# Supplementary material for: Transcriptome and WGCNA Analyses Reveal Key Genes Regulating Anthocyanin Biosynthesis in Purple Sprout of Pak Choi (Brassica rapa L. ssp. chinensis)
Source: Int J Mol Sci. 2024 Oct 31;25(21):11736. doi: 10.3390/ijms252111736 (PMC11546107; doi:10.3390/ijms252111736)
Supplement: Supplementary file 1 [file ijms-25-11736-s001.zip › Table S1.xlsx]

## Sheet: 1d v 0d
Supplementary Table S1 DEGs between 2d v 0d groups
Gene name	Up/Down regulated	Gene name	Up/Down regulated
BraA03G000496.m1	up-purple-regulated	BraA08G003686.m1	down-regulated
BraA09G000124.m1	up-purple-regulated	BraA02G001464.m1	down-regulated
BraA03G003473.m1	up-purple-regulated	BraA01G005385.m1	down-regulated
BraA01G002263.m1	up-regulated	BraA07G000832.m1	down-regulated
BraA02G001103.m1	up-regulated	BraA09G000805.m1	down-regulated
BraA01G000161.m1	up-regulated	BraA07G004261.m1	down-regulated
BraA04G001607.m1	up-regulated	BraA01G004550.m1	down-regulated
BraA03G001695.m1	up-regulated	BraA09G001059.m1	down-regulated
BraA08G000815.m1	up-regulated	BraA06G003331.m1	down-regulated
BraA08G000846.m1	up-regulated	BraA09G004804.m1	down-regulated
BraA03G001824.m1	up-regulated	BraA10G000365.m1	down-regulated
BraA07G002988.m1	up-regulated	BraA07G004400.m1	down-regulated
BraA05G001221.m1	up-regulated	BraA09G001044.m1	down-regulated
BraA10G000521.m1	up-regulated	BraA03G001419.m1	down-regulated
BraA09G006920.m1	up-regulated	BraA01G000107.m1	down-regulated
BraA10G000555.m1	up-regulated	BraA04G002985.m1	down-regulated
BraA10G002261.m1	up-regulated	BraA05G002824.m1	down-regulated
BraA01G000274.m1	up-regulated	BraA03G005023.m1	down-regulated
BraA02G000117.m1	up-regulated	BraA09G005303.m1	down-regulated
BraA04G000100.m1	up-regulated	BraA06G000650.m1	down-regulated
BraA04G001969.m1	up-regulated	BraA08G000834.m1	down-regulated
BraA05G001909.m1	up-regulated	BraA04G003193.m1	down-regulated
BraA02G000040.m1	up-regulated	BraA08G002430.m1	down-regulated
BraA02G003172.m1	up-regulated	BraA09G002104.m1	down-regulated
BraA03G000559.m1	up-regulated	BraA02G001977.m1	down-regulated
BraA01G000110.m1	up-regulated	BraA01G001826.m1	down-regulated
BraA03G004327.m1	up-regulated	BraA10G002762.m1	down-regulated
BraA02G000979.m1	up-regulated	BraA07G003150.m1	down-regulated
BraA07G003226.m1	up-regulated	BraA05G000633.m1	down-regulated
BraA03G003944.m1	up-regulated	BraA07G001761.m1	down-regulated
BraA02G001542.m1	up-regulated	BraA05G004198.m1	down-regulated
BraA06G004095.m1	up-regulated	BraA07G003349.m1	down-regulated
BraA03G006326.m1	up-regulated	BraA08G001070.m1	down-regulated
BraA08G002335.m1	up-regulated	BraA04G001231.m1	down-regulated
BraA03G002690.m1	up-regulated	BraA04G000472.m1	down-regulated
BraA09G002440.m1	up-regulated	BraA08G001146.m1	down-regulated
BraA09G001556.m1	up-regulated	BraA09G001832.m1	down-regulated
BraA10G003098.m1	up-regulated	BraA10G001432.m1	down-regulated
BraA09G006040.m1	up-regulated	BraA03G004623.m1	down-regulated
BraA09G002864.m1	up-regulated	BraA09G005088.m1	down-regulated
BraA09G002648.m1	up-regulated	BraA01G003737.m1	down-regulated
BraA03G004917.m1	up-regulated	BraA07G002126.m1	down-regulated
BraA03G003384.m1	up-regulated	BraA08G003822.m1	down-regulated
BraA09G002690.m1	up-regulated	BraA06G000921.m1	down-regulated
BraA05G000021.m1	up-regulated	BraA03G003968.m1	down-regulated
BraA03G006443.m1	up-regulated	BraA10G002569.m1	down-regulated
BraA03G002672.m1	up-regulated	BraA05G003613.m1	down-regulated
BraA04G001953.m1	up-regulated	BraA10G002672.m1	down-regulated
BraA09G005786.m1	up-regulated	BraA04G003402.m1	down-regulated
BraA04G001921.m1	up-regulated	BraA03G003431.m1	down-regulated
BraA02G000835.m1	up-regulated	BraA06G000974.m1	down-regulated
BraA01G001525.m1	up-regulated	BraA03G005370.m1	down-regulated
BraA01G000887.m1	up-regulated	BraA07G000560.m1	down-regulated
BraA02G000831.m1	up-regulated	BraA06G000783.m1	down-regulated
BraA10G001380.m1	up-regulated	BraA04G001175.m1	down-regulated
BraA05G003905.m1	up-regulated	BraA08G003056.m1	down-regulated
BraA06G004170.m1	up-regulated	BraA03G000622.m1	down-regulated
BraA07G003838.m1	up-regulated	BraA10G003092.m1	down-regulated
BraA06G004168.m1	up-regulated	BraA05G000190.m1	down-regulated
BraA08G000043.m1	up-regulated	BraA02G000181.m1	down-regulated
BraA03G004164.m1	up-regulated	BraA07G001223.m1	down-regulated
BraA04G002567.m1	up-regulated	BraA07G001906.m1	down-regulated
BraA10G002471.m1	up-regulated	BraA03G003864.m1	down-regulated
BraA08G002173.m1	up-regulated	BraA03G003871.m1	down-regulated
BraA06G001607.m1	up-regulated	BraA10G001053.m1	down-regulated
BraA06G000161.m1	up-regulated	BraA07G002799.m1	down-regulated
BraA07G001282.m1	up-regulated	BraA09G002716.m1	down-regulated
BraA03G003856.m1	up-regulated	BraA06G001979.m1	down-regulated
BraA09G006010.m1	up-regulated	BraA05G000868.m1	down-regulated
BraA07G000232.m1	up-regulated	BraA10G002257.m1	down-regulated
BraA08G002325.m1	up-regulated	BraA07G003586.m1	down-regulated
BraA03G004836.m1	up-regulated	BraA04G003004.m1	down-regulated
BraA09G002732.m1	up-regulated	BraA08G000626.m1	down-regulated
BraA07G002658.m1	up-regulated	BraA10G001360.m1	down-regulated
BraA03G000185.m1	up-regulated	BraA05G001566.m1	down-regulated
BraA08G001342.m1	up-regulated	BraA04G001846.m1	down-regulated
BraA03G005444.m1	up-regulated	BraA07G004000.m1	down-regulated
BraA06G000671.m1	up-regulated	BraA09G000963.m1	down-regulated
BraA05G000720.m1	up-regulated	BraA08G002502.m1	down-regulated
BraA09G005119.m1	up-regulated	BraA03G004256.m1	down-regulated
BraA05G000332.m1	up-regulated	BraA03G005015.m1	down-regulated
BraA03G004523.m1	up-regulated	BraA09G004015.m1	down-regulated
BraA04G000693.m1	up-regulated	BraA04G003601.m1	down-regulated
BraA04G002556.m1	up-regulated	BraA07G001736.m1	down-regulated
BraA03G001940.m1	up-regulated	BraA07G003777.m1	down-regulated
BraA06G001537.m1	up-regulated	BraA02G000326.m1	down-regulated
BraA01G001924.m1	up-regulated	BraA03G003751.m1	down-regulated
BraA01G000283.m1	up-regulated	BraA09G001071.m1	down-regulated
BraA03G005486.m1	up-regulated	BraA10G003039.m1	down-regulated
BraA09G002520.m1	up-regulated	BraA06G000122.m1	down-regulated
BraA08G000146.m1	up-regulated	BraA04G000632.m1	down-regulated
BraA09G007421.m1	up-regulated	BraA01G002259.m1	down-regulated
BraA03G001738.m1	up-regulated	BraA02G000721.m1	down-regulated
BraA01G000084.m1	up-regulated	BraA08G002616.m1	down-regulated
BraA07G003354.m1	up-regulated	BraA08G002331.m1	down-regulated
BraA02G002151.m1	up-regulated	BraA10G002157.m1	down-regulated
BraA05G000389.m1	up-regulated	BraA04G001849.m1	down-regulated
BraA01G002485.m1	up-regulated	BraA05G001616.m1	down-regulated
BraA01G001319.m1	up-regulated	BraA07G002410.m1	down-regulated
BraA03G004165.m1	up-regulated	BraA04G000164.m1	down-regulated
BraA09G001085.m1	up-regulated	BraA10G002094.m1	down-regulated
BraA01G004897.m1	up-regulated	BraA08G002412.m1	down-regulated
BraA06G004124.m1	up-regulated	BraA01G000120.m1	down-regulated
BraA08G002367.m1	up-regulated	BraA04G002410.m1	down-regulated
BraA04G001706.m1	up-regulated	BraA07G001563.m1	down-regulated
BraA09G001031.m1	up-regulated	BraA06G002297.m1	down-regulated
BraA06G003677.m1	up-regulated	BraA08G003408.m1	down-regulated
BraA07G002808.m1	up-regulated	BraA04G001831.m1	down-regulated
BraA06G001800.m1	up-regulated	BraA09G000085.m1	down-regulated
BraA10G003527.m1	up-regulated	BraA09G000415.m1	down-regulated
BraA01G001923.m1	up-regulated	BraA09G001740.m1	down-regulated
BraA04G001713.m1	up-regulated	BraA03G001289.m1	down-regulated
BraA03G002176.m1	up-regulated	BraA07G000261.m1	down-regulated
BraA06G003855.m1	up-regulated	BraA08G000667.m1	down-regulated
BraA06G003486.m1	up-regulated	BraA03G002938.m1	down-regulated
BraA03G007150.m1	up-regulated	BraA08G003546.m1	down-regulated
BraA06G002043.m1	up-regulated	BraA10G002729.m1	down-regulated
BraA07G000987.m1	up-regulated	BraA01G001222.m1	down-regulated
BraA09G000597.m1	up-regulated	BraA08G001857.m1	down-regulated
BraA01G002166.m1	up-regulated	BraA04G002969.m1	down-regulated
BraA09G007494.m1	up-regulated	BraA03G002860.m1	down-regulated
BraA02G002515.m1	up-regulated	BraA10G003318.m1	down-regulated
BraA07G004213.m1	up-regulated	BraA08G002011.m1	down-regulated
BraA09G002111.m1	up-regulated	BraA04G003691.m1	down-regulated
BraA04G003207.m1	up-regulated	BraA09G005470.m1	down-regulated
BraA06G003424.m1	up-regulated	BraA02G003193.m1	down-regulated
BraA02G002604.m1	up-regulated	BraA03G005839.m1	down-regulated
BraA04G002553.m1	up-regulated	BraA06G000448.m1	down-regulated
BraA03G002989.m1	up-regulated	BraA10G001504.m1	down-regulated
BraA04G000419.m1	up-regulated	BraA08G002514.m1	down-regulated
BraA02G000999.m1	up-regulated	BraA05G004845.m1	down-regulated
BraA07G004194.m1	up-regulated	BraA10G001155.m1	down-regulated
BraA03G000087.m1	up-regulated	BraA07G002218.m1	down-regulated
BraA09G000985.m1	up-regulated	BraA05G000781.m1	down-regulated
BraA10G000525.m1	up-regulated	BraA03G001455.m1	down-regulated
BraA03G000187.m1	up-regulated	BraA03G000608.m1	down-regulated
BraA06G000058.m1	up-regulated	BraA08G003503.m1	down-regulated
BraA01G000089.m1	up-regulated	BraA03G003768.m1	down-regulated
BraA06G004316.m1	up-regulated	BraA01G005177.m1	down-regulated
BraA01G000104.m1	up-regulated	BraA06G000758.m1	down-regulated
BraA01G002281.m1	up-regulated	BraA10G002206.m1	down-regulated
BraA09G000215.m1	up-regulated	BraA08G001396.m1	down-regulated
BraA07G002870.m1	up-regulated	BraA07G002730.m1	down-regulated
BraA01G000082.m1	up-regulated	BraA07G003848.m1	down-regulated
BraA03G001174.m1	up-regulated	BraA06G005153.m1	down-regulated
BraA03G006015.m1	up-regulated	BraA06G000320.m1	down-regulated
BraA10G001487.m1	up-regulated	BraA01G000509.m1	down-regulated
BraA08G003649.m1	up-regulated	BraA02G000586.m1	down-regulated
BraA08G001150.m1	up-regulated	BraA03G006565.m1	down-regulated
BraA06G000909.m1	up-regulated	BraA03G002718.m1	down-regulated
BraA04G001881.m1	up-regulated	BraA06G003383.m1	down-regulated
BraA03G005446.m1	up-regulated	BraA08G003703.m1	down-regulated
BraA01G004617.m1	up-regulated	BraA01G003558.m1	down-regulated
BraA06G000542.m1	up-regulated	BraA03G003021.m1	down-regulated
BraA05G002669.m1	up-regulated	BraA04G001045.m1	down-regulated
BraA06G001596.m1	up-regulated	BraA02G001911.m1	down-regulated
BraA01G001925.m1	up-regulated	BraA09G006874.m1	down-regulated
BraA02G001495.m1	up-regulated	BraA01G004412.m1	down-regulated
BraA07G004494.m1	up-regulated	BraA07G001808.m1	down-regulated
BraA06G000508.m1	up-regulated	BraA09G004225.m1	down-regulated
BraA05G003079.m1	up-regulated	BraA08G003034.m1	down-regulated
BraA07G002931.m1	up-regulated	BraA02G001241.m1	down-regulated
BraA02G000910.m1	up-regulated	BraA10G001066.m1	down-regulated
BraA06G000155.m1	up-regulated	BraA06G001327.m1	down-regulated
BraA04G003137.m1	up-regulated	BraA04G002041.m1	down-regulated
BraA03G006622.m1	up-regulated	BraA07G004264.m1	down-regulated
BraA04G002363.m1	up-regulated	BraA04G000187.m1	down-regulated
BraA07G002623.m1	up-regulated	BraA05G003810.m1	down-regulated
BraA03G004852.m1	up-regulated	BraA05G001007.m1	down-regulated
BraA05G003780.m1	up-regulated	BraA07G004420.m1	down-regulated
BraA03G001933.m1	up-regulated	BraA07G003196.m1	down-regulated
BraA07G004370.m1	up-regulated	BraA03G002199.m1	down-regulated
BraA07G004028.m1	up-regulated	BraA01G002461.m1	down-regulated
BraA01G001220.m1	up-regulated	BraA07G004439.m1	down-regulated
BraA03G004899.m1	up-regulated	BraA06G000664.m1	down-regulated
BraA06G001007.m1	up-regulated	BraA06G003650.m1	down-regulated
BraA08G001555.m1	up-regulated	BraA04G003340.m1	down-regulated
BraA09G000495.m1	up-regulated	BraA10G000272.m1	down-regulated
BraA09G006684.m1	up-regulated	BraA01G003868.m1	down-regulated
BraA03G000425.m1	up-regulated	BraA03G003009.m1	down-regulated
BraA09G001981.m1	up-regulated	BraA07G003431.m1	down-regulated
BraA04G003320.m1	up-regulated	BraA10G002431.m1	down-regulated
BraA05G001289.m1	up-regulated	BraA09G001776.m1	down-regulated
BraA01G005164.m1	up-regulated	BraA02G000535.m1	down-regulated
BraA02G004966.m1	up-regulated	BraA02G002963.m1	down-regulated
BraA05G000703.m1	up-regulated	BraA08G002993.m1	down-regulated
BraA09G004875.m1	up-regulated	BraA01G001295.m1	down-regulated
BraA07G003074.m1	up-regulated	BraA06G005197.m1	down-regulated
BraA07G003434.m1	up-regulated	BraA08G003250.m1	down-regulated
BraA01G000148.m1	up-regulated	BraA09G001230.m1	down-regulated
BraA03G000165.m1	up-regulated	BraA06G004188.m1	down-regulated
BraA01G001751.m1	up-regulated	BraA10G000159.m1	down-regulated
BraA10G003398.m1	up-regulated	BraA06G000086.m1	down-regulated
BraA05G003506.m1	up-regulated	BraA10G000243.m1	down-regulated
BraA07G004362.m1	up-regulated	BraA04G001623.m1	down-regulated
BraA06G000892.m1	up-regulated	BraA03G005787.m1	down-regulated
BraA03G002864.m1	up-regulated	BraA06G000981.m1	down-regulated
BraA02G000313.m1	up-regulated	BraA02G004112.m1	down-regulated
BraA06G004291.m1	up-regulated	BraA02G005063.m1	down-regulated
BraA07G001508.m2	up-regulated	BraA10G001383.m1	down-regulated
BraA02G000916.m1	up-regulated	BraA05G001437.m1	down-regulated
BraA09G001683.m1	up-regulated	BraA02G000643.m1	down-regulated
BraA03G006605.m1	up-regulated	BraA02G004896.m1	down-regulated
BraA10G002598.m1	up-regulated	BraA07G002756.m1	down-regulated
BraA03G000945.m1	up-regulated	BraA04G000990.m1	down-regulated
BraA09G002568.m1	up-regulated	BraA07G000938.m1	down-regulated
BraA04G000532.m1	up-regulated	BraA02G001020.m1	down-regulated
BraA10G002758.m1	up-regulated	BraA06G004142.m1	down-regulated
BraA07G004113.m1	up-regulated	BraA03G007112.m1	down-regulated
BraA03G003626.m1	up-regulated	BraA07G003371.m1	down-regulated
BraA01G001902.m1	up-regulated	BraA09G000736.m1	down-regulated
BraA03G001257.m1	up-regulated	BraA10G000803.m1	down-regulated
BraA06G001747.m1	up-regulated	BraA05G002897.m1	down-regulated
BraA07G003015.m1	up-regulated	BraA06G001897.m1	down-regulated
BraA08G002327.m1	up-regulated	BraA10G000130.m1	down-regulated
BraA03G006051.m1	up-regulated	BraA07G001813.m1	down-regulated
BraA05G001446.m1	up-regulated	BraA09G002721.m1	down-regulated
BraA08G000631.m1	up-regulated	BraA03G007147.m1	down-regulated
BraA05G000122.m1	up-regulated	BraA09G006466.m1	down-regulated
BraA06G000991.m1	up-regulated	BraA10G003030.m1	down-regulated
BraA03G005713.m1	up-regulated	BraA10G000603.m1	down-regulated
BraA01G001908.m1	up-regulated	BraA02G004739.m1	down-regulated
BraA02G001085.m1	up-regulated	BraA10G000072.m1	down-regulated
BraA04G003048.m1	up-regulated	BraA01G000920.m1	down-regulated
BraA01G004232.m1	up-regulated	BraA05G004258.m1	down-regulated
BraA09G006682.m1	up-regulated	BraA09G003911.m1	down-regulated
BraA05G003843.m1	up-regulated	BraA06G001616.m1	down-regulated
BraA07G000951.m1	up-regulated	BraA01G000337.m1	down-regulated
BraA01G002431.m1	up-regulated	BraA09G001025.m1	down-regulated
BraA07G001029.m1	up-regulated	BraA04G001338.m1	down-regulated
BraA01G003533.m1	up-regulated	BraA04G002897.m1	down-regulated
BraA06G001015.m1	up-regulated	BraA06G004448.m1	down-regulated
BraA02G000066.m1	up-regulated	BraA07G001672.m1	down-regulated
BraA08G003873.m1	up-regulated	BraA08G003458.m1	down-regulated
BraA05G003167.m1	up-regulated	BraA09G002373.m1	down-regulated
BraA10G002677.m1	up-regulated	BraA09G002053.m1	down-regulated
BraA03G004528.m1	up-regulated	BraA09G005006.m1	down-regulated
BraA10G002039.m1	up-regulated	BraA05G000907.m1	down-regulated
BraA08G002440.m1	up-regulated	BraA02G003059.m1	down-regulated
BraA03G005246.m1	up-regulated	BraA03G004188.m1	down-regulated
BraA02G002682.m1	up-regulated	BraA01G001875.m1	down-regulated
BraA05G004186.m1	up-regulated	BraA09G001763.m1	down-regulated
BraA04G003460.m1	up-regulated	BraA01G004118.m1	down-regulated
BraA02G001867.m1	up-regulated	BraA02G001990.m1	down-regulated
BraA06G001211.m1	up-regulated	BraA10G000572.m1	down-regulated
BraA10G000544.m1	up-regulated	BraA05G004161.m1	down-regulated
BraA07G002675.m1	up-regulated	BraA03G002859.m1	down-regulated
BraA05G003204.m1	up-regulated	BraA01G003924.m1	down-regulated
BraA10G000416.m1	up-regulated	BraA07G002919.m1	down-regulated
BraA03G006291.m1	up-regulated	BraA08G001410.m1	down-regulated
BraA08G000144.m1	up-regulated	BraA01G000349.m1	down-regulated
BraA06G001159.m1	up-regulated	BraA05G000892.m1	down-regulated
BraA02G001032.m1	up-regulated	BraA06G003382.m1	down-regulated
BraA03G005381.m1	up-regulated	BraA05G001296.m1	down-regulated
BraA10G001457.m1	up-regulated	BraA02G000841.m1	down-regulated
BraA08G003172.m1	up-regulated	BraA03G005571.m1	down-regulated
BraA08G002381.m1	up-regulated	BraA04G001639.m1	down-regulated
BraA06G003988.m1	up-regulated	BraA10G001376.m1	down-regulated
BraA05G001151.m1	up-regulated	BraA09G007098.m1	down-regulated
BraA06G004887.m1	up-regulated	BraA06G001067.m1	down-regulated
BraA09G000581.m1	up-regulated	BraA08G003122.m1	down-regulated
BraA05G003857.m1	up-regulated	BraA05G000298.m1	down-regulated
BraA10G003404.m1	up-regulated	BraA03G002149.m1	down-regulated
BraA03G004212.m1	up-regulated	BraA06G000522.m1	down-regulated
BraA02G003498.m1	up-regulated	BraA09G006095.m1	down-regulated
BraA10G003395.m2	up-regulated	BraA02G004136.m1	down-regulated
BraA04G003203.m1	up-regulated	BraA04G002683.m1	down-regulated
BraA08G001319.m1	up-regulated	BraA06G000647.m1	down-regulated
BraA07G002948.m1	up-regulated	BraA08G003655.m1	down-regulated
BraA08G002459.m1	up-regulated	BraA10G002532.m1	down-regulated
BraA04G003548.m1	up-regulated	BraA04G002931.m1	down-regulated
BraA07G000278.m1	up-regulated	BraA03G005862.m1	down-regulated
BraA04G003640.m1	up-regulated	BraA08G003283.m1	down-regulated
BraA02G002466.m1	up-regulated	BraA01G000242.m1	down-regulated
BraA02G002551.m1	up-regulated	BraA04G002700.m1	down-regulated
BraA02G004371.m1	up-regulated	BraA07G004245.m1	down-regulated
BraA02G004154.m1	up-regulated	BraA01G003667.m1	down-regulated
BraA05G003006.m1	up-regulated	BraA04G002916.m1	down-regulated
BraA08G002176.m1	up-regulated	BraA09G000735.m1	down-regulated
BraA08G001755.m1	up-regulated	BraA01G002393.m1	down-regulated
BraA10G002981.m1	up-regulated	BraA06G004240.m1	down-regulated
BraA07G003428.m1	up-regulated	BraA08G001871.m1	down-regulated
BraA05G000422.m1	up-regulated	BraA03G000570.m1	down-regulated
BraA04G002000.m1	up-regulated	BraA07G000281.m1	down-regulated
BraA08G002277.m1	up-regulated	BraA09G007110.m1	down-regulated
BraA07G003065.m1	up-regulated	BraA04G001643.m1	down-regulated
BraA10G003525.m1	up-regulated	BraA07G002095.m1	down-regulated
BraA03G001906.m1	up-regulated	BraA02G004550.m1	down-regulated
BraA05G000668.m1	up-regulated	BraA07G001408.m1	down-regulated
BraA09G006753.m1	up-regulated	BraA09G004470.m1	down-regulated
BraA01G000656.m1	up-regulated	BraA09G006809.m1	down-regulated
BraA09G004701.m1	up-regulated	BraA09G001284.m1	down-regulated
BraA08G002660.m1	up-regulated	BraA01G003382.m1	down-regulated
BraA02G004155.m1	up-regulated	BraA05G004839.m1	down-regulated
BraA07G002510.m1	up-regulated	BraA07G003563.m1	down-regulated
BraA02G003873.m1	up-regulated	BraA04G001774.m1	down-regulated
BraA08G002431.m1	up-regulated	BraA02G004699.m1	down-regulated
BraA09G002084.m1	up-regulated	BraA05G004637.m1	down-regulated
BraA09G004052.m1	up-regulated	BraA02G004521.m1	down-regulated
BraA04G002334.m1	up-regulated	BraA03G003765.m1	down-regulated
BraA03G002355.m1	up-regulated	BraA03G003938.m1	down-regulated
BraA03G001858.m1	up-regulated	BraA01G001749.m1	down-regulated
BraA06G001292.m1	up-regulated	BraA05G002863.m1	down-regulated
BraA08G002164.m1	up-regulated	BraA09G001522.m1	down-regulated
BraA06G003180.m1	up-regulated	BraA10G000577.m1	down-regulated
BraA04G001941.m1	up-regulated	BraA02G000071.m1	down-regulated
BraA03G004970.m1	up-regulated	BraA04G000696.m1	down-regulated
BraA04G002167.m1	up-regulated	BraA05G000873.m1	down-regulated
BraA09G001100.m1	up-regulated	BraA03G001799.m1	down-regulated
BraA09G005545.m1	up-regulated	BraA06G005341.m1	down-regulated
BraA03G004041.m1	up-regulated	BraA02G002432.m1	down-regulated
BraA03G003935.m1	up-regulated	BraA01G001765.m1	down-regulated
BraA09G006613.m1	up-regulated	BraA09G003964.m1	down-regulated
BraA03G000231.m1	up-regulated	BraA05G003570.m1	down-regulated
BraA02G004234.m1	up-regulated	BraA09G000246.m1	down-regulated
BraA04G002566.m1	up-regulated	BraA01G001617.m1	down-regulated
BraA10G001959.m1	up-regulated	BraA02G002685.m1	down-regulated
BraA03G004906.m1	up-regulated	BraA01G001846.m1	down-regulated
BraA06G001592.m1	up-regulated	BraA08G002568.m1	down-regulated
BraA09G001218.m1	up-regulated	BraA02G001653.m1	down-regulated
BraA10G003026.m1	up-regulated	BraA09G000787.m1	down-regulated
BraA03G004036.m1	up-regulated	BraA09G000310.m1	down-regulated
BraA01G001380.m1	up-regulated	BraA03G005000.m1	down-regulated
BraA03G000527.m1	up-regulated	BraA07G000471.m1	down-regulated
BraA01G000836.m1	up-regulated	BraA01G002071.m1	down-regulated
BraA07G002616.m1	up-regulated	BraA05G001735.m1	down-regulated
BraA05G003304.m1	up-regulated	BraA03G005990.m1	down-regulated
BraA07G002401.m1	up-regulated	BraA03G004473.m1	down-regulated
BraA10G002147.m1	up-regulated	BraA07G002392.m1	down-regulated
BraA06G005337.m1	up-regulated	BraA08G003531.m1	down-regulated
BraA03G003600.m1	up-regulated	BraA06G000870.m1	down-regulated
BraA09G007327.m1	up-regulated	BraA05G002998.m1	down-regulated
BraA07G000132.m1	up-regulated	BraA06G001551.m1	down-regulated
BraA09G004943.m1	up-regulated	BraA03G001181.m1	down-regulated
BraA03G003035.m1	up-regulated	BraA02G001987.m1	down-regulated
BraA03G004284.m1	up-regulated	BraA01G005127.m1	down-regulated
BraA10G002415.m1	up-regulated	BraA09G001679.m1	down-regulated
BraA01G004274.m1	up-regulated	BraA09G000835.m1	down-regulated
BraA02G001297.m1	up-regulated	BraA04G002432.m1	down-regulated
BraA07G004310.m1	up-regulated	BraA01G000603.m1	down-regulated
BraA06G000201.m1	up-regulated	BraA09G000728.m1	down-regulated
BraA01G001371.m1	up-regulated	BraA08G003241.m1	down-regulated
BraA03G002205.m1	up-regulated	BraA10G002182.m1	down-regulated
BraA07G004106.m1	up-regulated	BraA09G000719.m1	down-regulated
BraA09G006551.m1	up-regulated	BraA01G002001.m1	down-regulated
BraA01G001181.m1	up-regulated	BraA09G000704.m1	down-regulated
BraA10G000055.m1	up-regulated	BraA08G001079.m1	down-regulated
BraA05G000068.m1	up-regulated	BraA01G000016.m1	down-regulated
BraA01G004406.m1	up-regulated	BraA10G003426.m1	down-regulated
BraA10G001999.m1	up-regulated	BraA02G000839.m1	down-regulated
BraA03G001134.m1	up-regulated	BraA06G004517.m1	down-regulated
BraA09G004346.m1	up-regulated	BraA02G000935.m1	down-regulated
BraA01G001957.m1	up-regulated	BraA05G004413.m1	down-regulated
BraA03G002369.m1	up-regulated	BraA10G002689.m1	down-regulated
BraA03G002349.m1	up-regulated	BraA01G002348.m1	down-regulated
BraA08G002876.m1	up-regulated	BraA05G001509.m1	down-regulated
BraA04G000930.m1	up-regulated	BraA09G006559.m1	down-regulated
BraA01G002469.m1	up-regulated	BraA07G003863.m1	down-regulated
BraA05G004794.m1	up-regulated	BraA09G002159.m1	down-regulated
BraA02G003999.m1	up-regulated	BraA09G007041.m1	down-regulated
BraA10G003149.m1	up-regulated	BraA06G004064.m1	down-regulated
BraA03G004781.m1	up-regulated	BraA09G006171.m1	down-regulated
BraA04G000318.m1	up-regulated	BraA03G001222.m1	down-regulated
BraA05G003805.m1	up-regulated	BraA07G003329.m1	down-regulated
BraA04G003157.m1	up-regulated	BraA06G004407.m1	down-regulated
BraA04G002720.m1	up-regulated	BraA05G000320.m1	down-regulated
BraA02G003518.m1	up-regulated	BraA01G004680.m1	down-regulated
BraA05G000290.m1	up-regulated	BraA10G002887.m1	down-regulated
BraA07G001697.m1	up-regulated	BraA05G004425.m1	down-regulated
BraA06G004317.m1	up-regulated	BraA01G001893.m1	down-regulated
BraA07G001530.m1	up-regulated	BraA04G000192.m1	down-regulated
BraA09G002195.m1	up-regulated	BraA06G004625.m1	down-regulated
BraA07G001143.m1	up-regulated	BraA04G002419.m1	down-regulated
BraA03G004088.m1	up-regulated	BraA05G003801.m1	down-regulated
BraA08G001436.m1	up-regulated	BraA09G004864.m1	down-regulated
BraA07G000511.m1	up-regulated	BraA08G003381.m1	down-regulated
BraA09G000470.m1	up-regulated	BraA02G000767.m1	down-regulated
BraA03G004640.m1	up-regulated	BraA10G000554.m1	down-regulated
BraA07G003020.m1	up-regulated	BraA05G003591.m1	down-regulated
BraA03G003988.m1	up-regulated	BraA05G001771.m1	down-regulated
BraA04G000572.m1	up-regulated	BraA01G001087.m1	down-regulated
BraA07G004004.m1	up-regulated	BraA08G003153.m1	down-regulated
BraA06G001574.m1	up-regulated	BraA06G004745.m1	down-regulated
BraA05G000360.m1	up-regulated	BraA05G000635.m1	down-regulated
BraA01G005394.m1	up-regulated	BraA05G000120.m1	down-regulated
BraA09G002196.m1	up-regulated	BraA07G001821.m1	down-regulated
BraA09G007013.m1	up-regulated	BraA07G001742.m1	down-regulated
BraA09G004888.m1	up-regulated	BraA03G005554.m1	down-regulated
BraA06G002979.m1	up-regulated	BraA03G004384.m1	down-regulated
BraA04G000218.m1	up-regulated	BraA06G005039.m1	down-regulated
BraA03G000081.m1	up-regulated	BraA09G005824.m1	down-regulated
BraA06G000166.m1	up-regulated	BraA07G002930.m1	down-regulated
BraA03G006355.m1	up-regulated	BraA01G003836.m1	down-regulated
BraA08G003237.m1	up-regulated	BraA03G002469.m1	down-regulated
BraA02G002091.m1	up-regulated	BraA03G003507.m1	down-regulated
BraA10G001674.m1	up-regulated	BraA09G002192.m1	down-regulated
BraA08G001686.m1	up-regulated	BraA08G001888.m1	down-regulated
BraA08G003082.m1	up-regulated	BraA02G000501.m1	down-regulated
BraA02G002127.m1	up-regulated	BraA10G003230.m1	down-regulated
BraA09G000496.m1	up-regulated	BraA05G000197.m1	down-regulated
BraA02G003440.m1	up-regulated	BraA10G002258.m1	down-regulated
BraA03G002427.m1	up-regulated	BraA07G004066.m1	down-regulated
BraA06G000993.m1	up-regulated	BraA03G002047.m1	down-regulated
BraA01G004404.m1	up-regulated	BraA03G006578.m1	down-regulated
BraA09G006969.m1	up-regulated	BraA05G000823.m1	down-regulated
BraA09G006346.m1	up-regulated	BraA03G001259.m1	down-regulated
BraA07G001510.m1	up-regulated	BraA02G004943.m1	down-regulated
BraA03G004207.m1	up-regulated	BraA01G002564.m1	down-regulated
BraA06G004655.m1	up-regulated	BraA09G007559.m1	down-regulated
BraA06G004518.m1	up-regulated	BraA02G001633.m1	down-regulated
BraA08G002276.m1	up-regulated	BraA08G003427.m1	down-regulated
BraA06G003582.m1	up-regulated	BraA09G006505.m1	down-regulated
BraA02G004759.m1	up-regulated	BraA02G004746.m1	down-regulated
BraA07G003608.m1	up-regulated	BraA03G003188.m1	down-regulated
BraA01G002490.m1	up-regulated	BraA09G004226.m1	down-regulated
BraA01G002065.m1	up-regulated	BraA03G005078.m1	down-regulated
BraA05G000384.m1	up-regulated	BraA05G000118.m1	down-regulated
BraA04G003222.m1	up-regulated	BraA01G000367.m1	down-regulated
BraA01G000431.m1	up-regulated	BraA05G004489.m1	down-regulated
BraA03G005109.m1	up-regulated	BraA06G003057.m1	down-regulated
BraA09G002726.m1	up-regulated	BraA08G000037.m1	down-regulated
BraA06G000065.m1	up-regulated	BraA07G003995.m1	down-regulated
BraA03G001480.m1	up-regulated	BraA05G000554.m1	down-regulated
BraA01G003975.m1	up-regulated	BraA07G004184.m1	down-regulated
BraA06G004226.m1	up-regulated	BraA03G004964.m1	down-regulated
BraA01G002484.m1	up-regulated	BraA06G004829.m1	down-regulated
BraA09G000383.m1	up-regulated	BraA03G005222.m1	down-regulated
BraA03G007182.m1	up-regulated	BraA07G001440.m1	down-regulated
BraA02G002288.m1	up-regulated	BraA07G003397.m1	down-regulated
BraA03G005559.m1	up-regulated	BraA03G003885.m1	down-regulated
BraA02G001799.m1	up-regulated	BraA10G000930.m1	down-regulated
BraA04G000091.m1	up-regulated	BraA01G001670.m1	down-regulated
BraA04G003563.m1	up-regulated	BraA05G001526.m1	down-regulated
BraA09G000727.m1	up-regulated	BraA02G000938.m1	down-regulated
BraA08G003526.m1	up-regulated	BraA10G003187.m1	down-regulated
BraA06G001871.m1	up-regulated	BraA06G003352.m1	down-regulated
BraA07G000135.m1	up-regulated	BraA08G002220.m1	down-regulated
BraA03G000080.m1	up-regulated	BraA06G000722.m1	down-regulated
BraA07G002369.m1	up-regulated	BraA06G000359.m1	down-regulated
BraA05G000700.m1	up-regulated	BraA01G004783.m1	down-regulated
BraA05G000351.m1	up-regulated	BraA07G004164.m1	down-regulated
BraA01G001254.m1	up-regulated	BraA01G005033.m1	down-regulated
BraA03G006356.m1	up-regulated	BraA06G002104.m1	down-regulated
BraA09G005408.m1	up-regulated	BraA08G002356.m1	down-regulated
BraA10G003394.m1	up-regulated	BraA10G001573.m1	down-regulated
BraA07G001649.m1	up-regulated	BraA08G000327.m1	down-regulated
BraA09G005145.m1	up-regulated	BraA02G003888.m1	down-regulated
BraA02G001298.m1	up-regulated	BraA07G003635.m1	down-regulated
BraA08G002175.m1	up-regulated	BraA09G006878.m1	down-regulated
BraA08G001848.m1	up-regulated	BraA05G003759.m1	down-regulated
BraA08G002171.m1	up-regulated	BraA03G005336.m1	down-regulated
BraA02G000088.m1	up-regulated	BraA03G001450.m1	down-regulated
BraA08G000766.m1	up-regulated	BraA09G001154.m1	down-regulated
BraA02G001197.m1	up-regulated	BraA08G002996.m1	down-regulated
BraA03G002363.m1	up-regulated	BraA03G006107.m1	down-regulated
BraA07G002937.m1	up-regulated	BraA06G005269.m1	down-regulated
BraA03G006790.m1	up-regulated	BraA07G003781.m1	down-regulated
BraA08G003776.m1	up-regulated	BraA03G002085.m1	down-regulated
BraA01G004811.m1	up-regulated	BraA02G002275.m1	down-regulated
BraA09G007020.m1	up-regulated	BraA07G002521.m1	down-regulated
BraA06G002053.m1	up-regulated	BraA06G000231.m1	down-regulated
BraA06G004083.m1	up-regulated	BraA08G000023.m1	down-regulated
BraA01G005213.m1	up-regulated	BraA08G002954.m1	down-regulated
BraA09G002973.m1	up-regulated	BraA03G004257.m1	down-regulated
BraA07G003283.m1	up-regulated	BraA08G003864.m1	down-regulated
BraA07G003644.m1	up-regulated	BraA01G000452.m1	down-regulated
BraA02G004466.m1	up-regulated	BraA03G001309.m1	down-regulated
BraA05G000126.m1	up-regulated	BraA09G004999.m1	down-regulated
BraA05G002109.m1	up-regulated	BraA04G002561.m1	down-regulated
BraA10G002352.m1	up-regulated	BraA02G001982.m1	down-regulated
BraA05G003645.m1	up-regulated	BraA06G001952.m1	down-regulated
BraA03G000310.m1	up-regulated	BraA09G005226.m1	down-regulated
BraA03G005451.m1	up-regulated	BraA02G001185.m1	down-regulated
BraA05G000022.m1	up-regulated	BraA03G005726.m1	down-regulated
BraA05G003267.m1	up-regulated	BraA03G005417.m1	down-regulated
BraA04G000584.m1	up-regulated	BraA03G001411.m1	down-regulated
BraA08G001588.m1	up-regulated	BraA06G003688.m1	down-regulated
BraA03G003753.m1	up-regulated	BraA05G001623.m1	down-regulated
BraA06G002466.m1	up-regulated	BraA09G002449.m1	down-regulated
BraA03G006071.m1	up-regulated	BraA10G001513.m1	down-regulated
BraA01G002283.m1	up-regulated	BraA07G004475.m1	down-regulated
BraA06G001790.m1	up-regulated	BraA06G003542.m1	down-regulated
BraA03G003379.m1	up-regulated	BraA09G000676.m1	down-regulated
BraA03G002889.m1	up-regulated	BraA05G002687.m1	down-regulated
BraA06G003309.m1	up-regulated	BraA02G001617.m1	down-regulated
BraA03G005877.m1	up-regulated	BraA08G002256.m1	down-regulated
BraA09G002238.m1	up-regulated	BraA08G002521.m1	down-regulated
BraA04G002227.m1	up-regulated	BraA06G003170.m1	down-regulated
BraA08G002313.m1	up-regulated	BraA08G002931.m1	down-regulated
BraA09G006366.m1	up-regulated	BraA10G002305.m1	down-regulated
BraA10G002995.m1	up-regulated	BraA06G001772.m1	down-regulated
BraA02G002824.m1	up-regulated	BraA06G000593.m1	down-regulated
BraA09G002992.m1	up-regulated	BraA05G004001.m1	down-regulated
BraA05G000618.m1	up-regulated	BraA03G002960.m1	down-regulated
BraA04G003684.m1	up-regulated	BraA01G004607.m1	down-regulated
BraA01G004947.m1	up-regulated	BraA01G000764.m1	down-regulated
BraA09G006913.m1	up-regulated	BraA07G002428.m1	down-regulated
BraA03G007154.m1	up-regulated	BraA02G003843.m1	down-regulated
BraA09G004979.m1	up-regulated	BraA09G004956.m1	down-regulated
BraA03G002124.m1	up-regulated	BraA03G002173.m1	down-regulated
BraA03G001778.m1	up-regulated	BraA05G003766.m1	down-regulated
BraA05G003602.m1	up-regulated	BraA09G001140.m1	down-regulated
BraA01G002752.m1	up-regulated	BraA09G000653.m1	down-regulated
BraA09G000241.m1	up-regulated	BraA04G003091.m1	down-regulated
BraA02G001250.m1	up-regulated	BraA09G006018.m1	down-regulated
BraA09G007437.m1	up-regulated	BraA01G004900.m1	down-regulated
BraA05G003817.m1	up-regulated	BraA10G002214.m1	down-regulated
BraA07G000353.m1	up-regulated	BraA09G007536.m1	down-regulated
BraA03G003620.m1	up-regulated	BraA05G003346.m1	down-regulated
BraA08G002182.m1	up-regulated	BraA09G001109.m1	down-regulated
BraA09G000873.m1	up-regulated	BraA08G001231.m1	down-regulated
BraA03G002828.m1	up-regulated	BraA09G004878.m1	down-regulated
BraA02G000189.m1	up-regulated	BraA01G003969.m1	down-regulated
BraA09G006754.m1	up-regulated	BraA09G004825.m1	down-regulated
BraA05G001313.m1	up-regulated	BraA09G004684.m1	down-regulated
BraA01G005349.m1	up-regulated	BraA10G000392.m1	down-regulated
BraA08G002787.m1	up-regulated	BraA03G000642.m1	down-regulated
BraA10G002410.m1	up-regulated	BraA09G001537.m1	down-regulated
BraA08G002461.m1	up-regulated	BraA03G005378.m1	down-regulated
BraA02G003918.m1	up-regulated	BraA02G004982.m1	down-regulated
BraA02G001332.m1	up-regulated	BraA07G003101.m1	down-regulated
BraA02G002292.m1	up-regulated	BraA09G002894.m1	down-regulated
BraA05G000844.m1	up-regulated	BraA01G004957.m1	down-regulated
BraA07G003520.m1	up-regulated	BraA03G004890.m1	down-regulated
BraA06G003951.m1	up-regulated	BraA06G000842.m1	down-regulated
BraA09G001817.m1	up-regulated	BraA06G000730.m1	down-regulated
BraA01G001805.m1	up-regulated	BraA05G001795.m1	down-regulated
BraA06G003645.m1	up-regulated	BraA07G000395.m1	down-regulated
BraA07G001141.m1	up-regulated	BraA03G004286.m1	down-regulated
BraA10G002230.m1	up-regulated	BraA07G002833.m1	down-regulated
BraA02G000640.m1	up-regulated	BraA07G001992.m1	down-regulated
BraA03G000311.m1	up-regulated	BraA09G005585.m1	down-regulated
BraA09G000200.m1	up-regulated	BraA04G002165.m1	down-regulated
BraA03G001801.m1	up-regulated	BraA08G000399.m1	down-regulated
BraA04G001908.m1	up-regulated	BraA03G004612.m1	down-regulated
BraA03G001276.m1	up-regulated	BraA07G001041.m1	down-regulated
BraA02G004080.m1	up-regulated	BraA09G005471.m1	down-regulated
BraA08G000147.m1	up-regulated	BraA01G001154.m1	down-regulated
BraA03G002855.m1	up-regulated	BraA09G001975.m1	down-regulated
BraA05G000520.m1	up-regulated	BraA08G002259.m1	down-regulated
BraA05G003522.m1	up-regulated	BraA01G002187.m1	down-regulated
BraA03G004194.m1	up-regulated	BraA02G003497.m1	down-regulated
BraA03G001406.m1	up-regulated	BraA03G005280.m1	down-regulated
BraA03G003294.m1	up-regulated	BraA02G004111.m1	down-regulated
BraA03G005711.m1	up-regulated	BraA06G004423.m1	down-regulated
BraA04G003147.m1	up-regulated	BraA01G004181.m1	down-regulated
BraA05G003498.m1	up-regulated	BraA08G002048.m1	down-regulated
BraA02G004469.m1	up-regulated	BraA09G000086.m1	down-regulated
BraA03G005582.m1	up-regulated	BraA05G004056.m1	down-regulated
BraA08G000194.m1	up-regulated	BraA09G006603.m1	down-regulated
BraA03G003893.m1	up-regulated	BraA09G000189.m1	down-regulated
BraA01G005320.m1	up-regulated	BraA07G003405.m1	down-regulated
BraA05G000456.m1	up-regulated	BraA02G001862.m1	down-regulated
BraA02G000694.m1	up-regulated	BraA10G002537.m1	down-regulated
BraA05G001636.m1	up-regulated	BraA04G001740.m1	down-regulated
BraA04G002339.m1	up-regulated	BraA09G001501.m1	down-regulated
BraA09G000965.m1	up-regulated	BraA07G000450.m1	down-regulated
BraA09G006344.m1	up-regulated	BraA03G004762.m1	down-regulated
BraA04G003349.m1	up-regulated	BraA04G001525.m1	down-regulated
BraA04G001662.m1	up-regulated	BraA09G002578.m1	down-regulated
BraA04G000418.m1	up-regulated	BraA06G004426.m1	down-regulated
BraA06G004753.m1	up-regulated	BraA10G002256.m1	down-regulated
BraA03G002086.m1	up-regulated	BraA03G005902.m1	down-regulated
BraA09G004182.m1	up-regulated	BraA10G001391.m1	down-regulated
BraA03G005620.m1	up-regulated	BraA05G000596.m1	down-regulated
BraA03G002869.m1	up-regulated	BraA07G002250.m1	down-regulated
BraA03G002019.m1	up-regulated	BraA03G004938.m1	down-regulated
BraA07G003081.m1	up-regulated	BraA06G003386.m1	down-regulated
BraA10G001733.m1	up-regulated	BraA03G003673.m1	down-regulated
BraA03G001598.m1	up-regulated	BraA08G001305.m1	down-regulated
BraA06G003944.m1	up-regulated	BraA03G005128.m1	down-regulated
BraA08G003714.m1	up-regulated	BraA03G002336.m1	down-regulated
BraA01G004472.m1	up-regulated	BraA06G003332.m1	down-regulated
BraA06G003473.m1	up-regulated	BraA09G005560.m1	down-regulated
BraA07G003631.m1	up-regulated	BraA07G002749.m1	down-regulated
BraA05G001913.m1	up-regulated	BraA05G000373.m1	down-regulated
BraA09G005711.m1	up-regulated	BraA05G000435.m1	down-regulated
BraA09G000620.m1	up-regulated	BraA03G004646.m1	down-regulated
BraA03G002393.m1	up-regulated	BraA02G000844.m1	down-regulated
BraA01G003499.m1	up-regulated	BraA03G000095.m1	down-regulated
BraA07G000121.m1	up-regulated	BraA02G002291.m1	down-regulated
BraA09G000990.m1	up-regulated	BraA07G001528.m1	down-regulated
BraA01G001835.m1	up-regulated	BraA10G003317.m1	down-regulated
BraA03G000532.m1	up-regulated	BraA02G002114.m1	down-regulated
BraA09G006001.m1	up-regulated	BraA05G000773.m1	down-regulated
BraA03G004863.m1	up-regulated	BraA07G002955.m1	down-regulated
BraA09G001353.m1	up-regulated	BraA05G001438.m1	down-regulated
BraA09G006685.m1	up-regulated	BraA02G005058.m1	down-regulated
BraA03G003483.m1	up-regulated	BraA02G001852.m1	down-regulated
BraA01G002773.m1	up-regulated	BraA03G002065.m1	down-regulated
BraA03G002928.m1	up-regulated	BraA09G000395.m1	down-regulated
BraA09G006835.m1	up-regulated	BraA03G003102.m1	down-regulated
BraA06G003403.m1	up-regulated	BraA07G002306.m1	down-regulated
BraA02G000996.m1	up-regulated	BraA03G003215.m1	down-regulated
BraA10G001558.m1	up-regulated	BraA06G004007.m1	down-regulated
BraA08G000646.m1	up-regulated	BraA03G005084.m1	down-regulated
BraA02G001582.m1	up-regulated	BraA09G001131.m1	down-regulated
BraA02G004693.m1	up-regulated	BraA03G006631.m1	down-regulated
BraA03G002231.m1	up-regulated	BraA10G001056.m1	down-regulated
BraA01G000985.m1	up-regulated	BraA07G001381.m1	down-regulated
BraA06G000103.m1	up-regulated	BraA01G005362.m1	down-regulated
BraA04G001967.m1	up-regulated	BraA06G003590.m1	down-regulated
BraA01G001330.m1	up-regulated	BraA07G001765.m1	down-regulated
BraA03G000002.m1	up-regulated	BraA06G001270.m1	down-regulated
BraA08G003746.m1	up-regulated	BraA02G001850.m1	down-regulated
BraA10G000764.m1	up-regulated	BraA07G003759.m1	down-regulated
BraA01G001983.m1	up-regulated	BraA03G003465.m1	down-regulated
BraA02G004990.m1	up-regulated	BraA09G000139.m1	down-regulated
		BraA04G000371.m1	down-regulated
		BraA05G003771.m1	down-regulated
		BraA06G004521.m1	down-regulated
		BraA05G004825.m1	down-regulated
		BraA09G000615.m1	down-regulated
		BraA07G003002.m1	down-regulated
		BraA01G002003.m1	down-regulated
		BraA04G001503.m1	down-regulated
		BraA02G004294.m1	down-regulated
		BraA08G002496.m1	down-regulated
		BraA08G000256.m1	down-regulated
		BraA05G000079.m1	down-regulated
		BraA06G001655.m1	down-regulated
		BraA04G000354.m1	down-regulated
		BraA02G001819.m1	down-regulated
		BraA07G001730.m1	down-regulated
		BraA03G004001.m1	down-regulated
		BraA09G006245.m1	down-regulated
		BraA07G003157.m1	down-regulated
		BraA09G003025.m1	down-regulated
		BraA05G001750.m1	down-regulated
		BraA07G001379.m1	down-regulated
		BraA02G000386.m1	down-regulated
		BraA01G001548.m1	down-regulated
		BraA09G002375.m1	down-regulated
		BraA05G001611.m1	down-regulated
		BraA01G001730.m1	down-regulated
		BraA09G006730.m1	down-regulated
		BraA05G001614.m1	down-regulated
		BraA08G003805.m1	down-regulated
		BraA07G002138.m1	down-regulated
		BraA04G001787.m1	down-regulated
		BraA10G002904.m1	down-regulated
		BraA09G001141.m1	down-regulated
		BraA08G002646.m1	down-regulated
		BraA06G004460.m1	down-regulated
		BraA03G001641.m1	down-regulated
		BraA02G005039.m1	down-regulated
		BraA07G003241.m1	down-regulated
		BraA04G003530.m1	down-regulated
		BraA03G004157.m1	down-regulated
		BraA03G005175.m1	down-regulated
		BraA06G000011.m1	down-regulated
		BraA09G004814.m1	down-regulated
		BraA08G002113.m1	down-regulated
		BraA03G002380.m1	down-regulated
		BraA09G005748.m1	down-regulated
		BraA08G002999.m1	down-regulated
		BraA09G002028.m1	down-regulated
		BraA06G000100.m1	down-regulated
		BraA01G004559.m1	down-regulated
		BraA05G004316.m1	down-regulated
		BraA05G000601.m1	down-regulated
		BraA02G001971.m1	down-regulated
		BraA03G004520.m1	down-regulated
		BraA06G001899.m1	down-regulated
		BraA03G002488.m1	down-regulated
		BraA09G001996.m1	down-regulated
		BraA03G002448.m1	down-regulated
		BraA03G004025.m1	down-regulated
		BraA10G003063.m1	down-regulated
		BraA07G004136.m1	down-regulated
		BraA03G004018.m1	down-regulated
		BraA03G002537.m1	down-regulated
		BraA05G001534.m1	down-regulated
		BraA09G001698.m1	down-regulated
		BraA03G004017.m1	down-regulated
		BraA02G001670.m1	down-regulated
		BraA05G000387.m1	down-regulated
		BraA10G001858.m1	down-regulated
		BraA08G001234.m1	down-regulated
		BraA10G003234.m1	down-regulated
		BraA09G001594.m1	down-regulated
		BraA10G002903.m1	down-regulated
		BraA02G000813.m1	down-regulated
		BraA07G002172.m1	down-regulated
		BraA06G005324.m1	down-regulated
		BraA06G004277.m1	down-regulated
		BraA09G007159.m1	down-regulated
		BraA07G000709.m1	down-regulated
		BraA04G000369.m1	down-regulated
		BraA08G003849.m1	down-regulated
		BraA01G001675.m1	down-regulated
		BraA02G001792.m1	down-regulated
		BraA03G004250.m1	down-regulated
		BraA04G001820.m1	down-regulated
		BraA06G002213.m1	down-regulated
		BraA02G000283.m1	down-regulated
		BraA08G000785.m1	down-regulated
		BraA09G000968.m1	down-regulated
		BraA09G003915.m1	down-regulated
		BraA06G000230.m1	down-regulated
		BraA07G004239.m1	down-regulated
		BraA05G001135.m1	down-regulated
		BraA04G003324.m1	down-regulated
		BraA04G000112.m1	down-regulated
		BraA08G002859.m1	down-regulated
		BraA04G000522.m1	down-regulated
		BraA09G000114.m1	down-regulated
		BraA05G004585.m1	down-regulated
		BraA04G003283.m1	down-regulated
		BraA06G004594.m1	down-regulated
		BraA06G000187.m1	down-regulated
		BraA03G000934.m1	down-regulated
		BraA02G000261.m1	down-regulated
		BraA10G002418.m1	down-regulated
		BraA01G002664.m1	down-regulated
		BraA10G000066.m1	down-regulated
		BraA02G004118.m1	down-regulated
		BraA02G003457.m1	down-regulated
		BraA04G002521.m1	down-regulated
		BraA07G003938.m1	down-regulated
		BraA06G005326.m1	down-regulated
		BraA02G001370.m1	down-regulated
		BraA04G003081.m1	down-regulated
		BraA03G001445.m1	down-regulated
		BraA08G002077.m1	down-regulated
		BraA06G000788.m1	down-regulated
		BraA03G006190.m1	down-regulated
		BraA03G004201.m1	down-regulated
		BraA01G002666.m1	down-regulated
		BraA10G000150.m1	down-regulated
		BraA09G004829.m1	down-regulated
		BraA05G000390.m1	down-regulated
		BraA01G004443.m1	down-regulated
		BraA01G000128.m1	down-regulated
		BraA03G004915.m1	down-regulated
		BraA04G002797.m1	down-regulated
		BraA09G003913.m1	down-regulated
		BraA02G001422.m1	down-regulated
		BraA06G004135.m1	down-regulated
		BraA02G001212.m1	down-regulated
		BraA05G002148.m1	down-regulated
		BraA04G002040.m1	down-regulated
		BraA09G006600.m1	down-regulated
		BraA03G002724.m1	down-regulated
		BraA07G004448.m1	down-regulated
		BraA04G003434.m1	down-regulated
		BraA06G003720.m1	down-regulated
		BraA07G003373.m1	down-regulated
		BraA10G001819.m1	down-regulated
		BraA07G002908.m1	down-regulated
		BraA03G004114.m1	down-regulated
		BraA09G004935.m1	down-regulated
		BraA01G000013.m1	down-regulated
		BraA05G000127.m1	down-regulated
		BraA01G000007.m1	down-regulated
		BraA07G001737.m1	down-regulated
		BraA09G000507.m1	down-regulated
		BraA09G004721.m1	down-regulated
		BraA03G001252.m1	down-regulated
		BraA08G000088.m1	down-regulated
		BraA09G001266.m1	down-regulated
		BraA06G000271.m1	down-regulated
		BraA09G002368.m1	down-regulated
		BraA02G003655.m1	down-regulated
		BraA03G004092.m1	down-regulated
		BraA07G000259.m1	down-regulated
		BraA05G000053.m1	down-regulated
		BraA02G002359.m1	down-regulated
		BraA06G003125.m1	down-regulated
		BraA08G000939.m1	down-regulated
		BraA05G000087.m1	down-regulated
		BraA04G003179.m1	down-regulated
		BraA07G002761.m1	down-regulated
		BraA05G001554.m1	down-regulated
		BraA02G000739.m1	down-regulated
		BraA01G004635.m1	down-regulated
		BraA02G004497.m1	down-regulated
		BraA03G002979.m1	down-regulated
		BraA03G006177.m1	down-regulated
		BraA07G003258.m1	down-regulated
		BraA06G005332.m1	down-regulated
		BraA04G002473.m1	down-regulated
		BraA06G004262.m1	down-regulated
		BraA03G004217.m1	down-regulated
		BraA01G001802.m1	down-regulated
		BraA02G004762.m1	down-regulated
		BraA02G004659.m1	down-regulated
		BraA08G000333.m1	down-regulated
		BraA05G001599.m1	down-regulated
		BraA03G004949.m1	down-regulated
		BraA08G001717.m1	down-regulated
		BraA09G002826.m1	down-regulated
		BraA09G007053.m1	down-regulated
		BraA08G000401.m1	down-regulated
		BraA08G001482.m1	down-regulated
		BraA01G000814.m1	down-regulated
		BraA01G000362.m1	down-regulated
		BraA01G002667.m1	down-regulated
		BraA09G000250.m1	down-regulated
		BraA09G007134.m1	down-regulated
		BraA03G001525.m1	down-regulated
		BraA08G001723.m1	down-regulated
		BraA02G005065.m1	down-regulated
		BraA05G001277.m1	down-regulated
		BraA09G002239.m1	down-regulated
		BraA01G000876.m2	down-regulated
		BraA01G002246.m1	down-regulated
		BraA07G001775.m1	down-regulated
		BraA06G003980.m1	down-regulated
		BraA06G000553.m1	down-regulated
		BraA04G000683.m1	down-regulated
		BraA05G001014.m1	down-regulated
		BraA07G000370.m1	down-regulated
		BraA03G003695.m1	down-regulated
		BraA06G002012.m1	down-regulated
		BraA09G007393.m1	down-regulated
		BraA08G000196.m1	down-regulated
		BraA01G002115.m1	down-regulated
		BraA10G000393.m1	down-regulated
		BraA02G000482.m1	down-regulated
		BraA03G004534.m1	down-regulated
		BraA10G003139.m1	down-regulated
		BraA02G001025.m1	down-regulated
		BraA04G000064.m1	down-regulated
		BraA02G001178.m1	down-regulated
		BraA01G000132.m1	down-regulated
		BraA10G003320.m1	down-regulated
		BraA06G003337.m1	down-regulated
		BraA07G004237.m1	down-regulated
		BraA04G000573.m1	down-regulated
		BraA06G004953.m1	down-regulated
		BraA07G002648.m1	down-regulated
		BraA03G002164.m1	down-regulated
		BraA04G003485.m1	down-regulated
		BraA03G006562.m1	down-regulated
		BraA08G003081.m1	down-regulated
		BraA04G003571.m1	down-regulated
		BraA08G000249.m1	down-regulated
		BraA05G000214.m1	down-regulated
		BraA02G000387.m1	down-regulated
		BraA07G003670.m1	down-regulated
		BraA06G000458.m1	down-regulated
		BraA02G000919.m1	down-regulated
		BraA01G001449.m1	down-regulated
		BraA03G003789.m1	down-regulated
		BraA07G001383.m1	down-regulated
		BraA02G002645.m1	down-regulated
		BraA05G000150.m1	down-regulated
		BraA03G005403.m1	down-regulated
		BraA07G003546.m1	down-regulated
		BraA07G003895.m1	down-regulated
		BraA04G002474.m1	down-regulated
		BraA08G000197.m1	down-regulated
		BraA03G003418.m1	down-regulated
		BraA08G001332.m1	down-regulated
		BraA01G001472.m1	down-regulated
		BraA03G004173.m1	down-regulated
		BraA05G001602.m1	down-regulated
		BraA09G005433.m1	down-regulated
		BraA07G001333.m1	down-regulated
		BraA06G001771.m1	down-regulated
		BraA01G004060.m1	down-regulated
		BraA03G002825.m1	down-regulated
		BraA04G002697.m1	down-regulated
		BraA01G003693.m1	down-regulated
		BraA01G000070.m1	down-regulated
		BraA04G002718.m1	down-regulated
		BraA02G000960.m1	down-regulated
		BraA03G004926.m1	down-regulated
		BraA01G000313.m1	down-regulated
		BraA03G002695.m1	down-regulated
		BraA07G003204.m1	down-regulated
		BraA07G004202.m1	down-regulated
		BraA04G003312.m1	down-regulated
		BraA08G002891.m1	down-regulated
		BraA10G002002.m1	down-regulated
		BraA08G003216.m1	down-regulated
		BraA03G002805.m1	down-regulated
		BraA08G003842.m1	down-regulated
		BraA05G004858.m1	down-regulated
		BraA03G001475.m1	down-regulated
		BraA07G003762.m1	down-regulated
		BraA09G001505.m1	down-regulated
		BraA08G002998.m1	down-regulated
		BraA07G002019.m1	down-regulated
		BraA02G002009.m1	down-regulated
		BraA03G001153.m1	down-regulated
		BraA09G006665.m1	down-regulated
		BraA01G004392.m1	down-regulated
		BraA04G002420.m1	down-regulated
		BraA09G006133.m1	down-regulated
		BraA10G002958.m1	down-regulated
		BraA03G003070.m1	down-regulated
		BraA02G000308.m1	down-regulated
		BraA01G004139.m1	down-regulated
		BraA05G004513.m1	down-regulated
		BraA05G003417.m1	down-regulated
		BraA07G002992.m1	down-regulated
		BraA05G000614.m1	down-regulated
		BraA09G005278.m1	down-regulated
		BraA07G003339.m1	down-regulated
		BraA06G000099.m1	down-regulated
		BraA05G000229.m1	down-regulated
		BraA03G002338.m1	down-regulated
		BraA10G001305.m1	down-regulated
		BraA07G002457.m1	down-regulated
		BraA02G002089.m1	down-regulated
		BraA09G004940.m1	down-regulated
		BraA06G004550.m1	down-regulated
		BraA03G004431.m1	down-regulated
		BraA03G005551.m1	down-regulated
		BraA09G006957.m1	down-regulated
		BraA02G000800.m1	down-regulated
		BraA02G000487.m1	down-regulated
		BraA10G002517.m1	down-regulated
		BraA03G004754.m1	down-regulated
		BraA02G001863.m1	down-regulated
		BraA07G003624.m1	down-regulated
		BraA03G002027.m1	down-regulated
		BraA10G002591.m1	down-regulated
		BraA10G001496.m1	down-regulated
		BraA01G000443.m1	down-regulated
		BraA04G001396.m1	down-regulated
		BraA10G000271.m1	down-regulated
		BraA04G002578.m1	down-regulated
		BraA10G001413.m1	down-regulated
		BraA09G007430.m1	down-regulated
		BraA09G003846.m1	down-regulated
		BraA07G001979.m1	down-regulated
		BraA07G003661.m1	down-regulated
		BraA05G003120.m1	down-regulated
		BraA04G000193.m1	down-regulated
		BraA03G004532.m1	down-regulated
		BraA05G003891.m1	down-regulated
		BraA03G005423.m1	down-regulated
		BraA03G005971.m1	down-regulated
		BraA04G000678.m1	down-regulated
		BraA09G005941.m1	down-regulated
		BraA04G002694.m1	down-regulated
		BraA03G004690.m1	down-regulated
		BraA03G001587.m1	down-regulated
		BraA01G000945.m1	down-regulated
		BraA01G002629.m1	down-regulated
		BraA10G001319.m1	down-regulated
		BraA01G000073.m1	down-regulated
		BraA06G004865.m1	down-regulated
		BraA06G002997.m1	down-regulated
		BraA03G002605.m1	down-regulated
		BraA05G000228.m1	down-regulated
		BraA07G003095.m1	down-regulated
		BraA03G002287.m1	down-regulated
		BraA06G004229.m1	down-regulated
		BraA06G000560.m1	down-regulated
		BraA08G002044.m1	down-regulated
		BraA06G003975.m1	down-regulated
		BraA05G001331.m1	down-regulated
		BraA06G001316.m1	down-regulated
		BraA03G002451.m1	down-regulated
		BraA02G001179.m1	down-regulated
		BraA05G000613.m1	down-regulated
		BraA02G002079.m1	down-regulated
		BraA03G003322.m1	down-regulated
		BraA10G001374.m1	down-regulated
		BraA04G000045.m1	down-regulated
		BraA08G002581.m1	down-regulated
		BraA01G005167.m1	down-regulated
		BraA05G001581.m1	down-regulated
		BraA10G000031.m1	down-regulated
		BraA09G005672.m1	down-regulated
		BraA04G002469.m1	down-regulated
		BraA02G004060.m1	down-regulated
		BraA01G004469.m1	down-regulated
		BraA09G006425.m1	down-regulated
		BraA01G003424.m1	down-regulated
		BraA06G005007.m1	down-regulated
		BraA03G000282.m1	down-regulated
		BraA08G001883.m1	down-regulated
		BraA09G006192.m1	down-regulated
		BraA05G003051.m1	down-regulated
		BraA02G001309.m1	down-regulated
		BraA05G001094.m1	down-regulated
		BraA08G000503.m1	down-regulated
		BraA01G004072.m1	down-regulated
		BraA04G000269.m1	down-regulated
		BraA03G004306.m1	down-regulated
		BraA05G003376.m1	down-regulated
		BraA04G002970.m1	down-regulated
		BraA04G002792.m1	down-regulated
		BraA08G002262.m1	down-regulated
		BraA09G001359.m1	down-regulated
		BraA07G000005.m1	down-regulated
		BraA09G000900.m1	down-regulated
		BraA07G004349.m1	down-regulated
		BraA09G002979.m1	down-regulated
		BraA02G001631.m1	down-regulated
		BraA01G004960.m1	down-regulated
		BraA03G000654.m1	down-regulated
		BraA07G004372.m1	down-regulated
		BraA03G002976.m1	down-regulated
		BraA06G004694.m1	down-regulated
		BraA07G002217.m1	down-regulated
		BraA03G001326.m1	down-regulated
		BraA08G001338.m1	down-regulated
		BraA03G007189.m1	down-regulated
		BraA03G000534.m1	down-regulated
		BraA07G002815.m1	down-regulated
		BraA02G001016.m1	down-regulated
		BraA10G001646.m1	down-regulated
		BraA03G002728.m1	down-regulated
		BraA01G000331.m1	down-regulated
		BraA03G006077.m1	down-regulated
		BraA03G005276.m1	down-regulated
		BraA04G003695.m1	down-regulated
		BraA05G004798.m1	down-regulated
		BraA03G004477.m1	down-regulated
		BraA07G001757.m1	down-regulated
		BraA02G001921.m1	down-regulated
		BraA01G003853.m1	down-regulated
		BraA06G003900.m1	down-regulated
		BraA09G005673.m1	down-regulated
		BraA08G003190.m1	down-regulated
		BraA03G004206.m1	down-regulated
		BraA07G004247.m1	down-regulated
		BraA01G003988.m1	down-regulated
		BraA02G000062.m1	down-regulated
		BraA08G002623.m1	down-regulated
		BraA09G001039.m1	down-regulated
		BraA07G002427.m1	down-regulated
		BraA10G003189.m1	down-regulated
		BraA08G000291.m1	down-regulated
		BraA05G000739.m1	down-regulated
		BraA03G003221.m1	down-regulated
		BraA07G003857.m1	down-regulated
		BraA06G000049.m1	down-regulated
		BraA10G003364.m1	down-regulated
		BraA08G003214.m1	down-regulated
		BraA09G006655.m1	down-regulated
		BraA02G004602.m1	down-regulated
		BraA03G000862.m1	down-regulated
		BraA02G004547.m1	down-regulated
		BraA05G004012.m1	down-regulated
		BraA09G006319.m1	down-regulated
		BraA08G001679.m1	down-regulated
		BraA04G002224.m1	down-regulated
		BraA06G001155.m1	down-regulated
		BraA01G005118.m1	down-regulated
		BraA03G003950.m1	down-regulated
		BraA10G001713.m1	down-regulated
		BraA09G001234.m1	down-regulated
		BraA08G000171.m1	down-regulated
		BraA07G004293.m1	down-regulated
		BraA09G002762.m1	down-regulated
		BraA06G003624.m1	down-regulated
		BraA08G001087.m1	down-regulated
		BraA09G006382.m1	down-regulated
		BraA10G001869.m1	down-regulated
		BraA03G005465.m1	down-regulated
		BraA01G001581.m1	down-regulated
		BraA08G002330.m1	down-regulated
		BraA06G003327.m1	down-regulated
		BraA04G000108.m1	down-regulated
		BraA02G001273.m1	down-regulated
		BraA07G003482.m1	down-regulated
		BraA01G001921.m1	down-regulated
		BraA10G001848.m1	down-regulated
		BraA04G002540.m1	down-regulated
		BraA03G002975.m1	down-regulated
		BraA02G001071.m1	down-regulated
		BraA06G001562.m1	down-regulated
		BraA10G002491.m1	down-regulated
		BraA08G001480.m1	down-regulated
		BraA06G003838.m1	down-regulated
		BraA07G002440.m1	down-regulated
		BraA03G000865.m1	down-regulated
		BraA05G001866.m1	down-regulated
		BraA05G002703.m1	down-regulated
		BraA02G002131.m1	down-regulated
		BraA02G003900.m1	down-regulated
		BraA06G003412.m1	down-regulated
		BraA03G003309.m1	down-regulated
		BraA03G004700.m1	down-regulated
		BraA10G002423.m1	down-regulated
		BraA10G002354.m1	down-regulated
		BraA07G004463.m1	down-regulated
		BraA08G003497.m1	down-regulated
		BraA07G000920.m1	down-regulated
		BraA01G004966.m1	down-regulated
		BraA10G002360.m1	down-regulated
		BraA05G002918.m1	down-regulated
		BraA10G000089.m1	down-regulated
		BraA06G004413.m1	down-regulated
		BraA02G004724.m1	down-regulated
		BraA08G002333.m1	down-regulated
		BraA02G003911.m1	down-regulated
		BraA03G003775.m1	down-regulated
		BraA03G002514.m1	down-regulated
		BraA02G000007.m1	down-regulated
		BraA02G001213.m1	down-regulated
		BraA06G004997.m1	down-regulated
		BraA02G002691.m1	down-regulated
		BraA02G001634.m1	down-regulated
		BraA03G001067.m1	down-regulated
		BraA08G002052.m1	down-regulated
		BraA02G004986.m1	down-regulated
		BraA03G001965.m1	down-regulated
		BraA06G001780.m1	down-regulated
		BraA06G000255.m1	down-regulated
		BraA10G002353.m1	down-regulated
		BraA10G003169.m1	down-regulated
		BraA08G002362.m1	down-regulated
		BraA07G004240.m1	down-regulated
		BraA02G003089.m1	down-regulated
		BraA07G003034.m1	down-regulated
		BraA03G002290.m1	down-regulated
		BraA05G000064.m1	down-regulated
		BraA02G000777.m1	down-regulated
		BraA03G000864.m1	down-regulated
		BraA09G004222.m1	down-regulated
		BraA02G000580.m1	down-regulated
		BraA05G000631.m1	down-regulated
		BraA09G001517.m1	down-regulated
		BraA04G000044.m1	down-regulated
		BraA03G001691.m1	down-regulated
		BraA03G006573.m1	down-regulated
		BraA06G004996.m1	down-regulated
		BraA06G001675.m1	down-regulated
		BraA03G005103.m1	down-regulated
		BraA04G002701.m1	down-regulated
		BraA09G006723.m1	down-regulated
		BraA02G000611.m1	down-regulated
		BraA08G002184.m1	down-regulated
		BraA06G004329.m1	down-regulated
		BraA02G004664.m1	down-regulated
		BraA01G004367.m1	down-regulated
		BraA05G000252.m1	down-regulated
		BraA06G004951.m1	down-regulated
		BraA02G000046.m1	down-regulated
		BraA08G002413.m1	down-regulated
		BraA04G003409.m1	down-regulated
		BraA01G004350.m1	down-regulated
		BraA02G001163.m1	down-regulated
		BraA06G003575.m1	down-regulated
		BraA08G002622.m1	down-regulated
		BraA09G000725.m1	down-regulated
		BraA03G003509.m1	down-regulated
		BraA10G002364.m1	down-regulated
		BraA04G003581.m1	down-regulated
		BraA06G003893.m1	down-regulated
		BraA09G004201.m1	down-regulated
		BraA03G000201.m1	down-regulated
		BraA06G001796.m1	down-regulated
		BraA07G002900.m1	down-regulated
		BraA06G003993.m1	down-regulated
		BraA05G000388.m1	down-regulated
		BraA10G002361.m1	down-regulated
		BraA05G003519.m1	down-regulated
		BraA01G003531.m1	down-regulated
		BraA04G000759.m1	down-regulated
		BraA10G003277.m1	down-regulated
		BraA09G000501.m1	down-regulated
		BraA03G004826.m1	down-regulated
		BraA09G000889.m1	down-regulated
		BraA03G000960.m1	down-regulated
		BraA09G004816.m1	down-regulated
		BraA07G004081.m1	down-regulated
		BraA07G004457.m1	down-regulated
		BraA01G003942.m1	down-regulated
		BraA02G000785.m1	down-regulated
		BraA07G004629.m1	down-regulated
		BraA03G006902.m1	down-regulated
		BraA10G000375.m1	down-regulated
		BraA06G004690.m1	down-regulated
		BraA09G007523.m1	down-regulated
		BraA03G005439.m1	down-regulated
		BraA10G000401.m1	down-regulated
		BraA01G000360.m1	down-regulated
		BraA09G004819.m1	down-regulated
		BraA05G004804.m1	down-regulated
		BraA05G000099.m1	down-regulated
		BraA03G004348.m1	down-regulated
		BraA03G003937.m1	down-regulated
		BraA09G004740.m1	down-regulated
		BraA03G001250.m1	down-regulated
		BraA06G003015.m1	down-regulated
		BraA10G000591.m1	down-regulated
		BraA02G001155.m1	down-regulated
		BraA05G004730.m1	down-regulated
		BraA08G000103.m1	down-regulated
		BraA09G000442.m1	down-regulated
		BraA02G001353.m1	down-regulated
		BraA03G005793.m1	down-regulated
		BraA02G003772.m1	down-regulated
		BraA10G000537.m1	down-regulated
		BraA07G001557.m1	down-regulated
		BraA08G002924.m1	down-white-regulated
		BraA09G001117.m1	down-white-regulated
		BraA10G003001.m1	down-white-regulated

## Sheet: 2d v 0d
Supplementary Table S1 DEGs between 2d v 0d groups
Gene name	Up/Down regulated	Gene name	Up/Down regulated
BraA01G000110.m1	up-purple-regulated	BraA03G005023.m1	down-regulated
BraA02G000117.m1	up-purple-regulated	BraA04G000004.m1	down-regulated
BraA05G000021.m1	up-purple-regulated	BraA04G001849.m1	down-regulated
BraA03G005444.m1	up-regulated	BraA04G002985.m1	down-regulated
BraA03G003473.m1	up-regulated	BraA04G003601.m1	down-regulated
BraA02G001103.m1	up-regulated	BraA05G000633.m1	down-regulated
BraA03G003856.m1	up-regulated	BraA05G000868.m1	down-regulated
BraA09G000124.m1	up-regulated	BraA05G004198.m1	down-regulated
BraA03G000496.m1	up-regulated	BraA06G000172.m1	down-regulated
BraA07G002795.m1	up-regulated	BraA06G000650.m1	down-regulated
BraA04G002076.m1	up-regulated	BraA06G000921.m1	down-regulated
BraA03G001824.m1	up-regulated	BraA06G004636.m1	down-regulated
BraA05G001221.m1	up-regulated	BraA07G001906.m1	down-regulated
BraA03G004164.m1	up-regulated	BraA07G004261.m1	down-regulated
BraA08G003256.m1	up-regulated	BraA08G000834.m1	down-regulated
BraA03G006326.m1	up-regulated	BraA08G001070.m1	down-regulated
BraA04G001871.m1	up-regulated	BraA08G001744.m1	down-regulated
BraA10G000521.m1	up-regulated	BraA08G002924.m1	down-regulated
BraA10G001380.m1	up-regulated	BraA08G003686.m1	down-regulated
BraA04G002556.m1	up-regulated	BraA09G000805.m1	down-regulated
BraA01G001525.m1	up-regulated	BraA09G001044.m1	down-regulated
BraA03G004327.m1	up-regulated	BraA09G001117.m1	down-regulated
BraA07G004546.m1	up-regulated	BraA09G004804.m1	down-regulated
BraA01G000029.m1	up-regulated	BraA09G005303.m1	down-regulated
BraA07G003354.m1	up-regulated	BraA09G006003.m1	down-regulated
BraA02G004690.m1	up-regulated	BraA09G007040.m1	down-regulated
BraA06G001207.m1	up-regulated	BraA10G000085.m1	down-regulated
BraA03G000502.m1	up-regulated	BraA10G002762.m1	down-regulated
BraA08G001292.m1	up-regulated	BraA10G003001.m1	down-regulated
BraA03G005722.m1	up-regulated	BraA08G001054.m1	down-regulated
BraA07G002988.m1	up-regulated	BraA02G001977.m1	down-regulated
BraA06G003907.m1	up-regulated	BraA04G001231.m1	down-regulated
BraA06G004168.m1	up-regulated	BraA05G002824.m1	down-regulated
BraA06G003577.m1	up-regulated	BraA07G000832.m1	down-regulated
BraA09G005786.m1	up-regulated	BraA04G000472.m1	down-regulated
BraA10G000063.m1	up-regulated	BraA04G003193.m1	down-regulated
BraA06G001924.m1	up-regulated	BraA04G000029.m1	down-regulated
BraA10G003098.m1	up-regulated	BraA09G001059.m1	down-regulated
BraA01G000581.m1	up-regulated	BraA10G002569.m1	down-regulated
BraA08G002978.m1	up-regulated	BraA07G002799.m1	down-regulated
BraA01G000161.m1	up-regulated	BraA08G002502.m1	down-regulated
BraA06G003110.m1	up-regulated	BraA01G003409.m1	down-regulated
BraA04G001969.m1	up-regulated	BraA05G001901.m1	down-regulated
BraA07G002090.m1	up-regulated	BraA07G000560.m1	down-regulated
BraA02G001811.m1	up-regulated	BraA05G001448.m1	down-regulated
BraA09G006920.m1	up-regulated	BraA04G001175.m1	down-regulated
BraA04G003159.m1	up-regulated	BraA10G003092.m1	down-regulated
BraA03G000691.m1	up-regulated	BraA09G005088.m1	down-regulated
BraA08G002310.m1	up-regulated	BraA06G001327.m1	down-regulated
BraA01G001533.m1	up-regulated	BraA08G001146.m1	down-regulated
BraA10G002261.m1	up-regulated	BraA09G006466.m1	down-regulated
BraA10G002268.m1	up-regulated	BraA10G002429.m1	down-regulated
BraA03G004592.m1	up-regulated	BraA09G002104.m1	down-regulated
BraA04G000100.m1	up-regulated	BraA04G003004.m1	down-regulated
BraA02G001981.m1	up-regulated	BraA07G003349.m1	down-regulated
BraA05G004011.m1	up-regulated	BraA05G000111.m1	down-regulated
BraA04G000900.m1	up-regulated	BraA07G002410.m1	down-regulated
BraA08G002281.m1	up-regulated	BraA06G001976.m1	down-regulated
BraA09G002111.m1	up-regulated	BraA05G000587.m1	down-regulated
BraA07G003576.m1	up-regulated	BraA03G003648.m1	down-regulated
BraA09G000592.m1	up-regulated	BraA08G002430.m1	down-regulated
BraA01G000835.m1	up-regulated	BraA10G003167.m1	down-regulated
BraA08G003802.m1	up-regulated	BraA10G002672.m1	down-regulated
BraA09G002520.m1	up-regulated	BraA03G000905.m1	down-regulated
BraA04G001607.m1	up-regulated	BraA02G000181.m1	down-regulated
BraA01G004243.m1	up-regulated	BraA01G005358.m1	down-regulated
BraA02G004919.m1	up-regulated	BraA03G004294.m1	down-regulated
BraA05G001909.m1	up-regulated	BraA04G000632.m1	down-regulated
BraA03G001003.m1	up-regulated	BraA08G003273.m1	down-regulated
BraA02G001914.m1	up-regulated	BraA10G002206.m1	down-regulated
BraA04G001869.m1	up-regulated	BraA02G000542.m1	down-regulated
BraA06G004095.m1	up-regulated	BraA09G004015.m1	down-regulated
BraA10G000555.m1	up-regulated	BraA04G002827.m1	down-regulated
BraA08G002367.m1	up-regulated	BraA09G003064.m1	down-regulated
BraA02G003172.m1	up-regulated	BraA09G004597.m1	down-regulated
BraA02G000040.m1	up-regulated	BraA07G001761.m1	down-regulated
BraA07G002658.m1	up-regulated	BraA07G003586.m1	down-regulated
BraA01G001924.m1	up-regulated	BraA03G000622.m1	down-regulated
BraA03G006362.m1	up-regulated	BraA09G000261.m1	down-regulated
BraA06G003861.m1	up-regulated	BraA01G000604.m1	down-regulated
BraA09G007034.m1	up-regulated	BraA01G000120.m1	down-regulated
BraA09G003744.m1	up-regulated	BraA05G004843.m1	down-regulated
BraA06G001607.m1	up-regulated	BraA08G003822.m1	down-regulated
BraA07G001282.m1	up-regulated	BraA10G002257.m1	down-regulated
BraA03G004917.m1	up-regulated	BraA03G002681.m1	down-regulated
BraA06G000671.m1	up-regulated	BraA02G000326.m1	down-regulated
BraA03G004744.m1	up-regulated	BraA07G004400.m1	down-regulated
BraA05G003006.m1	up-regulated	BraA05G001745.m1	down-regulated
BraA03G000950.m1	up-regulated	BraA09G005360.m1	down-regulated
BraA07G003433.m1	up-regulated	BraA07G003557.m1	down-regulated
BraA05G000411.m1	up-regulated	BraA10G002094.m1	down-regulated
BraA01G001973.m1	up-regulated	BraA04G003085.m1	down-regulated
BraA01G001843.m1	up-regulated	BraA09G002711.m1	down-regulated
BraA03G003384.m1	up-regulated	BraA06G004402.m1	down-regulated
BraA01G004897.m1	up-regulated	BraA07G000976.m1	down-regulated
BraA03G006546.m1	up-regulated	BraA10G003039.m1	down-regulated
BraA03G004899.m1	up-regulated	BraA07G004461.m1	down-regulated
BraA06G003440.m1	up-regulated	BraA08G003250.m1	down-regulated
BraA06G001052.m1	up-regulated	BraA09G006741.m1	down-regulated
BraA07G003226.m1	up-regulated	BraA04G003652.m1	down-regulated
BraA09G001556.m1	up-regulated	BraA10G001053.m1	down-regulated
BraA07G002433.m1	up-regulated	BraA08G000964.m1	down-regulated
BraA01G000274.m1	up-regulated	BraA06G004629.m1	down-regulated
BraA10G002508.m1	up-regulated	BraA08G003056.m1	down-regulated
BraA02G004334.m1	up-regulated	BraA01G001671.m1	down-regulated
BraA07G002834.m1	up-regulated	BraA04G000115.m1	down-regulated
BraA03G002710.m1	up-regulated	BraA05G003651.m1	down-regulated
BraA02G004934.m1	up-regulated	BraA03G000817.m1	down-regulated
BraA08G002715.m1	up-regulated	BraA01G001092.m1	down-regulated
BraA07G003838.m1	up-regulated	BraA08G002613.m1	down-regulated
BraA06G003855.m1	up-regulated	BraA03G005571.m1	down-regulated
BraA04G000069.m1	up-regulated	BraA04G002969.m1	down-regulated
BraA02G000365.m1	up-regulated	BraA03G002938.m1	down-regulated
BraA07G002547.m1	up-regulated	BraA09G001832.m1	down-regulated
BraA03G004083.m1	up-regulated	BraA03G003768.m1	down-regulated
BraA08G002495.m1	up-regulated	BraA07G002126.m1	down-regulated
BraA02G002163.m1	up-regulated	BraA02G000721.m1	down-regulated
BraA08G002109.m1	up-regulated	BraA03G004699.m1	down-regulated
BraA06G002116.m1	up-regulated	BraA02G000541.m1	down-regulated
BraA05G000332.m1	up-regulated	BraA08G001763.m1	down-regulated
BraA06G001055.m1	up-regulated	BraA03G002834.m1	down-regulated
BraA09G007288.m1	up-regulated	BraA09G001230.m1	down-regulated
BraA01G000415.m1	up-regulated	BraA03G002508.m1	down-regulated
BraA05G000389.m1	up-regulated	BraA09G006448.m1	down-regulated
BraA05G003079.m1	up-regulated	BraA08G003703.m1	down-regulated
BraA03G006681.m1	up-regulated	BraA02G001239.m1	down-regulated
BraA04G002567.m1	up-regulated	BraA10G003325.m1	down-regulated
BraA09G006040.m1	up-regulated	BraA10G001066.m1	down-regulated
BraA08G000846.m1	up-regulated	BraA02G000722.m1	down-regulated
BraA01G000123.m1	up-regulated	BraA07G003371.m1	down-regulated
BraA08G003713.m1	up-regulated	BraA06G005153.m1	down-regulated
BraA05G004655.m1	up-regulated	BraA05G004108.m1	down-regulated
BraA09G002648.m1	up-regulated	BraA09G001522.m1	down-regulated
BraA09G000319.m1	up-regulated	BraA08G002408.m1	down-regulated
BraA05G003989.m1	up-regulated	BraA03G002403.m1	down-regulated
BraA07G004028.m1	up-regulated	BraA01G001295.m1	down-regulated
BraA02G002151.m1	up-regulated	BraA03G004636.m1	down-regulated
BraA07G003532.m1	up-regulated	BraA06G003489.m1	down-regulated
BraA08G003485.m1	up-regulated	BraA03G006377.m1	down-regulated
BraA07G003322.m1	up-regulated	BraA01G000223.m1	down-regulated
BraA08G003516.m1	up-regulated	BraA10G001360.m1	down-regulated
BraA03G003812.m1	up-regulated	BraA09G001945.m1	down-regulated
BraA09G002337.m1	up-regulated	BraA03G005370.m1	down-regulated
BraA01G000901.m1	up-regulated	BraA07G002132.m1	down-regulated
BraA03G000349.m1	up-regulated	BraA01G002259.m1	down-regulated
BraA10G001798.m1	up-regulated	BraA09G001442.m1	down-regulated
BraA08G001486.m1	up-regulated	BraA01G003292.m1	down-regulated
BraA03G004775.m1	up-regulated	BraA03G003968.m1	down-regulated
BraA07G001861.m1	up-regulated	BraA06G004635.m1	down-regulated
BraA02G000910.m1	up-regulated	BraA06G003331.m1	down-regulated
BraA06G004170.m1	up-regulated	BraA10G000130.m1	down-regulated
BraA03G007150.m1	up-regulated	BraA09G003993.m1	down-regulated
BraA09G000541.m1	up-regulated	BraA06G001067.m1	down-regulated
BraA09G000746.m1	up-regulated	BraA02G001464.m1	down-regulated
BraA10G000525.m1	up-regulated	BraA06G000974.m1	down-regulated
BraA03G004836.m1	up-regulated	BraA09G007307.m1	down-regulated
BraA09G002440.m1	up-regulated	BraA01G003737.m1	down-regulated
BraA03G007157.m1	up-regulated	BraA04G001643.m1	down-regulated
BraA10G003014.m1	up-regulated	BraA03G003021.m1	down-regulated
BraA02G003602.m1	up-regulated	BraA10G000572.m1	down-regulated
BraA05G003652.m1	up-regulated	BraA10G001180.m1	down-regulated
BraA01G004102.m1	up-regulated	BraA01G001731.m1	down-regulated
BraA07G001659.m1	up-regulated	BraA06G001261.m1	down-regulated
BraA03G004247.m1	up-regulated	BraA07G003777.m1	down-regulated
BraA05G003780.m1	up-regulated	BraA05G004174.m1	down-regulated
BraA04G003254.m1	up-regulated	BraA08G003711.m1	down-regulated
BraA05G004324.m1	up-regulated	BraA06G000502.m1	down-regulated
BraA08G002652.m1	up-regulated	BraA09G004100.m1	down-regulated
BraA02G004534.m1	up-regulated	BraA03G004985.m1	down-regulated
BraA03G000013.m1	up-regulated	BraA04G001846.m1	down-regulated
BraA03G003638.m1	up-regulated	BraA07G004355.m1	down-regulated
BraA09G004818.m1	up-regulated	BraA02G005063.m1	down-regulated
BraA09G002340.m1	up-regulated	BraA09G001071.m1	down-regulated
BraA07G003689.m1	up-regulated	BraA07G004510.m1	down-regulated
BraA08G000043.m1	up-regulated	BraA05G004386.m1	down-regulated
BraA08G000815.m1	up-regulated	BraA05G004755.m1	down-regulated
BraA05G002669.m1	up-regulated	BraA03G004256.m1	down-regulated
BraA01G003306.m1	up-regulated	BraA06G000275.m1	down-regulated
BraA05G000829.m1	up-regulated	BraA06G004448.m1	down-regulated
BraA03G000492.m1	up-regulated	BraA05G004350.m1	down-regulated
BraA07G000232.m1	up-regulated	BraA01G001051.m1	down-regulated
BraA05G004253.m1	up-regulated	BraA08G000347.m1	down-regulated
BraA04G002437.m1	up-regulated	BraA02G003023.m1	down-regulated
BraA06G000262.m1	up-regulated	BraA09G006968.m1	down-regulated
BraA08G001342.m1	up-regulated	BraA04G001894.m1	down-regulated
BraA07G004268.m1	up-regulated	BraA07G000261.m1	down-regulated
BraA03G000185.m1	up-regulated	BraA07G002450.m1	down-regulated
BraA07G003359.m1	up-regulated	BraA03G003145.m1	down-regulated
BraA04G000282.m1	up-regulated	BraA03G005561.m1	down-regulated
BraA06G000152.m1	up-regulated	BraA08G000667.m1	down-regulated
BraA07G001597.m1	up-regulated	BraA07G001223.m1	down-regulated
BraA02G003066.m1	up-regulated	BraA10G000913.m1	down-regulated
BraA03G006443.m1	up-regulated	BraA09G000415.m1	down-regulated
BraA04G003462.m1	up-regulated	BraA03G003679.m1	down-regulated
BraA09G000597.m1	up-regulated	BraA09G003056.m1	down-regulated
BraA10G002144.m1	up-regulated	BraA10G001843.m1	down-regulated
BraA10G001825.m1	up-regulated	BraA10G003318.m1	down-regulated
BraA03G004968.m1	up-regulated	BraA04G001045.m1	down-regulated
BraA08G000258.m1	up-regulated	BraA02G002470.m1	down-regulated
BraA01G004988.m1	up-regulated	BraA04G000696.m1	down-regulated
BraA08G000166.m1	up-regulated	BraA07G004184.m1	down-regulated
BraA09G006251.m1	up-regulated	BraA09G004428.m1	down-regulated
BraA03G001738.m1	up-regulated	BraA05G000907.m1	down-regulated
BraA07G002931.m1	up-regulated	BraA06G000122.m1	down-regulated
BraA10G000600.m1	up-regulated	BraA06G003650.m1	down-regulated
BraA09G005418.m1	up-regulated	BraA08G002011.m1	down-regulated
BraA03G002672.m1	up-regulated	BraA08G000037.m1	down-regulated
BraA05G004693.m1	up-regulated	BraA05G000781.m1	down-regulated
BraA06G003310.m1	up-regulated	BraA01G003558.m1	down-regulated
BraA01G000887.m1	up-regulated	BraA03G002267.m1	down-regulated
BraA03G005828.m1	up-regulated	BraA01G002720.m1	down-regulated
BraA06G004216.m1	up-regulated	BraA03G003431.m1	down-regulated
BraA01G000005.m1	up-regulated	BraA07G002382.m1	down-regulated
BraA02G003974.m1	up-regulated	BraA08G002331.m1	down-regulated
BraA01G001319.m1	up-regulated	BraA03G004630.m1	down-regulated
BraA07G004213.m1	up-regulated	BraA03G005015.m1	down-regulated
BraA01G004887.m1	up-regulated	BraA02G001990.m1	down-regulated
BraA03G003076.m1	up-regulated	BraA08G002616.m1	down-regulated
BraA04G002072.m1	up-regulated	BraA09G002373.m1	down-regulated
BraA09G006571.m1	up-regulated	BraA06G000320.m1	down-regulated
BraA05G004444.m1	up-regulated	BraA03G006565.m1	down-regulated
BraA06G003444.m1	up-regulated	BraA03G004188.m1	down-regulated
BraA09G004890.m1	up-regulated	BraA01G004014.m1	down-regulated
BraA04G001684.m1	up-regulated	BraA07G003150.m1	down-regulated
BraA03G001509.m1	up-regulated	BraA04G001911.m1	down-regulated
BraA10G002126.m1	up-regulated	BraA07G001736.m1	down-regulated
BraA02G000284.m1	up-regulated	BraA04G000802.m1	down-regulated
BraA05G000515.m1	up-regulated	BraA09G005640.m1	down-regulated
BraA09G002302.m1	up-regulated	BraA01G000509.m1	down-regulated
BraA05G004729.m1	up-regulated	BraA09G002715.m1	down-regulated
BraA01G001469.m1	up-regulated	BraA05G004060.m1	down-regulated
BraA09G006867.m1	up-regulated	BraA03G005600.m1	down-regulated
BraA09G000985.m1	up-regulated	BraA08G003225.m1	down-regulated
BraA09G007088.m1	up-regulated	BraA06G002297.m1	down-regulated
BraA06G001596.m1	up-regulated	BraA02G004147.m1	down-regulated
BraA03G000396.m1	up-regulated	BraA06G001058.m1	down-regulated
BraA08G003649.m1	up-regulated	BraA07G004066.m1	down-regulated
BraA04G002440.m1	up-regulated	BraA06G003559.m1	down-regulated
BraA09G005119.m1	up-regulated	BraA05G000190.m1	down-regulated
BraA05G001542.m1	up-regulated	BraA06G000359.m1	down-regulated
BraA05G003905.m1	up-regulated	BraA03G006107.m1	down-regulated
BraA01G000591.m1	up-regulated	BraA10G001320.m1	down-regulated
BraA03G000087.m1	up-regulated	BraA07G003315.m1	down-regulated
BraA04G002403.m1	up-regulated	BraA07G004612.m1	down-regulated
BraA02G001318.m1	up-regulated	BraA09G000315.m1	down-regulated
BraA04G003016.m1	up-regulated	BraA10G000272.m1	down-regulated
BraA08G001469.m1	up-regulated	BraA04G003691.m1	down-regulated
BraA08G003205.m1	up-regulated	BraA05G004845.m1	down-regulated
BraA04G001931.m1	up-regulated	BraA08G002407.m1	down-regulated
BraA03G006895.m1	up-regulated	BraA10G001376.m1	down-regulated
BraA01G005059.m1	up-regulated	BraA03G000608.m1	down-regulated
BraA06G004466.m1	up-regulated	BraA09G002716.m1	down-regulated
BraA06G003677.m1	up-regulated	BraA02G003193.m1	down-regulated
BraA05G000720.m1	up-regulated	BraA07G001898.m1	down-regulated
BraA01G000084.m1	up-regulated	BraA09G006046.m1	down-regulated
BraA08G000270.m1	up-regulated	BraA09G000963.m1	down-regulated
BraA08G002660.m1	up-regulated	BraA05G003497.m1	down-regulated
BraA07G000986.m1	up-regulated	BraA04G001453.m1	down-regulated
BraA04G001235.m1	up-regulated	BraA05G004258.m1	down-regulated
BraA07G004440.m1	up-regulated	BraA02G002520.m1	down-regulated
BraA09G005619.m1	up-regulated	BraA02G001989.m1	down-regulated
BraA08G002290.m1	up-regulated	BraA08G003103.m1	down-regulated
BraA08G003038.m1	up-regulated	BraA09G002721.m1	down-regulated
BraA08G002498.m1	up-regulated	BraA10G002537.m1	down-regulated
BraA06G001369.m1	up-regulated	BraA05G003528.m1	down-regulated
BraA03G003888.m1	up-regulated	BraA09G004791.m1	down-regulated
BraA06G004124.m1	up-regulated	BraA07G003563.m1	down-regulated
BraA03G001974.m1	up-regulated	BraA09G003050.m1	down-regulated
BraA09G004720.m1	up-regulated	BraA10G001155.m1	down-regulated
BraA09G002732.m1	up-regulated	BraA10G000799.m1	down-regulated
BraA10G003526.m1	up-regulated	BraA05G000873.m1	down-regulated
BraA06G001537.m1	up-regulated	BraA02G004987.m1	down-regulated
BraA09G000215.m1	up-regulated	BraA05G004516.m1	down-regulated
BraA09G002937.m1	up-regulated	BraA05G001296.m1	down-regulated
BraA01G001766.m1	up-regulated	BraA06G000664.m1	down-regulated
BraA08G002200.m1	up-regulated	BraA09G000880.m1	down-regulated
BraA03G004028.m1	up-regulated	BraA07G003329.m1	down-regulated
BraA01G001751.m1	up-regulated	BraA01G001085.m1	down-regulated
BraA03G005248.m1	up-regulated	BraA01G000242.m1	down-regulated
BraA09G000030.m1	up-regulated	BraA05G002897.m1	down-regulated
BraA03G001232.m1	up-regulated	BraA10G002572.m1	down-regulated
BraA04G000693.m1	up-regulated	BraA04G001623.m1	down-regulated
BraA02G000068.m1	up-regulated	BraA01G000049.m1	down-regulated
BraA02G002456.m1	up-regulated	BraA04G002916.m1	down-regulated
BraA01G001768.m1	up-regulated	BraA03G002982.m1	down-regulated
BraA03G002595.m1	up-regulated	BraA03G005071.m1	down-regulated
BraA06G000058.m1	up-regulated	BraA09G001591.m1	down-regulated
BraA02G002978.m1	up-regulated	BraA01G005177.m1	down-regulated
BraA05G004575.m1	up-regulated	BraA02G000093.m1	down-regulated
BraA09G007462.m1	up-regulated	BraA07G004388.m1	down-regulated
BraA05G003752.m1	up-regulated	BraA09G006874.m1	down-regulated
BraA07G004126.m1	up-regulated	BraA04G001831.m1	down-regulated
BraA09G001757.m1	up-regulated	BraA08G003503.m1	down-regulated
BraA02G002249.m1	up-regulated	BraA01G001875.m1	down-regulated
BraA07G001244.m1	up-regulated	BraA01G002071.m1	down-regulated
BraA09G006296.m1	up-regulated	BraA06G000011.m1	down-regulated
BraA01G001923.m1	up-regulated	BraA03G002718.m1	down-regulated
BraA08G002530.m1	up-regulated	BraA02G002726.m1	down-regulated
BraA09G004209.m1	up-regulated	BraA04G002683.m1	down-regulated
BraA05G000138.m1	up-regulated	BraA05G002738.m1	down-regulated
BraA05G001249.m1	up-regulated	BraA10G002299.m1	down-regulated
BraA09G007055.m1	up-regulated	BraA03G001680.m1	down-regulated
BraA01G002729.m1	up-regulated	BraA07G001563.m1	down-regulated
BraA06G000135.m1	up-regulated	BraA02G001775.m1	down-regulated
BraA06G000909.m1	up-regulated	BraA10G000803.m1	down-regulated
BraA02G000869.m1	up-regulated	BraA03G003871.m1	down-regulated
BraA04G003207.m1	up-regulated	BraA01G004696.m1	down-regulated
BraA03G004840.m1	up-regulated	BraA06G000114.m1	down-regulated
BraA07G004194.m1	up-regulated	BraA06G003815.m1	down-regulated
BraA02G003114.m1	up-regulated	BraA09G000086.m1	down-regulated
BraA06G000542.m1	up-regulated	BraA08G001369.m1	down-regulated
BraA04G001457.m1	up-regulated	BraA06G000578.m1	down-regulated
BraA05G002974.m1	up-regulated	BraA08G000626.m1	down-regulated
BraA02G001032.m1	up-regulated	BraA10G000930.m1	down-regulated
BraA07G004190.m1	up-regulated	BraA09G001025.m1	down-regulated
BraA07G002701.m1	up-regulated	BraA04G003402.m1	down-regulated
BraA05G003163.m1	up-regulated	BraA04G000516.m1	down-regulated
BraA05G003869.m1	up-regulated	BraA02G000839.m1	down-regulated
BraA05G001036.m1	up-regulated	BraA06G000783.m1	down-regulated
BraA04G003502.m1	up-regulated	BraA03G002860.m1	down-regulated
BraA09G000217.m1	up-regulated	BraA07G002417.m1	down-regulated
BraA08G000205.m1	up-regulated	BraA06G001281.m1	down-regulated
BraA06G003278.m1	up-regulated	BraA03G001944.m1	down-regulated
BraA10G002039.m1	up-regulated	BraA03G000008.m1	down-regulated
BraA06G005077.m1	up-regulated	BraA03G005832.m1	down-regulated
BraA03G006015.m1	up-regulated	BraA01G002444.m1	down-regulated
BraA03G004698.m1	up-regulated	BraA03G001455.m1	down-regulated
BraA08G002258.m1	up-regulated	BraA03G002199.m1	down-regulated
BraA05G004789.m1	up-regulated	BraA07G002846.m1	down-regulated
BraA04G002558.m1	up-regulated	BraA06G004188.m1	down-regulated
BraA06G005302.m1	up-regulated	BraA08G002379.m1	down-regulated
BraA07G002759.m1	up-regulated	BraA02G001911.m1	down-regulated
BraA04G003137.m1	up-regulated	BraA05G004137.m1	down-regulated
BraA06G003870.m1	up-regulated	BraA04G000164.m1	down-regulated
BraA03G005486.m1	up-regulated	BraA03G003725.m1	down-regulated
BraA05G003463.m1	up-regulated	BraA02G004739.m1	down-regulated
BraA02G002396.m1	up-regulated	BraA09G007529.m1	down-regulated
BraA09G001760.m1	up-regulated	BraA05G001172.m1	down-regulated
BraA07G002623.m1	up-regulated	BraA09G001776.m1	down-regulated
BraA09G005544.m1	up-regulated	BraA08G000519.m1	down-regulated
BraA03G004165.m1	up-regulated	BraA03G004463.m1	down-regulated
BraA10G002057.m1	up-regulated	BraA09G005945.m1	down-regulated
BraA10G002184.m1	up-regulated	BraA07G004222.m1	down-regulated
BraA03G002690.m1	up-regulated	BraA07G003178.m1	down-regulated
BraA04G001953.m1	up-regulated	BraA02G000994.m1	down-regulated
BraA03G004911.m1	up-regulated	BraA02G001826.m1	down-regulated
BraA07G000152.m1	up-regulated	BraA05G004195.m1	down-regulated
BraA03G001841.m1	up-regulated	BraA10G002097.m1	down-regulated
BraA10G003399.m1	up-regulated	BraA10G000546.m1	down-regulated
BraA03G000158.m1	up-regulated	BraA01G002461.m1	down-regulated
BraA08G001692.m1	up-regulated	BraA10G003032.m1	down-regulated
BraA05G001151.m1	up-regulated	BraA01G001955.m1	down-regulated
BraA01G001397.m1	up-regulated	BraA07G002756.m1	down-regulated
BraA03G005286.m1	up-regulated	BraA08G001716.m1	down-regulated
BraA01G001591.m1	up-regulated	BraA03G005839.m1	down-regulated
BraA07G001922.m1	up-regulated	BraA06G001648.m1	down-regulated
BraA04G002347.m1	up-regulated	BraA07G002945.m1	down-regulated
BraA01G000167.m1	up-regulated	BraA03G002342.m1	down-regulated
BraA09G002768.m1	up-regulated	BraA03G007147.m1	down-regulated
BraA09G000495.m1	up-regulated	BraA07G004359.m1	down-regulated
BraA05G003658.m1	up-regulated	BraA09G002192.m1	down-regulated
BraA09G005732.m1	up-regulated	BraA03G003009.m1	down-regulated
BraA06G000774.m1	up-regulated	BraA04G003173.m1	down-regulated
BraA10G001457.m1	up-regulated	BraA01G003774.m1	down-regulated
BraA02G003575.m1	up-regulated	BraA06G001688.m1	down-regulated
BraA07G001327.m1	up-regulated	BraA05G003570.m1	down-regulated
BraA05G004450.m1	up-regulated	BraA08G001396.m1	down-regulated
BraA01G005164.m1	up-regulated	BraA08G000776.m1	down-regulated
BraA05G003523.m1	up-regulated	BraA06G001355.m1	down-regulated
BraA08G002241.m1	up-regulated	BraA01G001395.m1	down-regulated
BraA06G003213.m1	up-regulated	BraA09G007532.m1	down-regulated
BraA08G002549.m1	up-regulated	BraA09G005006.m1	down-regulated
BraA03G000559.m1	up-regulated	BraA01G000804.m1	down-regulated
BraA07G001881.m1	up-regulated	BraA03G002149.m1	down-regulated
BraA02G000935.m1	up-regulated	BraA02G000716.m1	down-regulated
BraA02G002084.m1	up-regulated	BraA01G000991.m1	down-regulated
BraA03G002176.m1	up-regulated	BraA05G001472.m1	down-regulated
BraA07G002808.m1	up-regulated	BraA08G001788.m1	down-regulated
BraA09G001327.m1	up-regulated	BraA04G001209.m1	down-regulated
BraA06G003806.m1	up-regulated	BraA04G002480.m1	down-regulated
BraA07G002016.m1	up-regulated	BraA03G005555.m1	down-regulated
BraA06G003209.m1	up-regulated	BraA07G004264.m1	down-regulated
BraA04G003634.m1	up-regulated	BraA03G003317.m1	down-regulated
BraA03G006607.m1	up-regulated	BraA03G003263.m1	down-regulated
BraA09G004047.m1	up-regulated	BraA04G000187.m1	down-regulated
BraA01G000906.m1	up-regulated	BraA10G003127.m1	down-regulated
BraA08G002798.m1	up-regulated	BraA09G004768.m1	down-regulated
BraA09G005342.m1	up-regulated	BraA03G002300.m1	down-regulated
BraA01G000713.m1	up-regulated	BraA10G000159.m1	down-regulated
BraA09G005589.m1	up-regulated	BraA01G001445.m1	down-regulated
BraA09G004455.m1	up-regulated	BraA09G000676.m1	down-regulated
BraA08G000155.m1	up-regulated	BraA09G004887.m1	down-regulated
BraA01G003637.m1	up-regulated	BraA09G004680.m1	down-regulated
BraA07G001702.m1	up-regulated	BraA05G001455.m1	down-regulated
BraA06G004810.m1	up-regulated	BraA09G000948.m1	down-regulated
BraA07G003267.m1	up-regulated	BraA09G005038.m1	down-regulated
BraA08G003212.m1	up-regulated	BraA08G002993.m1	down-regulated
BraA02G002515.m1	up-regulated	BraA07G001112.m1	down-regulated
BraA09G000699.m1	up-regulated	BraA03G002862.m1	down-regulated
BraA06G001859.m1	up-regulated	BraA05G003613.m1	down-regulated
BraA08G002173.m1	up-regulated	BraA09G000622.m1	down-regulated
BraA06G002100.m1	up-regulated	BraA01G004412.m1	down-regulated
BraA05G002951.m1	up-regulated	BraA06G001373.m1	down-regulated
BraA08G000013.m1	up-regulated	BraA04G001163.m1	down-regulated
BraA03G001940.m1	up-regulated	BraA04G001774.m1	down-regulated
BraA06G002043.m1	up-regulated	BraA06G005316.m1	down-regulated
BraA03G004486.m1	up-regulated	BraA10G002532.m1	down-regulated
BraA07G004063.m1	up-regulated	BraA03G005120.m1	down-regulated
BraA09G007505.m1	up-regulated	BraA04G003419.m1	down-regulated
BraA08G000095.m1	up-regulated	BraA10G000365.m1	down-regulated
BraA01G002185.m1	up-regulated	BraA09G005470.m1	down-regulated
BraA04G001881.m1	up-regulated	BraA09G000033.m1	down-regulated
BraA06G000132.m1	up-regulated	BraA01G001550.m1	down-regulated
BraA04G000419.m1	up-regulated	BraA08G003836.m1	down-regulated
BraA07G003074.m1	up-regulated	BraA03G005181.m1	down-regulated
BraA03G006836.m1	up-regulated	BraA07G003562.m1	down-regulated
BraA03G003626.m1	up-regulated	BraA03G004019.m1	down-regulated
BraA09G001733.m1	up-regulated	BraA02G002872.m1	down-regulated
BraA05G003506.m1	up-regulated	BraA09G001668.m1	down-regulated
BraA03G003524.m1	up-regulated	BraA07G001808.m1	down-regulated
BraA01G002166.m1	up-regulated	BraA09G002865.m1	down-regulated
BraA08G000337.m1	up-regulated	BraA04G000859.m1	down-regulated
BraA05G000723.m1	up-regulated	BraA08G002412.m1	down-regulated
BraA08G002325.m1	up-regulated	BraA08G003102.m1	down-regulated
BraA06G000090.m1	up-regulated	BraA03G005897.m1	down-regulated
BraA07G003885.m1	up-regulated	BraA02G002902.m1	down-regulated
BraA01G001542.m1	up-regulated	BraA06G000276.m1	down-regulated
BraA03G004461.m1	up-regulated	BraA01G003625.m1	down-regulated
BraA03G000187.m1	up-regulated	BraA06G000448.m1	down-regulated
BraA02G003130.m1	up-regulated	BraA01G002284.m1	down-regulated
BraA02G001542.m1	up-regulated	BraA01G003868.m1	down-regulated
BraA07G000951.m1	up-regulated	BraA02G004928.m1	down-regulated
BraA02G004441.m1	up-regulated	BraA07G004263.m1	down-regulated
BraA01G000849.m1	up-regulated	BraA05G000591.m1	down-regulated
BraA05G000347.m1	up-regulated	BraA04G002410.m1	down-regulated
BraA01G001925.m1	up-regulated	BraA08G001871.m1	down-regulated
BraA06G004617.m1	up-regulated	BraA05G004161.m1	down-regulated
BraA06G001581.m1	up-regulated	BraA07G003023.m1	down-regulated
BraA06G000361.m1	up-regulated	BraA10G002687.m1	down-regulated
BraA06G000161.m1	up-regulated	BraA09G006279.m1	down-regulated
BraA05G003186.m1	up-regulated	BraA06G004545.m1	down-regulated
BraA10G002254.m1	up-regulated	BraA07G001079.m1	down-regulated
BraA08G003185.m1	up-regulated	BraA01G000934.m1	down-regulated
BraA03G006498.m1	up-regulated	BraA10G002424.m1	down-regulated
BraA02G000455.m1	up-regulated	BraA05G000861.m1	down-regulated
BraA08G001293.m1	up-regulated	BraA10G002964.m1	down-regulated
BraA06G000183.m1	up-regulated	BraA05G003081.m1	down-regulated
BraA04G000517.m1	up-regulated	BraA01G000337.m1	down-regulated
BraA05G000090.m1	up-regulated	BraA01G004666.m1	down-regulated
BraA07G004362.m1	up-regulated	BraA04G001047.m1	down-regulated
BraA09G001225.m1	up-regulated	BraA09G007110.m1	down-regulated
BraA03G002705.m1	up-regulated	BraA09G002981.m1	down-regulated
BraA05G004576.m1	up-regulated	BraA01G000708.m1	down-regulated
BraA03G002886.m1	up-regulated	BraA03G004687.m1	down-regulated
BraA03G001231.m1	up-regulated	BraA06G003467.m1	down-regulated
BraA01G000999.m1	up-regulated	BraA03G004038.m1	down-regulated
BraA03G000165.m1	up-regulated	BraA03G001225.m1	down-regulated
BraA06G000155.m1	up-regulated	BraA05G004637.m1	down-regulated
BraA06G005122.m1	up-regulated	BraA03G005606.m1	down-regulated
BraA02G003498.m1	up-regulated	BraA06G004426.m1	down-regulated
BraA08G000631.m1	up-regulated	BraA10G000554.m1	down-regulated
BraA09G004919.m1	up-regulated	BraA03G001289.m1	down-regulated
BraA07G002870.m1	up-regulated	BraA07G003902.m1	down-regulated
BraA02G000534.m1	up-regulated	BraA04G003251.m1	down-regulated
BraA05G004228.m1	up-regulated	BraA03G005794.m1	down-regulated
BraA01G000089.m1	up-regulated	BraA07G002428.m1	down-regulated
BraA06G000380.m1	up-regulated	BraA03G000580.m1	down-regulated
BraA06G004575.m1	up-regulated	BraA08G003877.m1	down-regulated
BraA03G001933.m1	up-regulated	BraA07G000281.m1	down-regulated
BraA03G006195.m1	up-regulated	BraA05G004064.m1	down-regulated
BraA10G003527.m1	up-regulated	BraA02G003201.m1	down-regulated
BraA02G002551.m1	up-regulated	BraA06G003776.m1	down-regulated
BraA06G004291.m1	up-regulated	BraA08G003283.m1	down-regulated
BraA09G006703.m1	up-regulated	BraA09G002909.m1	down-regulated
BraA03G002864.m1	up-regulated	BraA08G001178.m1	down-regulated
BraA02G004875.m1	up-regulated	BraA09G007467.m1	down-regulated
BraA09G004875.m1	up-regulated	BraA05G002779.m1	down-regulated
BraA10G002269.m1	up-regulated	BraA06G000816.m1	down-regulated
BraA09G005122.m1	up-regulated	BraA08G001857.m1	down-regulated
BraA09G002403.m1	up-regulated	BraA05G000685.m1	down-regulated
BraA10G000577.m1	up-regulated	BraA09G007212.m1	down-regulated
BraA04G002955.m1	up-regulated	BraA09G002894.m1	down-regulated
BraA07G001330.m1	up-regulated	BraA06G004935.m1	down-regulated
BraA05G004666.m1	up-regulated	BraA02G000586.m1	down-regulated
BraA06G004127.m1	up-regulated	BraA07G004439.m1	down-regulated
BraA06G004369.m1	up-regulated	BraA10G000217.m1	down-regulated
BraA05G001747.m1	up-regulated	BraA09G000736.m1	down-regulated
BraA06G004215.m1	up-regulated	BraA06G003269.m1	down-regulated
BraA09G003978.m1	up-regulated	BraA06G000758.m1	down-regulated
BraA01G000249.m1	up-regulated	BraA08G003679.m1	down-regulated
BraA01G004617.m1	up-regulated	BraA01G001551.m1	down-regulated
BraA08G002611.m1	up-regulated	BraA10G001169.m1	down-regulated
BraA08G003779.m1	up-regulated	BraA10G000243.m1	down-regulated
BraA09G005747.m1	up-regulated	BraA01G001222.m1	down-regulated
BraA03G004150.m1	up-regulated	BraA01G000603.m1	down-regulated
BraA10G003200.m1	up-regulated	BraA07G003231.m1	down-regulated
BraA10G000078.m1	up-regulated	BraA01G004803.m1	down-regulated
BraA01G001195.m1	up-regulated	BraA08G003249.m1	down-regulated
BraA02G004423.m1	up-regulated	BraA07G001372.m1	down-regulated
BraA02G004155.m1	up-regulated	BraA07G001850.m1	down-regulated
BraA04G002377.m1	up-regulated	BraA04G001215.m1	down-regulated
BraA08G001136.m1	up-regulated	BraA09G006465.m1	down-regulated
BraA09G003823.m1	up-regulated	BraA02G001653.m1	down-regulated
BraA03G001431.m1	up-regulated	BraA09G003811.m1	down-regulated
BraA04G003031.m1	up-regulated	BraA04G001338.m1	down-regulated
BraA02G003416.m1	up-regulated	BraA10G000658.m1	down-regulated
BraA05G000703.m1	up-regulated	BraA03G001161.m1	down-regulated
BraA04G000667.m1	up-regulated	BraA06G001897.m1	down-regulated
BraA06G003961.m1	up-regulated	BraA04G002296.m1	down-regulated
BraA02G000999.m1	up-regulated	BraA02G003005.m1	down-regulated
BraA02G000313.m1	up-regulated	BraA03G002014.m1	down-regulated
BraA05G003601.m1	up-regulated	BraA03G000122.m1	down-regulated
BraA05G000364.m1	up-regulated	BraA08G003153.m1	down-regulated
BraA03G000025.m1	up-regulated	BraA09G004598.m1	down-regulated
BraA03G003922.m1	up-regulated	BraA07G001672.m1	down-regulated
BraA07G002451.m1	up-regulated	BraA08G001079.m1	down-regulated
BraA04G002457.m1	up-regulated	BraA08G000836.m1	down-regulated
BraA08G001150.m1	up-regulated	BraA02G000841.m1	down-regulated
BraA02G004234.m1	up-regulated	BraA06G000034.m1	down-regulated
BraA08G002874.m1	up-regulated	BraA09G000013.m1	down-regulated
BraA09G000042.m1	up-regulated	BraA08G001603.m1	down-regulated
BraA05G003566.m1	up-regulated	BraA05G001464.m1	down-regulated
BraA07G002311.m1	up-regulated	BraA06G000981.m1	down-regulated
BraA09G004719.m1	up-regulated	BraA06G002104.m1	down-regulated
BraA09G000716.m1	up-regulated	BraA04G000423.m1	down-regulated
BraA02G000633.m1	up-regulated	BraA08G003781.m1	down-regulated
BraA04G002170.m1	up-regulated	BraA05G003994.m1	down-regulated
BraA07G001616.m1	up-regulated	BraA01G001391.m1	down-regulated
BraA09G005601.m1	up-regulated	BraA03G005032.m1	down-regulated
BraA08G002440.m1	up-regulated	BraA05G001437.m1	down-regulated
BraA04G003048.m1	up-regulated	BraA05G000892.m1	down-regulated
BraA04G002047.m1	up-regulated	BraA01G002393.m1	down-regulated
BraA03G002665.m1	up-regulated	BraA03G001163.m1	down-regulated
BraA03G003944.m1	up-regulated	BraA03G002960.m1	down-regulated
BraA07G003066.m1	up-regulated	BraA05G001478.m1	down-regulated
BraA06G004316.m1	up-regulated	BraA02G002158.m1	down-regulated
BraA09G002864.m1	up-regulated	BraA03G003215.m1	down-regulated
BraA10G001487.m1	up-regulated	BraA02G001020.m1	down-regulated
BraA03G006605.m1	up-regulated	BraA03G006604.m1	down-regulated
BraA01G003927.m1	up-regulated	BraA03G000041.m1	down-regulated
BraA09G000804.m1	up-regulated	BraA07G002218.m1	down-regulated
BraA06G003880.m1	up-regulated	BraA05G001771.m1	down-regulated
BraA06G001007.m1	up-regulated	BraA10G003002.m1	down-regulated
BraA08G003873.m1	up-regulated	BraA10G002431.m1	down-regulated
BraA03G001578.m1	up-regulated	BraA01G000303.m1	down-regulated
BraA06G001821.m1	up-regulated	BraA08G001758.m1	down-regulated
BraA01G000148.m1	up-regulated	BraA08G003531.m1	down-regulated
BraA03G006595.m1	up-regulated	BraA07G002865.m1	down-regulated
BraA09G006131.m1	up-regulated	BraA07G002175.m1	down-regulated
BraA04G000012.m1	up-regulated	BraA08G003477.m1	down-regulated
BraA02G004695.m1	up-regulated	BraA07G003803.m1	down-regulated
BraA02G000287.m1	up-regulated	BraA05G000927.m1	down-regulated
BraA03G005173.m1	up-regulated	BraA05G001076.m1	down-regulated
BraA09G002103.m1	up-regulated	BraA03G003917.m1	down-regulated
BraA06G002315.m1	up-regulated	BraA02G004521.m1	down-regulated
BraA03G000425.m1	up-regulated	BraA08G002048.m1	down-regulated
BraA06G003568.m1	up-regulated	BraA02G004112.m1	down-regulated
BraA08G003345.m1	up-regulated	BraA05G003300.m1	down-regulated
BraA09G002224.m1	up-regulated	BraA07G002141.m1	down-regulated
BraA02G003898.m1	up-regulated	BraA04G003463.m1	down-regulated
BraA06G003601.m1	up-regulated	BraA04G002525.m1	down-regulated
BraA04G002553.m1	up-regulated	BraA02G002675.m1	down-regulated
BraA01G002272.m1	up-regulated	BraA05G001315.m1	down-regulated
BraA09G002692.m1	up-regulated	BraA02G000599.m1	down-regulated
BraA07G001345.m1	up-regulated	BraA01G001846.m1	down-regulated
BraA09G006959.m1	up-regulated	BraA10G002887.m1	down-regulated
BraA07G003862.m1	up-regulated	BraA09G006505.m1	down-regulated
BraA03G004852.m1	up-regulated	BraA09G001065.m1	down-regulated
BraA10G003208.m1	up-regulated	BraA05G004763.m1	down-regulated
BraA02G000454.m1	up-regulated	BraA01G000775.m1	down-regulated
BraA08G003569.m1	up-regulated	BraA10G001451.m1	down-regulated
BraA05G004186.m1	up-regulated	BraA09G000085.m1	down-regulated
BraA07G002420.m1	up-regulated	BraA08G000689.m1	down-regulated
BraA02G002343.m1	up-regulated	BraA08G002112.m1	down-regulated
BraA09G005840.m1	up-regulated	BraA02G001025.m1	down-regulated
BraA01G000951.m1	up-regulated	BraA09G001310.m1	down-regulated
BraA07G002273.m1	up-regulated	BraA09G003964.m1	down-regulated
BraA05G000518.m1	up-regulated	BraA04G002897.m1	down-regulated
BraA01G003321.m1	up-regulated	BraA09G005826.m1	down-regulated
BraA03G001061.m1	up-regulated	BraA08G001005.m1	down-regulated
BraA03G004168.m1	up-regulated	BraA01G001448.m1	down-regulated
BraA02G004371.m1	up-regulated	BraA02G001966.m1	down-regulated
BraA09G003052.m1	up-regulated	BraA05G000926.m1	down-regulated
BraA07G004370.m1	up-regulated	BraA03G005765.m1	down-regulated
BraA10G001364.m1	up-regulated	BraA05G004425.m1	down-regulated
BraA04G003673.m1	up-regulated	BraA06G002084.m1	down-regulated
BraA10G003171.m1	up-regulated	BraA03G006009.m1	down-regulated
BraA02G000066.m1	up-regulated	BraA08G002514.m1	down-regulated
BraA07G004494.m1	up-regulated	BraA01G001117.m1	down-regulated
BraA02G001902.m1	up-regulated	BraA09G006332.m1	down-regulated
BraA01G004514.m1	up-regulated	BraA06G004324.m1	down-regulated
BraA10G002288.m1	up-regulated	BraA05G001292.m1	down-regulated
BraA08G003785.m1	up-regulated	BraA10G001815.m1	down-regulated
BraA03G000129.m1	up-regulated	BraA03G006578.m1	down-regulated
BraA02G000831.m1	up-regulated	BraA03G004562.m1	down-regulated
BraA06G002031.m1	up-regulated	BraA09G004826.m1	down-regulated
BraA02G002123.m1	up-regulated	BraA02G004833.m1	down-regulated
BraA01G002148.m1	up-regulated	BraA01G002398.m1	down-regulated
BraA09G004471.m1	up-regulated	BraA02G003842.m1	down-regulated
BraA10G000139.m1	up-regulated	BraA06G004745.m1	down-regulated
BraA03G004722.m1	up-regulated	BraA06G000663.m1	down-regulated
BraA03G005446.m1	up-regulated	BraA06G001718.m1	down-regulated
BraA04G002278.m1	up-regulated	BraA06G001676.m1	down-regulated
BraA09G000388.m1	up-regulated	BraA07G002676.m1	down-regulated
BraA09G000984.m1	up-regulated	BraA03G003864.m1	down-regulated
BraA07G002345.m1	up-regulated	BraA05G000155.m1	down-regulated
BraA03G000816.m1	up-regulated	BraA03G002283.m1	down-regulated
BraA04G002363.m1	up-regulated	BraA07G004002.m1	down-regulated
BraA05G002276.m1	up-regulated	BraA07G004178.m1	down-regulated
BraA06G003867.m1	up-regulated	BraA09G003961.m1	down-regulated
BraA10G003137.m1	up-regulated	BraA09G005652.m1	down-regulated
BraA07G004199.m1	up-regulated	BraA02G000859.m1	down-regulated
BraA05G003857.m1	up-regulated	BraA07G004000.m1	down-regulated
BraA01G003622.m1	up-regulated	BraA10G001574.m1	down-regulated
BraA08G002335.m1	up-regulated	BraA05G001561.m1	down-regulated
BraA09G002568.m1	up-regulated	BraA07G004153.m1	down-regulated
BraA05G001559.m1	up-regulated	BraA08G000314.m1	down-regulated
BraA07G003573.m1	up-regulated	BraA07G002574.m1	down-regulated
BraA02G003565.m1	up-regulated	BraA03G004285.m1	down-regulated
BraA09G004414.m1	up-regulated	BraA06G000217.m1	down-regulated
BraA09G007421.m1	up-regulated	BraA01G001645.m1	down-regulated
BraA06G001122.m1	up-regulated	BraA06G004830.m1	down-regulated
BraA09G006684.m1	up-regulated	BraA03G005609.m1	down-regulated
BraA07G002758.m1	up-regulated	BraA03G003153.m1	down-regulated
BraA10G002668.m1	up-regulated	BraA06G003184.m1	down-regulated
BraA02G001294.m1	up-regulated	BraA02G000501.m1	down-regulated
BraA08G000146.m1	up-regulated	BraA04G002419.m1	down-regulated
BraA07G003234.m1	up-regulated	BraA09G000088.m1	down-regulated
BraA08G000559.m1	up-regulated	BraA07G003645.m1	down-regulated
BraA01G004706.m1	up-regulated	BraA09G001284.m1	down-regulated
BraA05G003919.m1	up-regulated	BraA09G001892.m1	down-regulated
BraA06G003944.m1	up-regulated	BraA01G004702.m1	down-regulated
BraA09G000178.m1	up-regulated	BraA03G003284.m1	down-regulated
BraA09G002970.m1	up-regulated	BraA09G001679.m1	down-regulated
BraA06G000374.m1	up-regulated	BraA07G001041.m1	down-regulated
BraA06G001497.m1	up-regulated	BraA08G000801.m1	down-regulated
BraA07G000278.m1	up-regulated	BraA03G002732.m1	down-regulated
BraA07G000020.m1	up-regulated	BraA05G002826.m1	down-regulated
BraA09G007078.m1	up-regulated	BraA05G000334.m1	down-regulated
BraA07G004383.m1	up-regulated	BraA02G005083.m1	down-regulated
BraA08G003488.m1	up-regulated	BraA04G002700.m1	down-regulated
BraA06G001408.m1	up-regulated	BraA02G000885.m1	down-regulated
BraA10G001978.m1	up-regulated	BraA03G003887.m1	down-regulated
BraA06G005329.m1	up-regulated	BraA04G000990.m1	down-regulated
BraA08G000137.m1	up-regulated	BraA09G005585.m1	down-regulated
BraA06G001389.m1	up-regulated	BraA05G002863.m1	down-regulated
BraA03G000676.m1	up-regulated	BraA06G003057.m1	down-regulated
BraA06G004887.m1	up-regulated	BraA08G003655.m1	down-regulated
BraA05G003930.m1	up-regulated	BraA02G002493.m1	down-regulated
BraA07G002484.m1	up-regulated	BraA02G001821.m1	down-regulated
BraA04G002221.m1	up-regulated	BraA01G005033.m1	down-regulated
BraA05G003615.m1	up-regulated	BraA08G002942.m1	down-regulated
BraA03G005111.m1	up-regulated	BraA05G000110.m1	down-regulated
BraA07G002675.m1	up-regulated	BraA07G001813.m1	down-regulated
BraA01G002483.m1	up-regulated	BraA02G002415.m1	down-regulated
BraA02G002017.m1	up-regulated	BraA07G004425.m1	down-regulated
BraA07G002327.m1	up-regulated	BraA04G001345.m1	down-regulated
BraA10G000477.m1	up-regulated	BraA04G001340.m1	down-regulated
BraA03G005246.m1	up-regulated	BraA03G006166.m1	down-regulated
BraA07G003604.m1	up-regulated	BraA01G000016.m1	down-regulated
BraA04G002841.m1	up-regulated	BraA01G002032.m1	down-regulated
BraA05G003735.m1	up-regulated	BraA03G001222.m1	down-regulated
BraA10G001932.m1	up-regulated	BraA09G002436.m1	down-regulated
BraA01G000212.m1	up-regulated	BraA07G003801.m1	down-regulated
BraA06G000734.m1	up-regulated	BraA06G001830.m1	down-regulated
BraA02G004966.m1	up-regulated	BraA09G000871.m1	down-regulated
BraA01G002485.m1	up-regulated	BraA02G003059.m1	down-regulated
BraA10G001755.m1	up-regulated	BraA08G003833.m1	down-regulated
BraA05G001446.m1	up-regulated	BraA05G001007.m1	down-regulated
BraA06G004195.m1	up-regulated	BraA03G005990.m1	down-regulated
BraA02G000285.m1	up-regulated	BraA02G000022.m1	down-regulated
BraA10G002758.m1	up-regulated	BraA01G001736.m1	down-regulated
BraA10G003297.m1	up-regulated	BraA05G004035.m1	down-regulated
BraA06G002009.m1	up-regulated	BraA03G005000.m1	down-regulated
BraA10G003398.m1	up-regulated	BraA01G001087.m1	down-regulated
BraA07G004332.m1	up-regulated	BraA10G002530.m1	down-regulated
BraA05G000600.m1	up-regulated	BraA02G000643.m1	down-regulated
BraA05G003843.m1	up-regulated	BraA05G000298.m1	down-regulated
BraA02G000118.m1	up-regulated	BraA06G001073.m1	down-regulated
BraA03G004274.m1	up-regulated	BraA10G000121.m1	down-regulated
BraA09G007494.m1	up-regulated	BraA04G001462.m1	down-regulated
BraA03G004212.m1	up-regulated	BraA08G000223.m1	down-regulated
BraA09G006010.m1	up-regulated	BraA03G002859.m1	down-regulated
BraA03G000294.m1	up-regulated	BraA01G001417.m1	down-regulated
BraA03G001166.m1	up-regulated	BraA06G001359.m1	down-regulated
BraA01G001632.m1	up-regulated	BraA09G006158.m1	down-regulated
BraA06G003908.m1	up-regulated	BraA05G003715.m1	down-regulated
BraA08G002366.m1	up-regulated	BraA05G001735.m1	down-regulated
BraA10G002471.m1	up-regulated	BraA05G004088.m1	down-regulated
BraA05G003167.m1	up-regulated	BraA08G002505.m1	down-regulated
BraA06G000246.m1	up-regulated	BraA01G004131.m1	down-regulated
BraA03G006435.m1	up-regulated	BraA02G004453.m1	down-regulated
BraA09G002789.m1	up-regulated	BraA04G002983.m1	down-regulated
BraA10G003304.m1	up-regulated	BraA06G001247.m1	down-regulated
BraA09G006116.m1	up-regulated	BraA03G003938.m1	down-regulated
BraA03G001174.m1	up-regulated	BraA03G003711.m1	down-regulated
BraA07G003015.m1	up-regulated	BraA08G003122.m1	down-regulated
BraA07G001651.m1	up-regulated	BraA05G003810.m1	down-regulated
BraA05G001130.m1	up-regulated	BraA10G003030.m1	down-regulated
BraA10G000230.m1	up-regulated	BraA09G007113.m1	down-regulated
BraA08G003539.m1	up-regulated	BraA05G000010.m1	down-regulated
BraA09G007401.m1	up-regulated	BraA01G002097.m1	down-regulated
BraA03G001063.m1	up-regulated	BraA05G003863.m1	down-regulated
BraA01G002063.m1	up-regulated	BraA07G001780.m1	down-regulated
BraA03G002480.m1	up-regulated	BraA03G005378.m1	down-regulated
BraA03G004041.m1	up-regulated	BraA09G002105.m1	down-regulated
BraA02G002003.m1	up-regulated	BraA06G004594.m1	down-regulated
BraA09G006349.m1	up-regulated	BraA07G002381.m1	down-regulated
BraA02G000488.m1	up-regulated	BraA07G000567.m1	down-regulated
BraA10G002923.m1	up-regulated	BraA09G003883.m1	down-regulated
BraA08G003213.m1	up-regulated	BraA06G000593.m1	down-regulated
BraA02G003873.m1	up-regulated	BraA01G005330.m1	down-regulated
BraA03G002897.m1	up-regulated	BraA01G004493.m1	down-regulated
BraA04G003461.m1	up-regulated	BraA09G006067.m1	down-regulated
BraA09G007057.m1	up-regulated	BraA05G002934.m1	down-regulated
BraA02G002183.m1	up-regulated	BraA02G000536.m1	down-regulated
BraA03G006194.m1	up-regulated	BraA03G000113.m1	down-regulated
BraA09G001027.m1	up-regulated	BraA03G000821.m1	down-regulated
BraA03G003053.m1	up-regulated	BraA01G001251.m1	down-regulated
BraA06G003424.m1	up-regulated	BraA02G000071.m1	down-regulated
BraA02G004704.m1	up-regulated	BraA10G001921.m1	down-regulated
BraA01G004232.m1	up-regulated	BraA09G000223.m1	down-regulated
BraA04G002259.m1	up-regulated	BraA01G001970.m1	down-regulated
BraA06G005264.m1	up-regulated	BraA09G000246.m1	down-regulated
BraA10G003147.m1	up-regulated	BraA02G002436.m1	down-regulated
BraA07G001622.m1	up-regulated	BraA05G001102.m1	down-regulated
BraA01G005270.m1	up-regulated	BraA09G000080.m1	down-regulated
BraA08G002003.m1	up-regulated	BraA01G000686.m1	down-regulated
BraA01G001356.m1	up-regulated	BraA02G001617.m1	down-regulated
BraA09G004052.m1	up-regulated	BraA09G003911.m1	down-regulated
BraA03G006622.m1	up-regulated	BraA07G003863.m1	down-regulated
BraA04G002566.m1	up-regulated	BraA03G004286.m1	down-regulated
BraA02G000056.m1	up-regulated	BraA08G002021.m1	down-regulated
BraA04G000017.m1	up-regulated	BraA02G001652.m1	down-regulated
BraA09G006682.m1	up-regulated	BraA09G007118.m1	down-regulated
BraA02G001228.m1	up-regulated	BraA09G005991.m1	down-regulated
BraA03G000681.m1	up-regulated	BraA05G004839.m1	down-regulated
BraA09G002109.m1	up-regulated	BraA08G003546.m1	down-regulated
BraA03G001645.m1	up-regulated	BraA06G001551.m1	down-regulated
BraA03G002804.m1	up-regulated	BraA04G003636.m1	down-regulated
BraA08G000206.m1	up-regulated	BraA06G004624.m1	down-regulated
BraA05G003109.m1	up-regulated	BraA03G001604.m1	down-regulated
BraA07G003527.m1	up-regulated	BraA03G007112.m1	down-regulated
BraA10G000946.m1	up-regulated	BraA03G004257.m1	down-regulated
BraA10G001578.m1	up-regulated	BraA03G001450.m1	down-regulated
BraA07G000911.m1	up-regulated	BraA10G002766.m1	down-regulated
BraA06G000475.m1	up-regulated	BraA05G004653.m1	down-regulated
BraA10G000429.m1	up-regulated	BraA05G003836.m1	down-regulated
BraA05G004134.m1	up-regulated	BraA03G001245.m1	down-regulated
BraA05G003659.m1	up-regulated	BraA09G005200.m1	down-regulated
BraA07G003069.m1	up-regulated	BraA09G006171.m1	down-regulated
BraA01G005174.m1	up-regulated	BraA02G004765.m1	down-regulated
BraA10G002823.m1	up-regulated	BraA09G004225.m1	down-regulated
BraA03G001263.m1	up-regulated	BraA08G003012.m1	down-regulated
BraA09G001237.m1	up-regulated	BraA03G001555.m1	down-regulated
BraA04G003663.m1	up-regulated	BraA02G001792.m1	down-regulated
BraA04G001328.m1	up-regulated	BraA07G002393.m1	down-regulated
BraA07G001049.m1	up-regulated	BraA10G002214.m1	down-regulated
BraA07G004503.m1	up-regulated	BraA09G005129.m1	down-regulated
BraA09G002669.m1	up-regulated	BraA06G003383.m1	down-regulated
BraA06G002470.m1	up-regulated	BraA03G001880.m1	down-regulated
BraA09G001981.m1	up-regulated	BraA01G000452.m1	down-regulated
BraA02G001564.m1	up-regulated	BraA01G000073.m1	down-regulated
BraA02G002604.m1	up-regulated	BraA08G003737.m1	down-regulated
BraA08G002381.m1	up-regulated	BraA04G003380.m1	down-regulated
BraA10G000416.m1	up-regulated	BraA02G002963.m1	down-regulated
BraA05G000122.m1	up-regulated	BraA06G000522.m1	down-regulated
BraA02G001751.m1	up-regulated	BraA07G001432.m1	down-regulated
BraA08G002327.m1	up-regulated	BraA09G005890.m1	down-regulated
BraA05G001397.m1	up-regulated	BraA05G003591.m1	down-regulated
BraA03G000228.m1	up-regulated	BraA03G000752.m1	down-regulated
BraA03G004752.m1	up-regulated	BraA03G000355.m1	down-regulated
BraA05G000043.m1	up-regulated	BraA03G000847.m1	down-regulated
BraA04G003460.m1	up-regulated	BraA05G003625.m1	down-regulated
BraA02G003064.m1	up-regulated	BraA07G004027.m1	down-regulated
BraA06G004523.m1	up-regulated	BraA06G005330.m1	down-regulated
BraA08G003172.m1	up-regulated	BraA03G004080.m1	down-regulated
BraA09G001344.m1	up-regulated	BraA06G005341.m1	down-regulated
BraA08G001755.m1	up-regulated	BraA06G005269.m1	down-regulated
BraA07G003434.m1	up-regulated	BraA08G002762.m1	down-regulated
BraA02G003788.m1	up-regulated	BraA02G003055.m1	down-regulated
BraA09G000053.m1	up-regulated	BraA08G002568.m1	down-regulated
BraA04G002942.m1	up-regulated	BraA03G004646.m1	down-regulated
BraA06G004786.m1	up-regulated	BraA01G000780.m1	down-regulated
BraA03G003390.m1	up-regulated	BraA06G002080.m1	down-regulated
BraA10G003598.m1	up-regulated	BraA01G000923.m1	down-regulated
BraA01G000082.m1	up-regulated	BraA07G004228.m1	down-regulated
BraA05G003490.m1	up-regulated	BraA06G000290.m1	down-regulated
BraA02G003769.m1	up-regulated	BraA08G001410.m1	down-regulated
BraA10G003349.m1	up-regulated	BraA02G004133.m1	down-regulated
BraA01G001364.m1	up-regulated	BraA01G002265.m1	down-regulated
BraA06G003113.m1	up-regulated	BraA09G001212.m1	down-regulated
BraA10G002922.m1	up-regulated	BraA06G000333.m1	down-regulated
BraA01G002432.m1	up-regulated	BraA05G001603.m1	down-regulated
BraA01G001902.m1	up-regulated	BraA09G006213.m1	down-regulated
BraA07G002693.m1	up-regulated	BraA03G002851.m1	down-regulated
BraA03G001257.m1	up-regulated	BraA09G005425.m1	down-regulated
BraA06G000327.m1	up-regulated	BraA09G005684.m1	down-regulated
BraA10G002677.m1	up-regulated	BraA07G003938.m1	down-regulated
BraA09G007248.m1	up-regulated	BraA09G006634.m1	down-regulated
BraA04G003415.m1	up-regulated	BraA07G003101.m1	down-regulated
BraA03G006497.m1	up-regulated	BraA03G003981.m1	down-regulated
BraA07G001849.m1	up-regulated	BraA05G001507.m1	down-regulated
BraA09G006868.m1	up-regulated	BraA02G000853.m1	down-regulated
BraA03G003233.m1	up-regulated	BraA02G003909.m1	down-regulated
BraA01G000746.m1	up-regulated	BraA03G001799.m1	down-regulated
BraA06G003693.m1	up-regulated	BraA10G000442.m1	down-regulated
BraA10G002598.m1	up-regulated	BraA07G003624.m1	down-regulated
BraA07G000987.m1	up-regulated	BraA02G002685.m1	down-regulated
BraA05G002679.m1	up-regulated	BraA05G000373.m1	down-regulated
BraA10G000544.m1	up-regulated	BraA05G001766.m1	down-regulated
BraA06G001205.m1	up-regulated	BraA05G000320.m1	down-regulated
BraA01G003649.m1	up-regulated	BraA03G001375.m1	down-regulated
BraA09G002084.m1	up-regulated	BraA09G001649.m1	down-regulated
BraA04G001812.m1	up-regulated	BraA10G001730.m1	down-regulated
BraA09G005542.m1	up-regulated	BraA05G000959.m1	down-regulated
BraA05G001872.m1	up-regulated	BraA05G004609.m1	down-regulated
BraA03G005693.m1	up-regulated	BraA01G001432.m1	down-regulated
BraA01G001799.m1	up-regulated	BraA09G002053.m1	down-regulated
BraA10G002157.m1	up-regulated	BraA01G002088.m1	down-regulated
BraA08G001954.m1	up-regulated	BraA01G004783.m1	down-regulated
BraA09G001366.m1	up-regulated	BraA08G001232.m1	down-regulated
BraA03G004721.m1	up-regulated	BraA05G003801.m1	down-regulated
BraA04G003127.m1	up-regulated	BraA01G003382.m1	down-regulated
BraA01G005319.m1	up-regulated	BraA09G001752.m1	down-regulated
BraA01G000281.m1	up-regulated	BraA03G000190.m1	down-regulated
BraA03G000329.m1	up-regulated	BraA05G004765.m1	down-regulated
BraA05G000473.m1	up-regulated	BraA10G003187.m1	down-regulated
BraA07G001508.m2	up-regulated	BraA06G000730.m1	down-regulated
BraA01G004442.m1	up-regulated	BraA06G003170.m1	down-regulated
BraA08G002082.m1	up-regulated	BraA03G005554.m1	down-regulated
BraA09G005920.m1	up-regulated	BraA04G003309.m1	down-regulated
BraA02G000609.m1	up-regulated	BraA05G001509.m1	down-regulated
BraA06G004286.m1	up-regulated	BraA03G002380.m1	down-regulated
BraA03G003600.m1	up-regulated	BraA06G000972.m1	down-regulated
BraA07G003065.m1	up-regulated	BraA02G004239.m1	down-regulated
BraA08G002868.m1	up-regulated	BraA01G000007.m1	down-regulated
BraA10G001999.m1	up-regulated	BraA09G006464.m1	down-regulated
BraA08G001846.m1	up-regulated	BraA07G001423.m1	down-regulated
BraA06G001017.m1	up-regulated	BraA07G004418.m1	down-regulated
BraA04G002000.m1	up-regulated	BraA08G002953.m1	down-regulated
BraA10G000201.m1	up-regulated	BraA04G000320.m1	down-regulated
BraA01G002281.m1	up-regulated	BraA07G002211.m1	down-regulated
BraA03G001906.m1	up-regulated	BraA02G000017.m1	down-regulated
BraA06G001183.m1	up-regulated	BraA02G004285.m1	down-regulated
BraA09G000765.m1	up-regulated	BraA05G004283.m1	down-regulated
BraA08G001322.m1	up-regulated	BraA02G004136.m1	down-regulated
BraA05G000015.m1	up-regulated	BraA05G000583.m1	down-regulated
BraA05G000816.m1	up-regulated	BraA09G007286.m1	down-regulated
BraA02G004154.m1	up-regulated	BraA02G002777.m1	down-regulated
BraA10G002054.m1	up-regulated	BraA02G001819.m1	down-regulated
BraA02G004590.m1	up-regulated	BraA06G000722.m1	down-regulated
BraA03G000714.m1	up-regulated	BraA10G003553.m1	down-regulated
BraA10G002775.m1	up-regulated	BraA09G005471.m1	down-regulated
BraA05G003537.m1	up-regulated	BraA07G000021.m1	down-regulated
BraA03G001635.m1	up-regulated	BraA02G001069.m1	down-regulated
BraA07G002977.m1	up-regulated	BraA06G004340.m1	down-regulated
BraA06G000216.m1	up-regulated	BraA09G000653.m1	down-regulated
BraA08G000144.m1	up-regulated	BraA08G000383.m1	down-regulated
BraA01G005279.m1	up-regulated	BraA04G001943.m1	down-regulated
BraA08G002277.m1	up-regulated	BraA03G002193.m1	down-regulated
BraA01G004146.m1	up-regulated	BraA07G002595.m1	down-regulated
BraA06G000297.m1	up-regulated	BraA05G002998.m1	down-regulated
BraA03G003583.m1	up-regulated	BraA09G006037.m1	down-regulated
BraA07G000198.m1	up-regulated	BraA06G004625.m1	down-regulated
BraA10G000732.m1	up-regulated	BraA09G000310.m1	down-regulated
BraA07G002948.m1	up-regulated	BraA04G002157.m1	down-regulated
BraA02G001085.m1	up-regulated	BraA02G000468.m1	down-regulated
BraA06G004558.m1	up-regulated	BraA10G001504.m1	down-regulated
BraA05G000595.m1	up-regulated	BraA02G003210.m1	down-regulated
BraA05G002018.m1	up-regulated	BraA09G006423.m1	down-regulated
BraA05G000920.m1	up-regulated	BraA03G003695.m1	down-regulated
BraA09G002886.m1	up-regulated	BraA03G000264.m1	down-regulated
BraA05G003345.m1	up-regulated	BraA09G005556.m1	down-regulated
BraA01G002507.m1	up-regulated	BraA04G002038.m1	down-regulated
BraA07G004500.m1	up-regulated	BraA07G000274.m1	down-regulated
BraA06G001290.m1	up-regulated	BraA08G000327.m1	down-regulated
BraA02G002107.m1	up-regulated	BraA03G000447.m1	down-regulated
BraA09G002874.m1	up-regulated	BraA08G000051.m1	down-regulated
BraA01G001220.m1	up-regulated	BraA03G001203.m1	down-regulated
BraA09G007345.m1	up-regulated	BraA10G002617.m1	down-regulated
BraA09G001380.m1	up-regulated	BraA04G003653.m1	down-regulated
BraA01G000536.m1	up-regulated	BraA10G003034.m1	down-regulated
BraA06G001159.m1	up-regulated	BraA03G004346.m1	down-regulated
BraA01G000096.m1	up-regulated	BraA05G000891.m1	down-regulated
BraA03G002131.m1	up-regulated	BraA02G002369.m1	down-regulated
BraA07G003282.m1	up-regulated	BraA01G000764.m1	down-regulated
BraA05G003696.m1	up-regulated	BraA10G002729.m1	down-regulated
BraA07G002401.m1	up-regulated	BraA09G000728.m1	down-regulated
BraA09G000595.m1	up-regulated	BraA09G005441.m1	down-regulated
BraA02G000598.m1	up-regulated	BraA04G001639.m1	down-regulated
BraA07G000518.m1	up-regulated	BraA07G003405.m1	down-regulated
BraA01G002314.m1	up-regulated	BraA05G004239.m1	down-regulated
BraA07G001029.m1	up-regulated	BraA06G001809.m1	down-regulated
BraA08G001919.m1	up-regulated	BraA09G000735.m1	down-regulated
BraA08G002217.m1	up-regulated	BraA04G000388.m1	down-regulated
BraA07G002308.m1	up-regulated	BraA07G002869.m1	down-regulated
BraA10G000149.m1	up-regulated	BraA04G002515.m1	down-regulated
BraA05G004743.m1	up-regulated	BraA02G003799.m1	down-regulated
BraA04G001006.m1	up-regulated	BraA07G003781.m1	down-regulated
BraA03G000945.m1	up-regulated	BraA03G000962.m1	down-regulated
BraA03G002703.m1	up-regulated	BraA07G003328.m1	down-regulated
BraA08G001319.m1	up-regulated	BraA01G000014.m1	down-regulated
BraA09G001226.m1	up-regulated	BraA09G006651.m1	down-regulated
BraA01G004204.m1	up-regulated	BraA05G000168.m1	down-regulated
BraA10G000192.m1	up-regulated	BraA02G003426.m1	down-regulated
BraA03G006051.m1	up-regulated	BraA03G002711.m1	down-regulated
BraA06G003180.m1	up-regulated	BraA06G003901.m1	down-regulated
BraA05G000555.m1	up-regulated	BraA09G005329.m1	down-regulated
BraA03G000947.m1	up-regulated	BraA09G007314.m1	down-regulated
BraA08G001859.m1	up-regulated	BraA08G002994.m1	down-regulated
BraA09G004701.m1	up-regulated	BraA01G005032.m1	down-regulated
BraA01G001297.m1	up-regulated	BraA08G003381.m1	down-regulated
BraA10G003404.m1	up-regulated	BraA01G000920.m1	down-regulated
BraA06G003988.m1	up-regulated	BraA03G004384.m1	down-regulated
BraA03G004573.m1	up-regulated	BraA01G000670.m1	down-regulated
BraA01G001211.m1	up-regulated	BraA08G003164.m1	down-regulated
BraA04G003684.m1	up-regulated	BraA03G002522.m1	down-regulated
BraA05G004458.m1	up-regulated	BraA07G003806.m1	down-regulated
BraA10G000310.m1	up-regulated	BraA09G000530.m1	down-regulated
BraA09G005208.m1	up-regulated	BraA05G000599.m1	down-regulated
BraA10G002452.m1	up-regulated	BraA05G004061.m1	down-regulated
BraA02G000144.m1	up-regulated	BraA06G005146.m1	down-regulated
BraA10G003525.m1	up-regulated	BraA04G001520.m1	down-regulated
BraA03G003846.m1	up-regulated	BraA05G000430.m1	down-regulated
BraA10G003395.m2	up-regulated	BraA09G000902.m1	down-regulated
BraA09G001430.m1	up-regulated	BraA07G004069.m1	down-regulated
BraA03G001761.m1	up-regulated	BraA10G000379.m1	down-regulated
BraA08G002339.m1	up-regulated	BraA09G000189.m1	down-regulated
BraA02G000094.m1	up-regulated	BraA01G001154.m1	down-regulated
BraA10G001959.m1	up-regulated	BraA05G001103.m1	down-regulated
BraA06G000991.m1	up-regulated	BraA10G002531.m1	down-regulated
BraA07G000838.m1	up-regulated	BraA05G004381.m1	down-regulated
BraA06G001394.m1	up-regulated	BraA05G000570.m1	down-regulated
BraA09G000894.m1	up-regulated	BraA08G001074.m1	down-regulated
BraA07G003428.m1	up-regulated	BraA03G001519.m1	down-regulated
BraA01G004791.m1	up-regulated	BraA08G001888.m1	down-regulated
BraA06G000201.m1	up-regulated	BraA07G002057.m1	down-regulated
BraA02G003697.m1	up-regulated	BraA10G003234.m1	down-regulated
BraA01G001489.m1	up-regulated	BraA09G006559.m1	down-regulated
BraA09G002213.m1	up-regulated	BraA01G005382.m1	down-regulated
BraA03G005011.m1	up-regulated	BraA03G002850.m1	down-regulated
BraA04G002960.m1	up-regulated	BraA09G007559.m1	down-regulated
BraA01G000409.m1	up-regulated	BraA07G004420.m1	down-regulated
BraA03G002215.m1	up-regulated	BraA10G003426.m1	down-regulated
BraA05G001228.m1	up-regulated	BraA05G001526.m1	down-regulated
BraA07G000524.m1	up-regulated	BraA06G005183.m1	down-regulated
BraA01G004896.m1	up-regulated	BraA07G001576.m1	down-regulated
BraA01G000836.m1	up-regulated	BraA01G001609.m1	down-regulated
BraA05G003599.m1	up-regulated	BraA07G004024.m1	down-regulated
BraA06G001879.m1	up-regulated	BraA05G001566.m1	down-regulated
BraA08G003307.m1	up-regulated	BraA05G004056.m1	down-regulated
BraA03G002604.m1	up-regulated	BraA03G005787.m1	down-regulated
BraA07G003850.m1	up-regulated	BraA03G001546.m1	down-regulated
BraA10G000177.m1	up-regulated	BraA03G000702.m1	down-regulated
BraA09G000383.m1	up-regulated	BraA01G002275.m1	down-regulated
BraA07G002679.m1	up-regulated	BraA10G003509.m1	down-regulated
BraA06G000617.m1	up-regulated	BraA04G000654.m1	down-regulated
BraA05G004183.m1	up-regulated	BraA02G004943.m1	down-regulated
BraA05G001673.m1	up-regulated	BraA05G000397.m1	down-regulated
BraA08G002295.m1	up-regulated	BraA02G002752.m1	down-regulated
BraA02G002636.m1	up-regulated	BraA08G000474.m1	down-regulated
BraA09G007395.m1	up-regulated	BraA03G005417.m1	down-regulated
BraA10G000362.m1	up-regulated	BraA03G001308.m1	down-regulated
BraA07G000132.m1	up-regulated	BraA05G004453.m1	down-regulated
BraA07G001285.m1	up-regulated	BraA07G002030.m1	down-regulated
BraA09G004017.m1	up-regulated	BraA06G005216.m1	down-regulated
BraA05G003927.m1	up-regulated	BraA09G000201.m1	down-regulated
BraA02G004622.m1	up-regulated	BraA07G001076.m1	down-regulated
BraA02G001395.m1	up-regulated	BraA09G001683.m1	down-regulated
BraA08G001437.m1	up-regulated	BraA04G002773.m1	down-regulated
BraA06G001170.m1	up-regulated	BraA03G002244.m1	down-regulated
BraA02G004482.m1	up-regulated	BraA08G000987.m1	down-regulated
BraA07G004413.m1	up-regulated	BraA01G002255.m1	down-regulated
BraA04G003203.m1	up-regulated	BraA01G004509.m1	down-regulated
BraA09G001763.m1	up-regulated	BraA06G004064.m1	down-regulated
BraA07G003545.m1	up-regulated	BraA07G003995.m1	down-regulated
BraA08G000726.m1	up-regulated	BraA06G000341.m1	down-regulated
BraA07G003585.m1	up-regulated	BraA09G006095.m1	down-regulated
BraA02G002609.m1	up-regulated	BraA09G005583.m1	down-regulated
BraA03G003935.m1	up-regulated	BraA09G006014.m1	down-regulated
BraA06G001506.m1	up-regulated	BraA04G000064.m1	down-regulated
BraA06G003524.m1	up-regulated	BraA07G002730.m1	down-regulated
BraA09G006753.m1	up-regulated	BraA09G006755.m1	down-regulated
BraA10G000632.m1	up-regulated	BraA07G003241.m1	down-regulated
BraA01G003533.m1	up-regulated	BraA01G002564.m1	down-regulated
BraA03G007122.m1	up-regulated	BraA10G000693.m1	down-regulated
BraA05G000422.m1	up-regulated	BraA10G000203.m1	down-regulated
BraA08G002175.m1	up-regulated	BraA09G003121.m1	down-regulated
BraA06G004817.m1	up-regulated	BraA04G000954.m1	down-regulated
BraA09G001663.m1	up-regulated	BraA06G000845.m1	down-regulated
BraA04G002334.m1	up-regulated	BraA08G001897.m1	down-regulated
BraA02G002466.m1	up-regulated	BraA07G003922.m1	down-regulated
BraA01G003460.m1	up-regulated	BraA07G001440.m1	down-regulated
BraA03G003617.m1	up-regulated	BraA02G004988.m1	down-regulated
BraA01G004403.m1	up-regulated	BraA06G001952.m1	down-regulated
BraA02G004387.m1	up-regulated	BraA01G004972.m1	down-regulated
BraA03G007135.m1	up-regulated	BraA05G002949.m1	down-regulated
BraA02G001867.m1	up-regulated	BraA03G002663.m1	down-regulated
BraA04G001941.m1	up-regulated	BraA03G003188.m1	down-regulated
BraA06G002227.m1	up-regulated	BraA07G001837.m1	down-regulated
BraA03G001770.m1	up-regulated	BraA06G005113.m1	down-regulated
BraA04G003383.m1	up-regulated	BraA02G001987.m1	down-regulated
BraA01G001457.m1	up-regulated	BraA07G002733.m1	down-regulated
BraA09G000534.m1	up-regulated	BraA05G000094.m1	down-regulated
BraA03G000605.m1	up-regulated	BraA06G005197.m1	down-regulated
BraA01G004297.m1	up-regulated	BraA03G000518.m1	down-regulated
BraA10G002817.m1	up-regulated	BraA08G003241.m1	down-regulated
BraA01G000918.m1	up-regulated	BraA01G002664.m1	down-regulated
BraA10G001954.m1	up-regulated	BraA05G004509.m1	down-regulated
BraA03G004498.m1	up-regulated	BraA03G002469.m1	down-regulated
BraA09G001100.m1	up-regulated	BraA01G004118.m1	down-regulated
BraA06G001015.m1	up-regulated	BraA03G003413.m1	down-regulated
BraA07G001902.m1	up-regulated	BraA08G001833.m1	down-regulated
BraA10G000350.m1	up-regulated	BraA03G003208.m1	down-regulated
BraA08G003726.m1	up-regulated	BraA09G000035.m1	down-regulated
BraA03G000384.m1	up-regulated	BraA09G002508.m1	down-regulated
BraA05G004465.m1	up-regulated	BraA09G004827.m1	down-regulated
BraA07G002889.m1	up-regulated	BraA05G003771.m1	down-regulated
BraA06G004075.m1	up-regulated	BraA01G001762.m1	down-regulated
BraA05G004344.m1	up-regulated	BraA10G001126.m1	down-regulated
BraA03G002200.m1	up-regulated	BraA03G001779.m1	down-regulated
BraA07G002602.m1	up-regulated	BraA04G002718.m1	down-regulated
BraA01G001181.m1	up-regulated	BraA03G000750.m1	down-regulated
BraA06G004898.m1	up-regulated	BraA09G000635.m1	down-regulated
BraA05G002013.m1	up-regulated	BraA09G004470.m1	down-regulated
BraA04G003548.m1	up-regulated	BraA06G004604.m1	down-regulated
BraA07G002946.m1	up-regulated	BraA05G004249.m1	down-regulated
BraA02G001870.m1	up-regulated	BraA03G004473.m1	down-regulated
BraA09G004609.m1	up-regulated	BraA08G002903.m1	down-regulated
BraA07G004106.m1	up-regulated	BraA01G000410.m1	down-regulated
BraA08G000188.m1	up-regulated	BraA09G000094.m1	down-regulated
BraA10G001621.m1	up-regulated	BraA09G004798.m1	down-regulated
BraA02G003934.m1	up-regulated	BraA04G000801.m1	down-regulated
BraA02G003736.m1	up-regulated	BraA05G004489.m1	down-regulated
BraA10G000077.m1	up-regulated	BraA03G000618.m1	down-regulated
BraA08G001344.m1	up-regulated	BraA04G000371.m1	down-regulated
BraA03G002170.m1	up-regulated	BraA06G004517.m1	down-regulated
BraA04G003422.m1	up-regulated	BraA02G004132.m1	down-regulated
BraA08G000947.m1	up-regulated	BraA03G000338.m1	down-regulated
BraA09G005545.m1	up-regulated	BraA10G002689.m1	down-regulated
BraA09G005054.m1	up-regulated	BraA06G003352.m1	down-regulated
BraA07G004411.m1	up-regulated	BraA02G004245.m1	down-regulated
BraA09G004368.m1	up-regulated	BraA07G001817.m1	down-regulated
BraA03G001539.m1	up-regulated	BraA06G001959.m1	down-regulated
BraA04G003572.m1	up-regulated	BraA08G000154.m1	down-regulated
BraA06G004509.m1	up-regulated	BraA04G001975.m1	down-regulated
BraA06G004141.m1	up-regulated	BraA04G002664.m1	down-regulated
BraA03G000647.m1	up-regulated	BraA10G003109.m1	down-regulated
BraA03G003649.m1	up-regulated	BraA02G002121.m1	down-regulated
BraA08G003239.m1	up-regulated	BraA09G006620.m1	down-regulated
BraA03G004623.m1	up-regulated	BraA05G001623.m1	down-regulated
BraA10G002981.m1	up-regulated	BraA08G001305.m1	down-regulated
BraA04G001239.m1	up-regulated	BraA09G002437.m1	down-regulated
BraA08G003733.m1	up-regulated	BraA03G005862.m1	down-regulated
BraA08G001436.m1	up-regulated	BraA05G003807.m1	down-regulated
BraA02G004737.m1	up-regulated	BraA02G004902.m1	down-regulated
BraA07G000308.m1	up-regulated	BraA07G003284.m1	down-regulated
BraA05G003304.m1	up-regulated	BraA07G004475.m1	down-regulated
BraA02G001375.m1	up-regulated	BraA06G004595.m1	down-regulated
BraA07G003608.m1	up-regulated	BraA09G000358.m1	down-regulated
BraA09G007125.m1	up-regulated	BraA09G000835.m1	down-regulated
BraA07G003767.m1	up-regulated	BraA03G000064.m1	down-regulated
BraA01G000968.m1	up-regulated	BraA10G001513.m1	down-regulated
BraA07G000511.m1	up-regulated	BraA07G001821.m1	down-regulated
BraA04G003213.m1	up-regulated	BraA03G005482.m1	down-regulated
BraA09G006551.m1	up-regulated	BraA04G002931.m1	down-regulated
BraA09G006506.m1	up-regulated	BraA09G006104.m1	down-regulated
BraA02G004963.m1	up-regulated	BraA04G003151.m1	down-regulated
BraA02G003683.m1	up-regulated	BraA09G001555.m1	down-regulated
BraA09G007488.m1	up-regulated	BraA07G001583.m1	down-regulated
BraA09G001285.m1	up-regulated	BraA01G001670.m1	down-regulated
BraA06G003227.m1	up-regulated	BraA01G000374.m1	down-regulated
BraA02G001719.m1	up-regulated	BraA01G002207.m1	down-regulated
BraA08G003706.m1	up-regulated	BraA03G001445.m1	down-regulated
BraA03G004746.m1	up-regulated	BraA09G007041.m1	down-regulated
BraA08G003633.m1	up-regulated	BraA07G004550.m1	down-regulated
BraA03G004640.m1	up-regulated	BraA07G003635.m1	down-regulated
BraA07G003994.m1	up-regulated	BraA08G003864.m1	down-regulated
BraA03G005109.m1	up-regulated	BraA03G006409.m1	down-regulated
BraA07G001143.m1	up-regulated	BraA06G003669.m1	down-regulated
BraA02G000122.m1	up-regulated	BraA03G003747.m1	down-regulated
BraA03G005597.m1	up-regulated	BraA03G003245.m1	down-regulated
BraA05G000290.m1	up-regulated	BraA08G000707.m1	down-regulated
BraA08G002051.m1	up-regulated	BraA07G003110.m1	down-regulated
BraA01G004406.m1	up-regulated	BraA03G002173.m1	down-regulated
BraA10G003149.m1	up-regulated	BraA01G004871.m1	down-regulated
BraA02G003999.m1	up-regulated	BraA01G004439.m1	down-regulated
BraA09G005914.m1	up-regulated	BraA05G001700.m1	down-regulated
BraA09G002195.m1	up-regulated	BraA03G001917.m1	down-regulated
BraA09G001342.m1	up-regulated	BraA05G004288.m1	down-regulated
BraA09G004568.m1	up-regulated	BraA04G003340.m1	down-regulated
BraA02G001171.m1	up-regulated	BraA05G000046.m1	down-regulated
BraA03G002355.m1	up-regulated	BraA02G002394.m1	down-regulated
BraA04G001272.m1	up-regulated	BraA05G003698.m1	down-regulated
BraA10G002951.m1	up-regulated	BraA03G003751.m1	down-regulated
BraA05G003805.m1	up-regulated	BraA03G004938.m1	down-regulated
BraA07G003020.m1	up-regulated	BraA02G003445.m1	down-regulated
BraA06G003960.m1	up-regulated	BraA06G005039.m1	down-regulated
BraA03G000717.m1	up-regulated	BraA03G005222.m1	down-regulated
BraA10G001704.m1	up-regulated	BraA04G001747.m1	down-regulated
BraA04G003121.m1	up-regulated	BraA09G004864.m1	down-regulated
BraA04G001018.m1	up-regulated	BraA09G006799.m1	down-regulated
BraA02G002476.m1	up-regulated	BraA10G002081.m1	down-regulated
BraA03G002369.m1	up-regulated	BraA03G003100.m1	down-regulated
BraA07G002923.m1	up-regulated	BraA07G001940.m1	down-regulated
BraA10G001970.m1	up-regulated	BraA07G002392.m1	down-regulated
BraA01G002406.m1	up-regulated	BraA05G000999.m1	down-regulated
BraA04G001481.m1	up-regulated	BraA07G000015.m1	down-regulated
BraA06G000195.m1	up-regulated	BraA01G003836.m1	down-regulated
BraA09G004346.m1	up-regulated	BraA05G003564.m1	down-regulated
BraA07G002495.m1	up-regulated	BraA03G002085.m1	down-regulated
BraA02G004422.m1	up-regulated	BraA03G005361.m1	down-regulated
BraA07G003849.m1	up-regulated	BraA03G001545.m1	down-regulated
BraA09G004005.m1	up-regulated	BraA03G003885.m1	down-regulated
BraA09G004539.m1	up-regulated	BraA02G002432.m1	down-regulated
BraA03G006412.m1	up-regulated	BraA03G002488.m1	down-regulated
BraA01G000260.m1	up-regulated	BraA05G000823.m1	down-regulated
BraA03G006291.m1	up-regulated	BraA03G004062.m1	down-regulated
BraA01G001996.m1	up-regulated	BraA07G000744.m1	down-regulated
BraA03G002345.m1	up-regulated	BraA05G000554.m1	down-regulated
BraA07G001905.m1	up-regulated	BraA02G002880.m1	down-regulated
BraA09G002626.m1	up-regulated	BraA02G000634.m1	down-regulated
BraA08G002183.m1	up-regulated	BraA03G001722.m1	down-regulated
BraA09G002196.m1	up-regulated	BraA05G001032.m1	down-regulated
BraA08G001686.m1	up-regulated	BraA10G003236.m1	down-regulated
BraA06G001790.m1	up-regulated	BraA04G001740.m1	down-regulated
BraA03G002845.m1	up-regulated	BraA08G000023.m1	down-regulated
BraA06G001578.m1	up-regulated	BraA09G005822.m1	down-regulated
BraA02G001337.m1	up-regulated	BraA05G003307.m1	down-regulated
BraA09G007312.m1	up-regulated	BraA05G000213.m1	down-regulated
BraA10G002147.m1	up-regulated	BraA09G001594.m1	down-regulated
BraA02G003499.m1	up-regulated	BraA03G007177.m1	down-regulated
BraA03G002349.m1	up-regulated	BraA10G002533.m1	down-regulated
BraA03G003666.m1	up-regulated	BraA09G004878.m1	down-regulated
BraA03G004970.m1	up-regulated	BraA01G001749.m1	down-regulated
BraA01G002610.m1	up-regulated	BraA09G006754.m1	down-regulated
BraA06G004097.m1	up-regulated	BraA06G003590.m1	down-regulated
BraA03G001858.m1	up-regulated	BraA03G002377.m1	down-regulated
BraA03G000527.m1	up-regulated	BraA06G004423.m1	down-regulated
BraA06G002145.m1	up-regulated	BraA03G001309.m1	down-regulated
BraA09G006969.m1	up-regulated	BraA09G000231.m1	down-regulated
BraA01G004538.m1	up-regulated	BraA05G004855.m1	down-regulated
BraA06G003752.m1	up-regulated	BraA01G005327.m1	down-regulated
BraA07G001697.m1	up-regulated	BraA09G002159.m1	down-regulated
BraA03G003152.m1	up-regulated	BraA05G003784.m1	down-regulated
BraA09G006604.m1	up-regulated	BraA09G000212.m1	down-regulated
BraA03G005512.m1	up-regulated	BraA09G004999.m1	down-regulated
BraA04G000318.m1	up-regulated	BraA01G000416.m1	down-regulated
BraA04G003157.m1	up-regulated	BraA08G002840.m1	down-regulated
BraA07G002615.m1	up-regulated	BraA09G001110.m1	down-regulated
BraA10G002043.m1	up-regulated	BraA03G004782.m1	down-regulated
BraA02G004023.m1	up-regulated	BraA03G005152.m1	down-regulated
BraA09G000991.m1	up-regulated	BraA05G003559.m1	down-regulated
BraA06G001591.m1	up-regulated	BraA05G000105.m1	down-regulated
BraA03G002106.m1	up-regulated	BraA09G007427.m1	down-regulated
BraA05G001276.m1	up-regulated	BraA06G000870.m1	down-regulated
BraA06G000149.m1	up-regulated	BraA10G003508.m1	down-regulated
BraA03G004906.m1	up-regulated	BraA09G006501.m1	down-regulated
BraA06G005337.m1	up-regulated	BraA07G000778.m1	down-regulated
BraA10G002260.m1	up-regulated	BraA08G002120.m1	down-regulated
BraA07G002199.m1	up-regulated	BraA06G000750.m1	down-regulated
BraA10G003515.m1	up-regulated	BraA02G004746.m1	down-regulated
BraA08G003638.m1	up-regulated	BraA07G001765.m1	down-regulated
BraA02G003977.m1	up-regulated	BraA08G003530.m1	down-regulated
BraA08G000442.m1	up-regulated	BraA07G004164.m1	down-regulated
BraA08G003237.m1	up-regulated	BraA07G002856.m1	down-regulated
BraA01G005046.m1	up-regulated	BraA01G004680.m1	down-regulated
BraA01G002490.m1	up-regulated	BraA07G004582.m1	down-regulated
BraA09G001169.m1	up-regulated	BraA10G001391.m1	down-regulated
BraA09G007193.m1	up-regulated	BraA04G003346.m1	down-regulated
BraA03G004647.m1	up-regulated	BraA07G003445.m1	down-regulated
BraA08G002431.m1	up-regulated	BraA10G001610.m1	down-regulated
BraA03G000568.m1	up-regulated	BraA05G004482.m1	down-regulated
BraA03G001278.m1	up-regulated	BraA09G000684.m1	down-regulated
BraA06G000940.m1	up-regulated	BraA03G001411.m1	down-regulated
BraA07G000834.m1	up-regulated	BraA03G003501.m1	down-regulated
BraA09G000895.m1	up-regulated	BraA07G004140.m1	down-regulated
BraA05G001105.m1	up-regulated	BraA07G000458.m1	down-regulated
BraA10G002490.m1	up-regulated	BraA09G005039.m1	down-regulated
BraA01G002065.m1	up-regulated	BraA04G002165.m1	down-regulated
BraA01G001869.m1	up-regulated	BraA09G006300.m1	down-regulated
BraA06G003427.m1	up-regulated	BraA06G004069.m1	down-regulated
BraA01G005305.m1	up-regulated	BraA09G004975.m1	down-regulated
BraA06G000728.m1	up-regulated	BraA01G000400.m1	down-regulated
BraA10G002971.m1	up-regulated	BraA09G000928.m1	down-regulated
BraA08G003595.m1	up-regulated	BraA10G002258.m1	down-regulated
BraA10G003301.m1	up-regulated	BraA02G000535.m1	down-regulated
BraA04G001486.m1	up-regulated	BraA08G000935.m1	down-regulated
BraA05G002109.m1	up-regulated	BraA04G000192.m1	down-regulated
BraA02G002112.m1	up-regulated	BraA09G007203.m1	down-regulated
BraA08G001215.m1	up-regulated	BraA04G001787.m1	down-regulated
BraA07G003484.m1	up-regulated	BraA09G000719.m1	down-regulated
BraA08G003871.m1	up-regulated	BraA09G007346.m1	down-regulated
BraA03G002005.m1	up-regulated	BraA05G004510.m1	down-regulated
BraA09G002668.m1	up-regulated	BraA09G006809.m1	down-regulated
BraA07G002616.m1	up-regulated	BraA10G002082.m1	down-regulated
BraA09G007020.m1	up-regulated	BraA10G000072.m1	down-regulated
BraA06G004194.m1	up-regulated	BraA07G000471.m1	down-regulated
BraA09G003055.m1	up-regulated	BraA03G001145.m1	down-regulated
BraA08G003416.m1	up-regulated	BraA03G003424.m1	down-regulated
BraA05G000351.m1	up-regulated	BraA06G003245.m1	down-regulated
BraA03G004036.m1	up-regulated	BraA02G000767.m1	down-regulated
BraA08G000490.m1	up-regulated	BraA09G005308.m1	down-regulated
BraA08G001847.m1	up-regulated	BraA07G003002.m1	down-regulated
BraA05G001777.m1	up-regulated	BraA06G002213.m1	down-regulated
BraA01G002469.m1	up-regulated	BraA09G000704.m1	down-regulated
BraA08G002143.m1	up-regulated	BraA10G003332.m1	down-regulated
BraA07G001072.m1	up-regulated	BraA07G003793.m1	down-regulated
BraA07G001477.m1	up-regulated	BraA06G000123.m1	down-regulated
BraA08G002176.m1	up-regulated	BraA01G000962.m1	down-regulated
BraA07G003931.m1	up-regulated	BraA06G000086.m1	down-regulated
BraA07G003202.m1	up-regulated	BraA04G001760.m1	down-regulated
BraA03G000915.m1	up-regulated	BraA01G001728.m1	down-regulated
BraA09G000787.m1	up-regulated	BraA07G003279.m1	down-regulated
BraA02G004918.m1	up-regulated	BraA02G000938.m1	down-regulated
BraA09G002306.m1	up-regulated	BraA08G002191.m1	down-regulated
BraA03G001480.m1	up-regulated	BraA02G002657.m1	down-regulated
BraA10G001763.m1	up-regulated	BraA01G001146.m1	down-regulated
BraA09G007327.m1	up-regulated	BraA02G002754.m1	down-regulated
BraA09G005326.m1	up-regulated	BraA06G005208.m1	down-regulated
BraA05G004245.m1	up-regulated	BraA01G002405.m1	down-regulated
BraA03G007166.m1	up-regulated	BraA01G001580.m1	down-regulated
BraA07G004369.m1	up-regulated	BraA05G000867.m1	down-regulated
BraA07G001511.m1	up-regulated	BraA07G000950.m1	down-regulated
BraA01G002484.m1	up-regulated	BraA07G002957.m1	down-regulated
BraA03G001975.m1	up-regulated	BraA09G002678.m1	down-regulated
BraA08G003218.m1	up-regulated	BraA02G000544.m1	down-regulated
BraA05G001935.m1	up-regulated	BraA06G001011.m1	down-regulated
BraA10G002415.m1	up-regulated	BraA01G001827.m1	down-regulated
BraA03G002427.m1	up-regulated	BraA05G003289.m1	down-regulated
BraA01G004399.m1	up-regulated	BraA06G000565.m1	down-regulated
BraA03G007182.m1	up-regulated	BraA07G003157.m1	down-regulated
BraA01G001931.m1	up-regulated	BraA04G001883.m1	down-regulated
BraA05G000931.m1	up-regulated	BraA07G001992.m1	down-regulated
BraA06G001292.m1	up-regulated	BraA03G004949.m1	down-regulated
BraA04G002783.m1	up-regulated	BraA01G004957.m1	down-regulated
BraA03G004355.m1	up-regulated	BraA06G004407.m1	down-regulated
BraA06G000948.m1	up-regulated	BraA03G004890.m1	down-regulated
BraA05G000824.m1	up-regulated	BraA09G006878.m1	down-regulated
BraA01G004274.m1	up-regulated	BraA06G003125.m1	down-regulated
BraA09G004888.m1	up-regulated	BraA08G002137.m1	down-regulated
BraA02G004113.m1	up-regulated	BraA04G001516.m1	down-regulated
BraA09G000513.m1	up-regulated	BraA05G000798.m1	down-regulated
BraA03G003035.m1	up-regulated	BraA08G000099.m1	down-regulated
BraA05G000068.m1	up-regulated	BraA09G000070.m1	down-regulated
BraA09G002238.m1	up-regulated	BraA09G001975.m1	down-regulated
BraA05G000635.m1	up-regulated	BraA04G001757.m1	down-regulated
BraA03G006047.m1	up-regulated	BraA09G006817.m1	down-regulated
BraA02G004416.m1	up-regulated	BraA03G005726.m1	down-regulated
BraA03G005110.m1	up-regulated	BraA06G003510.m1	down-regulated
BraA05G003971.m1	up-regulated	BraA09G004484.m1	down-regulated
BraA10G001181.m1	up-regulated	BraA02G003200.m1	down-regulated
BraA03G004860.m1	up-regulated	BraA03G001608.m1	down-regulated
BraA07G004117.m1	up-regulated	BraA01G004858.m1	down-regulated
BraA08G002787.m1	up-regulated	BraA03G004964.m1	down-regulated
BraA04G002048.m1	up-regulated	BraA09G000649.m1	down-regulated
BraA07G002663.m1	up-regulated	BraA09G007443.m1	down-regulated
BraA04G002167.m1	up-regulated	BraA04G002327.m1	down-regulated
BraA02G002328.m1	up-regulated	BraA10G002305.m1	down-regulated
BraA07G003174.m1	up-regulated	BraA03G000971.m1	down-regulated
BraA08G003147.m1	up-regulated	BraA01G001473.m1	down-regulated
BraA04G003006.m1	up-regulated	BraA06G004829.m1	down-regulated
BraA07G003521.m1	up-regulated	BraA05G001750.m1	down-regulated
BraA03G003234.m1	up-regulated	BraA10G000705.m1	down-regulated
BraA06G002466.m1	up-regulated	BraA01G001787.m1	down-regulated
BraA06G000166.m1	up-regulated	BraA09G004090.m1	down-regulated
BraA08G002876.m1	up-regulated	BraA02G002027.m1	down-regulated
BraA02G001298.m1	up-regulated	BraA04G002561.m1	down-regulated
BraA02G001074.m1	up-regulated	BraA09G000912.m1	down-regulated
BraA01G000426.m1	up-regulated	BraA09G000507.m1	down-regulated
BraA04G000569.m1	up-regulated	BraA02G000209.m1	down-regulated
BraA01G001820.m1	up-regulated	BraA04G002823.m1	down-regulated
BraA03G001276.m1	up-regulated	BraA03G000091.m1	down-regulated
BraA09G005176.m1	up-regulated	BraA09G002298.m1	down-regulated
BraA06G003422.m1	up-regulated	BraA07G004267.m1	down-regulated
BraA06G004083.m1	up-regulated	BraA06G001461.m1	down-regulated
BraA04G002650.m1	up-regulated	BraA02G005058.m1	down-regulated
BraA03G001134.m1	up-regulated	BraA09G006083.m1	down-regulated
BraA06G000830.m1	up-regulated	BraA07G001528.m1	down-regulated
BraA02G000563.m1	up-regulated	BraA01G005384.m1	down-regulated
BraA06G003083.m1	up-regulated	BraA09G004825.m1	down-regulated
BraA08G003150.m1	up-regulated	BraA09G002304.m1	down-regulated
BraA02G002127.m1	up-regulated	BraA03G000779.m1	down-regulated
BraA03G002231.m1	up-regulated	BraA08G000981.m1	down-regulated
BraA07G001818.m1	up-regulated	BraA10G001758.m1	down-regulated
BraA02G004085.m1	up-regulated	BraA02G001670.m1	down-regulated
BraA01G000919.m1	up-regulated	BraA03G004366.m1	down-regulated
BraA04G003165.m1	up-regulated	BraA08G002588.m1	down-regulated
BraA10G002234.m1	up-regulated	BraA06G000420.m1	down-regulated
BraA02G002741.m1	up-regulated	BraA09G006467.m1	down-regulated
BraA10G001946.m1	up-regulated	BraA04G003646.m1	down-regulated
BraA01G000399.m1	up-regulated	BraA03G000642.m1	down-regulated
BraA03G006559.m1	up-regulated	BraA05G000057.m1	down-regulated
BraA03G005016.m1	up-regulated	BraA04G003094.m1	down-regulated
BraA02G004751.m1	up-regulated	BraA08G001740.m1	down-regulated
BraA08G000775.m1	up-regulated	BraA07G003561.m1	down-regulated
BraA09G007437.m1	up-regulated	BraA09G000139.m1	down-regulated
BraA06G000442.m1	up-regulated	BraA10G000800.m1	down-regulated
BraA07G002246.m1	up-regulated	BraA08G000328.m1	down-regulated
BraA03G003115.m1	up-regulated	BraA02G003497.m1	down-regulated
BraA03G002699.m1	up-regulated	BraA02G002250.m1	down-regulated
BraA06G003938.m1	up-regulated	BraA07G000450.m1	down-regulated
BraA06G002979.m1	up-regulated	BraA06G002102.m1	down-regulated
BraA02G001084.m1	up-regulated	BraA03G001159.m1	down-regulated
BraA02G004554.m1	up-regulated	BraA03G004453.m1	down-regulated
BraA01G004700.m1	up-regulated	BraA02G001189.m1	down-regulated
BraA09G006613.m1	up-regulated	BraA08G001450.m1	down-regulated
BraA02G001295.m1	up-regulated	BraA09G000815.m1	down-regulated
BraA03G006558.m1	up-regulated	BraA06G001515.m1	down-regulated
BraA10G001724.m1	up-regulated	BraA03G001641.m1	down-regulated
BraA04G000909.m1	up-regulated	BraA02G004639.m1	down-regulated
BraA05G003868.m1	up-regulated	BraA02G001518.m1	down-regulated
BraA06G005180.m1	up-regulated	BraA02G002154.m1	down-regulated
BraA10G001007.m1	up-regulated	BraA10G002080.m1	down-regulated
BraA06G000993.m1	up-regulated	BraA07G003798.m1	down-regulated
BraA06G005211.m1	up-regulated	BraA04G000829.m1	down-regulated
BraA03G001259.m1	up-regulated	BraA06G002099.m1	down-regulated
BraA07G001649.m1	up-regulated	BraA02G000080.m1	down-regulated
BraA06G000267.m1	up-regulated	BraA01G004528.m1	down-regulated
BraA06G000603.m1	up-regulated	BraA03G004229.m1	down-regulated
BraA03G004284.m1	up-regulated	BraA02G004952.m1	down-regulated
BraA01G005050.m1	up-regulated	BraA01G005156.m1	down-regulated
BraA01G002470.m1	up-regulated	BraA04G000441.m1	down-regulated
BraA10G001967.m1	up-regulated	BraA09G002000.m1	down-regulated
BraA03G003902.m1	up-regulated	BraA04G000271.m1	down-regulated
BraA03G002133.m1	up-regulated	BraA09G004262.m1	down-regulated
BraA05G003965.m1	up-regulated	BraA02G003057.m1	down-regulated
BraA02G002234.m1	up-regulated	BraA08G002113.m1	down-regulated
BraA01G001867.m1	up-regulated	BraA01G001765.m1	down-regulated
BraA06G004655.m1	up-regulated	BraA10G002418.m1	down-regulated
BraA04G001844.m1	up-regulated	BraA04G000142.m1	down-regulated
BraA06G001852.m1	up-regulated	BraA01G003969.m1	down-regulated
BraA07G003520.m1	up-regulated	BraA08G000174.m1	down-regulated
BraA09G000563.m1	up-regulated	BraA09G005226.m1	down-regulated
BraA10G000431.m1	up-regulated	BraA01G000362.m1	down-regulated
BraA06G001664.m1	up-regulated	BraA10G000380.m1	down-regulated
BraA09G005981.m1	up-regulated	BraA04G000460.m1	down-regulated
BraA05G000022.m1	up-regulated	BraA03G005467.m1	down-regulated
BraA09G007075.m1	up-regulated	BraA09G006480.m1	down-regulated
BraA07G004579.m1	up-regulated	BraA01G002137.m1	down-regulated
BraA10G002995.m1	up-regulated	BraA07G003258.m1	down-regulated
BraA05G001359.m1	up-regulated	BraA08G002287.m1	down-regulated
BraA01G005222.m1	up-regulated	BraA09G006163.m1	down-regulated
BraA09G005118.m1	up-regulated	BraA09G000824.m1	down-regulated
BraA08G001530.m1	up-regulated	BraA01G003852.m1	down-regulated
BraA02G001379.m1	up-regulated	BraA05G004373.m1	down-regulated
BraA03G000892.m1	up-regulated	BraA02G004982.m1	down-regulated
BraA08G003839.m1	up-regulated	BraA08G002819.m1	down-regulated
BraA08G002171.m1	up-regulated	BraA05G001581.m1	down-regulated
BraA03G001321.m1	up-regulated	BraA05G003026.m1	down-regulated
BraA02G004331.m1	up-regulated	BraA06G003980.m1	down-regulated
BraA04G002338.m1	up-regulated	BraA01G002025.m1	down-regulated
BraA09G000271.m1	up-regulated	BraA05G001616.m1	down-regulated
BraA02G003518.m1	up-regulated	BraA10G002182.m1	down-regulated
BraA06G000065.m1	up-regulated	BraA06G001402.m1	down-regulated
BraA02G003440.m1	up-regulated	BraA03G004017.m1	down-regulated
BraA02G000726.m1	up-regulated	BraA07G002919.m1	down-regulated
BraA03G002828.m1	up-regulated	BraA02G002115.m1	down-regulated
BraA10G002352.m1	up-regulated	BraA10G001045.m1	down-regulated
BraA02G000640.m1	up-regulated	BraA02G002275.m1	down-regulated
BraA01G004811.m1	up-regulated	BraA01G004492.m1	down-regulated
BraA01G001197.m1	up-regulated	BraA01G004226.m1	down-regulated
BraA10G000236.m1	up-regulated	BraA05G003270.m1	down-regulated
BraA09G007442.m1	up-regulated	BraA09G001274.m1	down-regulated
BraA01G001946.m1	up-regulated	BraA02G003843.m1	down-regulated
BraA07G004310.m1	up-regulated	BraA09G001566.m1	down-regulated
BraA08G003082.m1	up-regulated	BraA01G003376.m1	down-regulated
BraA09G000727.m1	up-regulated	BraA06G003350.m1	down-regulated
BraA05G003645.m1	up-regulated	BraA04G002040.m1	down-regulated
BraA05G001252.m1	up-regulated	BraA03G006059.m1	down-regulated
BraA08G003714.m1	up-regulated	BraA09G006121.m1	down-regulated
BraA08G003526.m1	up-regulated	BraA03G000609.m1	down-regulated
BraA05G002815.m1	up-regulated	BraA05G001470.m1	down-regulated
BraA06G003945.m1	up-regulated	BraA06G001804.m1	down-regulated
BraA09G006366.m1	up-regulated	BraA05G000207.m1	down-regulated
BraA04G000218.m1	up-regulated	BraA01G002567.m1	down-regulated
BraA07G000103.m1	up-regulated	BraA08G003473.m1	down-regulated
BraA01G004404.m1	up-regulated	BraA05G000120.m1	down-regulated
BraA09G007209.m1	up-regulated	BraA04G002703.m1	down-regulated
BraA03G001740.m1	up-regulated	BraA06G003872.m1	down-regulated
BraA03G000081.m1	up-regulated	BraA03G005838.m1	down-regulated
BraA07G002937.m1	up-regulated	BraA06G000496.m1	down-regulated
BraA08G001848.m1	up-regulated	BraA08G002356.m1	down-regulated
BraA01G001786.m1	up-regulated	BraA01G001802.m1	down-regulated
BraA01G001789.m1	up-regulated	BraA02G004661.m1	down-regulated
BraA09G004714.m1	up-regulated	BraA10G001305.m1	down-regulated
BraA07G001510.m1	up-regulated	BraA09G001996.m1	down-regulated
BraA02G000905.m1	up-regulated	BraA03G000570.m1	down-regulated
BraA03G003753.m1	up-regulated	BraA07G001177.m1	down-regulated
BraA06G000797.m1	up-regulated	BraA09G004226.m1	down-regulated
BraA03G006790.m1	up-regulated	BraA06G003641.m1	down-regulated
BraA01G005320.m1	up-regulated	BraA09G001890.m1	down-regulated
BraA06G001287.m1	up-regulated	BraA02G004689.m1	down-regulated
BraA10G000037.m2	up-regulated	BraA10G003478.m1	down-regulated
BraA01G000129.m1	up-regulated	BraA10G001858.m1	down-regulated
BraA09G006246.m1	up-regulated	BraA02G000813.m1	down-regulated
BraA03G004781.m1	up-regulated	BraA05G003575.m1	down-regulated
BraA06G001295.m1	up-regulated	BraA10G003142.m1	down-regulated
BraA01G000595.m1	up-regulated	BraA09G005213.m1	down-regulated
BraA01G002579.m1	up-regulated	BraA08G003045.m1	down-regulated
BraA02G004514.m1	up-regulated	BraA05G001524.m1	down-regulated
BraA08G001834.m1	up-regulated	BraA07G003444.m1	down-regulated
BraA09G002133.m1	up-regulated	BraA01G002607.m1	down-regulated
BraA06G000151.m1	up-regulated	BraA08G003458.m1	down-regulated
BraA06G000795.m1	up-regulated	BraA06G001772.m1	down-regulated
BraA09G005629.m1	up-regulated	BraA05G002936.m1	down-regulated
BraA10G001674.m1	up-regulated	BraA10G003317.m1	down-regulated
BraA09G005270.m1	up-regulated	BraA01G001250.m1	down-regulated
BraA06G004226.m1	up-regulated	BraA05G000128.m1	down-regulated
BraA07G000823.m1	up-regulated	BraA06G000052.m1	down-regulated
BraA09G006406.m1	up-regulated	BraA10G000578.m1	down-regulated
BraA04G000584.m1	up-regulated	BraA06G004650.m1	down-regulated
BraA07G000353.m1	up-regulated	BraA05G001059.m1	down-regulated
BraA09G007528.m1	up-regulated	BraA10G002318.m1	down-regulated
BraA07G004367.m1	up-regulated	BraA01G003728.m1	down-regulated
BraA07G003291.m1	up-regulated	BraA06G004000.m1	down-regulated
BraA01G001954.m1	up-regulated	BraA05G000799.m1	down-regulated
BraA04G003190.m1	up-regulated	BraA07G003011.m1	down-regulated
BraA07G003298.m1	up-regulated	BraA05G004180.m1	down-regulated
BraA05G000618.m1	up-regulated	BraA06G005317.m1	down-regulated
BraA05G003042.m1	up-regulated	BraA10G003348.m1	down-regulated
BraA10G000631.m1	up-regulated	BraA02G002660.m1	down-regulated
BraA01G002642.m1	up-regulated	BraA07G003397.m1	down-regulated
BraA07G003199.m1	up-regulated	BraA07G001730.m1	down-regulated
BraA06G001288.m1	up-regulated	BraA06G000659.m1	down-regulated
BraA10G003586.m1	up-regulated	BraA07G001287.m1	down-regulated
BraA02G000694.m1	up-regulated	BraA09G002578.m1	down-regulated
BraA03G006393.m1	up-regulated	BraA02G000408.m1	down-regulated
BraA03G005747.m1	up-regulated	BraA05G001398.m1	down-regulated
BraA09G000873.m1	up-regulated	BraA09G002449.m1	down-regulated
BraA05G003602.m1	up-regulated	BraA10G002904.m1	down-regulated
BraA08G000135.m1	up-regulated	BraA09G007098.m1	down-regulated
BraA02G002467.m1	up-regulated	BraA10G000556.m1	down-regulated
BraA06G001088.m1	up-regulated	BraA06G000842.m1	down-regulated
BraA07G001141.m1	up-regulated	BraA05G000579.m1	down-regulated
BraA10G002055.m1	up-regulated	BraA10G002112.m1	down-regulated
BraA06G000745.m1	up-regulated	BraA03G004520.m1	down-regulated
BraA09G005424.m1	up-regulated	BraA03G005813.m1	down-regulated
BraA07G001185.m1	up-regulated	BraA06G000165.m1	down-regulated
BraA02G003586.m1	up-regulated	BraA03G000930.m1	down-regulated
BraA03G004771.m1	up-regulated	BraA07G002833.m1	down-regulated
BraA09G005145.m1	up-regulated	BraA03G002448.m1	down-regulated
BraA09G000620.m1	up-regulated	BraA08G002782.m1	down-regulated
BraA03G000452.m1	up-regulated	BraA06G002012.m1	down-regulated
BraA09G003943.m1	up-regulated	BraA06G005326.m1	down-regulated
BraA01G000393.m1	up-regulated	BraA06G003543.m1	down-regulated
BraA05G003839.m1	up-regulated	BraA04G001621.m1	down-regulated
BraA09G004399.m1	up-regulated	BraA04G000683.m1	down-regulated
BraA06G001197.m1	up-regulated	BraA03G001011.m1	down-regulated
BraA01G004816.m1	up-regulated	BraA03G004079.m1	down-regulated
BraA08G001413.m1	up-regulated	BraA09G000395.m1	down-regulated
BraA04G000035.m1	up-regulated	BraA09G007440.m1	down-regulated
BraA01G001805.m1	up-regulated	BraA02G000766.m1	down-regulated
BraA01G000929.m1	up-regulated	BraA03G004025.m1	down-regulated
BraA10G002230.m1	up-regulated	BraA09G006801.m1	down-regulated
BraA05G000885.m1	up-regulated	BraA10G003283.m1	down-regulated
BraA08G000194.m1	up-regulated	BraA03G005336.m1	down-regulated
BraA02G004051.m1	up-regulated	BraA09G004193.m1	down-regulated
BraA05G000384.m1	up-regulated	BraA01G000301.m1	down-regulated
BraA01G003975.m1	up-regulated	BraA02G004395.m1	down-regulated
BraA03G006555.m1	up-regulated	BraA04G003638.m1	down-regulated
BraA02G002170.m1	up-regulated	BraA02G003433.m1	down-regulated
BraA08G003005.m1	up-regulated	BraA07G002473.m1	down-regulated
BraA10G002921.m1	up-regulated	BraA02G000425.m1	down-regulated
BraA07G000057.m1	up-regulated	BraA01G000336.m1	down-regulated
BraA04G001662.m1	up-regulated	BraA01G001730.m1	down-regulated
BraA01G002183.m1	up-regulated	BraA08G002418.m1	down-regulated
BraA03G004207.m1	up-regulated	BraA07G000370.m1	down-regulated
BraA09G001351.m1	up-regulated	BraA07G004192.m1	down-regulated
BraA05G000700.m1	up-regulated	BraA01G004900.m1	down-regulated
BraA09G004856.m1	up-regulated	BraA03G000934.m1	down-regulated
BraA07G004131.m1	up-regulated	BraA03G003629.m1	down-regulated
BraA01G002752.m1	up-regulated	BraA10G001573.m1	down-regulated
BraA09G000978.m1	up-regulated	BraA09G007282.m1	down-regulated
BraA03G002996.m1	up-regulated	BraA04G003537.m1	down-regulated
BraA03G004245.m1	up-regulated	BraA06G003386.m1	down-regulated
BraA05G004231.m1	up-regulated	BraA07G004328.m1	down-regulated
BraA07G002369.m1	up-regulated	BraA07G002521.m1	down-regulated
BraA09G002973.m1	up-regulated	BraA03G002537.m1	down-regulated
BraA04G003563.m1	up-regulated	BraA07G000481.m1	down-regulated
BraA04G002514.m1	up-regulated	BraA09G006730.m1	down-regulated
BraA09G006534.m1	up-regulated	BraA06G003829.m1	down-regulated
BraA06G000118.m1	up-regulated	BraA06G004734.m1	down-regulated
BraA09G002800.m1	up-regulated	BraA09G002239.m1	down-regulated
BraA03G002327.m1	up-regulated	BraA06G004065.m1	down-regulated
BraA06G003574.m1	up-regulated	BraA03G004612.m1	down-regulated
BraA09G006346.m1	up-regulated	BraA02G001376.m1	down-regulated
BraA09G005408.m1	up-regulated	BraA07G000938.m1	down-regulated
BraA06G003448.m1	up-regulated	BraA05G004382.m1	down-regulated
BraA05G003077.m1	up-regulated	BraA10G001997.m1	down-regulated
BraA04G000091.m1	up-regulated	BraA10G002903.m1	down-regulated
BraA06G004015.m1	up-regulated	BraA08G003522.m1	down-regulated
BraA01G000228.m1	up-regulated	BraA05G004753.m1	down-regulated
BraA05G003806.m1	up-regulated	BraA05G002135.m1	down-regulated
BraA09G004436.m1	up-regulated	BraA10G000369.m1	down-regulated
BraA09G004596.m1	up-regulated	BraA02G003755.m1	down-regulated
BraA06G003185.m1	up-regulated	BraA04G000112.m1	down-regulated
BraA03G007113.m1	up-regulated	BraA04G003564.m1	down-regulated
BraA10G002154.m1	up-regulated	BraA05G000889.m1	down-regulated
BraA03G000080.m1	up-regulated	BraA03G005513.m1	down-regulated
BraA06G004217.m1	up-regulated	BraA01G000367.m1	down-regulated
BraA02G004759.m1	up-regulated	BraA01G001111.m1	down-regulated
BraA04G000254.m1	up-regulated	BraA05G000943.m1	down-regulated
BraA08G002182.m1	up-regulated	BraA01G004421.m1	down-regulated
BraA01G003833.m1	up-regulated	BraA01G004635.m1	down-regulated
BraA06G001413.m1	up-regulated	BraA09G000250.m1	down-regulated
BraA06G000169.m1	up-regulated	BraA01G005338.m1	down-regulated
BraA02G000088.m1	up-regulated	BraA07G000395.m1	down-regulated
BraA09G001353.m1	up-regulated	BraA05G003346.m1	down-regulated
BraA08G003808.m1	up-regulated	BraA05G000435.m1	down-regulated
BraA09G002828.m1	up-regulated	BraA09G003897.m1	down-regulated
BraA01G000938.m1	up-regulated	BraA03G004443.m1	down-regulated
BraA09G001434.m1	up-regulated	BraA02G001212.m1	down-regulated
BraA09G007219.m1	up-regulated	BraA05G000118.m1	down-regulated
BraA06G004505.m1	up-regulated	BraA10G001056.m1	down-regulated
BraA08G002809.m1	up-regulated	BraA05G003775.m1	down-regulated
BraA02G003036.m1	up-regulated	BraA06G004277.m1	down-regulated
BraA05G004703.m1	up-regulated	BraA10G002256.m1	down-regulated
BraA03G002856.m1	up-regulated	BraA04G000369.m1	down-regulated
BraA08G002805.m1	up-regulated	BraA09G006018.m1	down-regulated
BraA05G001875.m1	up-regulated	BraA01G001011.m1	down-regulated
BraA06G001151.m1	up-regulated	BraA03G006986.m1	down-regulated
BraA05G003076.m1	up-regulated	BraA03G000101.m1	down-regulated
BraA03G003673.m1	up-regulated	BraA10G002437.m1	down-regulated
BraA02G000044.m1	up-regulated	BraA02G000046.m1	down-regulated
BraA07G003526.m1	up-regulated	BraA06G004963.m1	down-regulated
BraA03G001699.m1	up-regulated	BraA04G003434.m1	down-regulated
BraA02G004789.m1	up-regulated	BraA06G003542.m1	down-regulated
BraA07G001117.m1	up-regulated	BraA02G005032.m1	down-regulated
BraA10G003008.m1	up-regulated	BraA06G003550.m1	down-regulated
BraA09G001624.m1	up-regulated	BraA09G004080.m1	down-regulated
BraA09G002748.m1	up-regulated	BraA04G002493.m1	down-regulated
BraA10G001733.m1	up-regulated	BraA03G002670.m1	down-regulated
BraA05G002723.m1	up-regulated	BraA01G005210.m1	down-regulated
BraA07G003644.m1	up-regulated	BraA03G002065.m1	down-regulated
BraA03G003988.m1	up-regulated	BraA03G001149.m1	down-regulated
BraA09G006897.m1	up-regulated	BraA03G000584.m1	down-regulated
BraA02G000292.m1	up-regulated	BraA09G002762.m1	down-regulated
BraA02G002091.m1	up-regulated	BraA01G002348.m1	down-regulated
BraA10G002410.m1	up-regulated	BraA07G001331.m1	down-regulated
BraA01G005052.m1	up-regulated	BraA10G000605.m1	down-regulated
BraA05G001310.m1	up-regulated	BraA04G000372.m1	down-regulated
BraA06G001182.m1	up-regulated	BraA06G004556.m1	down-regulated
BraA03G002255.m1	up-regulated	BraA03G004919.m1	down-regulated
BraA10G001953.m1	up-regulated	BraA07G001261.m1	down-regulated
BraA03G004278.m1	up-regulated	BraA05G004761.m1	down-regulated
BraA05G003009.m1	up-regulated	BraA02G000511.m1	down-regulated
BraA10G002654.m1	up-regulated	BraA06G004553.m1	down-regulated
BraA04G003261.m1	up-regulated	BraA04G001525.m1	down-regulated
BraA06G001250.m1	up-regulated	BraA08G002996.m1	down-regulated
BraA09G000496.m1	up-regulated	BraA05G004481.m1	down-regulated
BraA07G003672.m1	up-regulated	BraA05G003759.m1	down-regulated
BraA01G004472.m1	up-regulated	BraA01G001548.m1	down-regulated
BraA10G000312.m1	up-regulated	BraA04G003324.m1	down-regulated
BraA03G007102.m1	up-regulated	BraA01G002227.m1	down-regulated
BraA02G002288.m1	up-regulated	BraA06G000642.m1	down-regulated
BraA06G003951.m1	up-regulated	BraA06G005324.m1	down-regulated
BraA10G000563.m1	up-regulated	BraA10G001572.m1	down-regulated
BraA06G002179.m1	up-regulated	BraA03G005902.m1	down-regulated
BraA10G002413.m1	up-regulated	BraA02G003469.m1	down-regulated
BraA02G001197.m1	up-regulated	BraA03G004915.m1	down-regulated
BraA09G007319.m1	up-regulated	BraA06G001583.m1	down-regulated
BraA01G001443.m1	up-regulated	BraA08G002521.m1	down-regulated
BraA07G000356.m1	up-regulated	BraA10G001713.m1	down-regulated
BraA02G001799.m1	up-regulated	BraA10G000443.m1	down-regulated
BraA02G000462.m1	up-regulated	BraA02G004762.m1	down-regulated
BraA03G001338.m1	up-regulated	BraA02G001503.m1	down-regulated
BraA01G004531.m1	up-regulated	BraA07G002898.m1	down-regulated
BraA09G001817.m1	up-regulated	BraA09G004716.m1	down-regulated
BraA06G000015.m1	up-regulated	BraA05G000059.m1	down-regulated
BraA09G006515.m1	up-regulated	BraA05G004856.m1	down-regulated
BraA09G000294.m1	up-regulated	BraA09G006328.m1	down-regulated
BraA10G002618.m1	up-regulated	BraA01G001463.m1	down-regulated
BraA03G001004.m1	up-regulated	BraA05G000053.m1	down-regulated
BraA09G006844.m1	up-regulated	BraA03G004157.m1	down-regulated
BraA03G003930.m1	up-regulated	BraA02G002284.m1	down-regulated
BraA09G005289.m1	up-regulated	BraA09G000677.m1	down-regulated
BraA06G005162.m1	up-regulated	BraA02G002613.m1	down-regulated
BraA09G003941.m1	up-regulated	BraA10G003129.m1	down-regulated
BraA01G004697.m1	up-regulated	BraA06G005240.m1	down-regulated
BraA09G004873.m1	up-regulated	BraA09G001063.m1	down-regulated
BraA03G002042.m1	up-regulated	BraA08G000939.m1	down-regulated
BraA02G004469.m1	up-regulated	BraA02G001855.m1	down-regulated
BraA08G003483.m1	up-regulated	BraA07G002535.m1	down-regulated
BraA03G001708.m1	up-regulated	BraA03G007000.m1	down-regulated
BraA01G002578.m1	up-regulated	BraA04G002208.m1	down-regulated
BraA08G002149.m1	up-regulated	BraA04G003268.m1	down-regulated
BraA08G001588.m1	up-regulated	BraA05G003055.m1	down-regulated
BraA03G005711.m1	up-regulated	BraA06G004007.m1	down-regulated
BraA01G000925.m1	up-regulated	BraA06G000961.m1	down-regulated
BraA05G004616.m1	up-regulated	BraA06G005157.m1	down-regulated
BraA01G003843.m1	up-regulated	BraA04G003252.m1	down-regulated
BraA09G006155.m1	up-regulated	BraA09G000721.m1	down-regulated
BraA08G000147.m1	up-regulated	BraA08G003190.m1	down-regulated
BraA09G001242.m1	up-regulated	BraA01G000729.m1	down-regulated
BraA09G005512.m1	up-regulated	BraA05G001277.m1	down-regulated
BraA02G002730.m1	up-regulated	BraA03G002634.m1	down-regulated
BraA10G001742.m1	up-regulated	BraA03G003533.m1	down-regulated
BraA08G001137.m1	up-regulated	BraA01G004709.m1	down-regulated
BraA08G001615.m1	up-regulated	BraA07G002749.m1	down-regulated
BraA05G003618.m1	up-regulated	BraA07G003408.m1	down-regulated
BraA06G004445.m1	up-regulated	BraA07G001194.m1	down-regulated
BraA02G003574.m1	up-regulated	BraA03G001326.m1	down-regulated
BraA03G002056.m1	up-regulated	BraA06G003382.m1	down-regulated
BraA05G003686.m1	up-regulated	BraA05G001554.m1	down-regulated
BraA09G000249.m1	up-regulated	BraA06G004792.m1	down-regulated
BraA01G004398.m1	up-regulated	BraA07G001408.m1	down-regulated
BraA09G005486.m1	up-regulated	BraA01G004855.m1	down-regulated
BraA03G006056.m1	up-regulated	BraA02G005006.m1	down-regulated
BraA07G002653.m1	up-regulated	BraA04G002711.m1	down-regulated
BraA03G003483.m1	up-regulated	BraA01G001913.m1	down-regulated
BraA02G004156.m1	up-regulated	BraA02G002291.m1	down-regulated
BraA02G000350.m1	up-regulated	BraA06G001201.m1	down-regulated
BraA01G000744.m1	up-regulated	BraA06G000243.m1	down-regulated
BraA01G001323.m1	up-regulated	BraA02G000386.m1	down-regulated
BraA07G003480.m1	up-regulated	BraA03G004559.m1	down-regulated
BraA02G004679.m1	up-regulated	BraA01G004181.m1	down-regulated
BraA09G006266.m1	up-regulated	BraA03G003465.m1	down-regulated
BraA03G006788.m1	up-regulated	BraA02G000877.m1	down-regulated
BraA09G000920.m1	up-regulated	BraA08G001231.m1	down-regulated
BraA02G003918.m1	up-regulated	BraA10G000036.m1	down-regulated
BraA03G002785.m1	up-regulated	BraA04G002521.m1	down-regulated
BraA05G000605.m1	up-regulated	BraA08G002861.m1	down-regulated
BraA07G001796.m1	up-regulated	BraA01G004139.m1	down-regulated
BraA07G004141.m1	up-regulated	BraA06G001068.m1	down-regulated
BraA06G001085.m1	up-regulated	BraA09G000114.m1	down-regulated
BraA04G001908.m1	up-regulated	BraA09G005574.m1	down-regulated
BraA05G001185.m1	up-regulated	BraA02G004301.m1	down-regulated
BraA09G002015.m1	up-regulated	BraA06G004262.m1	down-regulated
BraA05G000878.m1	up-regulated	BraA02G000283.m1	down-regulated
BraA03G004297.m1	up-regulated	BraA03G002273.m1	down-regulated
BraA07G002411.m1	up-regulated	BraA03G005262.m1	down-regulated
BraA02G002020.m1	up-regulated	BraA10G002728.m1	down-regulated
BraA06G004284.m1	up-regulated	BraA08G000232.m1	down-regulated
BraA07G002985.m1	up-regulated	BraA01G000070.m1	down-regulated
BraA01G002291.m1	up-regulated	BraA06G004427.m1	down-regulated
BraA05G000381.m1	up-regulated	BraA03G002468.m1	down-regulated
BraA09G006945.m1	up-regulated	BraA02G004859.m1	down-regulated
BraA02G004733.m1	up-regulated	BraA07G002306.m1	down-regulated
BraA04G001967.m1	up-regulated	BraA03G001173.m1	down-regulated
BraA01G003978.m1	up-regulated	BraA07G003865.m1	down-regulated
BraA09G005048.m1	up-regulated	BraA05G004316.m1	down-regulated
BraA09G000869.m1	up-regulated	BraA07G002138.m1	down-regulated
BraA07G003081.m1	up-regulated	BraA05G000466.m1	down-regulated
BraA08G002244.m1	up-regulated	BraA03G004001.m1	down-regulated
BraA09G002342.m1	up-regulated	BraA03G004114.m1	down-regulated
BraA09G005525.m1	up-regulated	BraA09G005516.m1	down-regulated
BraA10G002248.m1	up-regulated	BraA03G005681.m1	down-regulated
BraA05G003030.m1	up-regulated	BraA02G004946.m1	down-regulated
BraA03G003601.m1	up-regulated	BraA02G001982.m1	down-regulated
BraA05G001220.m1	up-regulated	BraA05G001037.m1	down-regulated
BraA01G003528.m1	up-regulated	BraA01G001636.m1	down-regulated
BraA02G000867.m1	up-regulated	BraA01G003445.m1	down-regulated
BraA05G004191.m1	up-regulated	BraA01G000128.m1	down-regulated
BraA03G006293.m1	up-regulated	BraA05G004395.m1	down-regulated
BraA03G006446.m1	up-regulated	BraA05G000601.m1	down-regulated
BraA08G001849.m1	up-regulated	BraA02G004742.m1	down-regulated
BraA07G000135.m1	up-regulated	BraA03G003423.m1	down-regulated
BraA01G004476.m1	up-regulated	BraA05G004522.m1	down-regulated
BraA09G002429.m1	up-regulated	BraA08G003805.m1	down-regulated
BraA09G002992.m1	up-regulated	BraA09G004687.m1	down-regulated
BraA06G003673.m1	up-regulated	BraA04G003529.m1	down-regulated
BraA03G002393.m1	up-regulated	BraA10G003365.m1	down-regulated
BraA05G001370.m1	up-regulated	BraA01G005127.m1	down-regulated
BraA10G001172.m1	up-regulated	BraA01G004161.m1	down-regulated
BraA10G000148.m1	up-regulated	BraA05G000773.m1	down-regulated
BraA01G001025.m1	up-regulated	BraA05G003891.m1	down-regulated
BraA08G003668.m1	up-regulated	BraA04G001011.m1	down-regulated
BraA05G003538.m1	up-regulated	BraA10G002657.m1	down-regulated
BraA09G004958.m1	up-regulated	BraA10G000617.m1	down-regulated
BraA03G005451.m1	up-regulated	BraA08G000266.m1	down-regulated
BraA09G001395.m1	up-regulated	BraA06G000100.m1	down-regulated
BraA04G003198.m1	up-regulated	BraA08G003081.m1	down-regulated
BraA03G003379.m1	up-regulated	BraA07G000985.m1	down-regulated
BraA06G002147.m1	up-regulated	BraA02G004647.m1	down-regulated
BraA05G003206.m1	up-regulated	BraA07G001842.m1	down-regulated
BraA06G001168.m1	up-regulated	BraA09G003025.m1	down-regulated
BraA02G001807.m1	up-regulated	BraA07G001035.m1	down-regulated
BraA07G002752.m1	up-regulated	BraA02G004699.m1	down-regulated
BraA05G001233.m1	up-regulated	BraA04G001820.m1	down-regulated
BraA03G001118.m1	up-regulated	BraA05G000596.m1	down-regulated
BraA05G001702.m1	up-regulated	BraA08G002781.m1	down-regulated
BraA03G006071.m1	up-regulated	BraA09G002368.m1	down-regulated
BraA03G006355.m1	up-regulated	BraA06G002052.m1	down-regulated
BraA03G005368.m1	up-regulated	BraA03G005885.m1	down-regulated
BraA09G001270.m1	up-regulated	BraA09G005757.m1	down-regulated
BraA05G003151.m1	up-regulated	BraA04G003441.m1	down-regulated
BraA10G002013.m1	up-regulated	BraA05G001578.m1	down-regulated
BraA02G003778.m1	up-regulated	BraA04G000062.m1	down-regulated
BraA01G000579.m1	up-regulated	BraA07G001858.m1	down-regulated
BraA06G001130.m1	up-regulated	BraA04G003445.m1	down-regulated
BraA08G002130.m1	up-regulated	BraA05G003169.m1	down-regulated
BraA09G006913.m1	up-regulated	BraA04G000662.m1	down-regulated
BraA03G007071.m1	up-regulated	BraA09G004737.m1	down-regulated
BraA01G004490.m1	up-regulated	BraA02G002627.m1	down-regulated
BraA09G004979.m1	up-regulated	BraA07G002624.m1	down-regulated
BraA01G004947.m1	up-regulated	BraA02G001213.m1	down-regulated
BraA02G004642.m1	up-regulated	BraA03G006631.m1	down-regulated
BraA05G000594.m1	up-regulated	BraA07G004569.m1	down-regulated
BraA07G003005.m1	up-regulated	BraA06G003332.m1	down-regulated
BraA09G006339.m1	up-regulated	BraA02G000646.m1	down-regulated
BraA03G004923.m1	up-regulated	BraA03G000820.m1	down-regulated
BraA03G003620.m1	up-regulated	BraA04G001274.m1	down-regulated
BraA04G002194.m1	up-regulated	BraA06G002299.m1	down-regulated
BraA07G004489.m1	up-regulated	BraA10G002031.m1	down-regulated
BraA07G000121.m1	up-regulated	BraA06G003322.m1	down-regulated
BraA07G000910.m1	up-regulated	BraA07G001333.m1	down-regulated
BraA09G006417.m1	up-regulated	BraA06G004394.m1	down-regulated
BraA04G003030.m1	up-regulated	BraA09G001537.m1	down-regulated
BraA03G002243.m1	up-regulated	BraA09G002375.m1	down-regulated
BraA03G000322.m1	up-regulated	BraA07G002443.m1	down-regulated
BraA01G002773.m1	up-regulated	BraA04G001709.m1	down-regulated
BraA02G003667.m1	up-regulated	BraA05G004798.m1	down-regulated
BraA09G000300.m1	up-regulated	BraA02G001971.m1	down-regulated
BraA03G005559.m1	up-regulated	BraA02G003888.m1	down-regulated
BraA04G003349.m1	up-regulated	BraA03G005175.m1	down-regulated
BraA10G001524.m1	up-regulated	BraA01G003924.m1	down-regulated
BraA09G002357.m1	up-regulated	BraA03G005078.m1	down-regulated
BraA08G000332.m1	up-regulated	BraA10G003063.m1	down-regulated
BraA09G005112.m1	up-regulated	BraA02G004497.m1	down-regulated
BraA02G002955.m1	up-regulated	BraA09G001870.m1	down-regulated
BraA01G002152.m1	up-regulated	BraA09G001140.m1	down-regulated
BraA02G001995.m1	up-regulated	BraA07G000204.m1	down-regulated
BraA09G006130.m1	up-regulated	BraA05G000897.m1	down-regulated
BraA01G001983.m1	up-regulated	BraA03G004173.m1	down-regulated
BraA01G001055.m1	up-regulated	BraA06G005004.m1	down-regulated
BraA09G006001.m1	up-regulated	BraA09G000102.m1	down-regulated
BraA10G001370.m1	up-regulated	BraA09G005012.m1	down-regulated
BraA08G002089.m1	up-regulated	BraA09G004935.m1	down-regulated
BraA09G004705.m1	up-regulated	BraA01G004607.m1	down-regulated
BraA10G000550.m1	up-regulated	BraA09G002054.m1	down-regulated
BraA05G001536.m1	up-regulated	BraA02G001546.m1	down-regulated
BraA09G000200.m1	up-regulated	BraA08G002259.m1	down-regulated
BraA03G001487.m1	up-regulated	BraA08G002536.m1	down-regulated
BraA05G002038.m1	up-regulated	BraA10G000393.m1	down-regulated
BraA03G002124.m1	up-regulated	BraA03G006902.m1	down-regulated
BraA05G002579.m1	up-regulated	BraA06G004960.m1	down-regulated
BraA07G001589.m1	up-regulated	BraA07G002165.m1	down-regulated
BraA08G001135.m1	up-regulated	BraA07G001718.m1	down-regulated
BraA05G000456.m1	up-regulated	BraA06G003817.m1	down-regulated
BraA10G000378.m1	up-regulated	BraA04G003229.m1	down-regulated
BraA08G000980.m1	up-regulated	BraA10G002517.m1	down-regulated
BraA08G001414.m1	up-regulated	BraA07G001100.m1	down-regulated
BraA09G001340.m1	up-regulated	BraA03G004532.m1	down-regulated
BraA02G002122.m1	up-regulated	BraA04G003449.m1	down-regulated
BraA05G000882.m1	up-regulated	BraA05G003874.m1	down-regulated
BraA03G002363.m1	up-regulated	BraA03G004534.m1	down-regulated
BraA03G003269.m1	up-regulated	BraA09G005163.m1	down-regulated
BraA07G002614.m1	up-regulated	BraA10G001413.m1	down-regulated
BraA08G001253.m1	up-regulated	BraA10G003419.m1	down-regulated
BraA06G001301.m1	up-regulated	BraA03G002232.m1	down-regulated
BraA10G001300.m1	up-regulated	BraA06G001277.m1	down-regulated
BraA09G006929.m1	up-regulated	BraA02G000990.m1	down-regulated
BraA08G003080.m1	up-regulated	BraA01G002115.m1	down-regulated
BraA09G003720.m1	up-regulated	BraA02G000739.m1	down-regulated
BraA03G003380.m1	up-regulated	BraA10G000271.m1	down-regulated
BraA03G001284.m1	up-regulated	BraA08G001234.m1	down-regulated
BraA06G004258.m1	up-regulated	BraA10G002342.m1	down-regulated
BraA02G001332.m1	up-regulated	BraA02G000997.m1	down-regulated
BraA02G001773.m1	up-regulated	BraA06G005332.m1	down-regulated
BraA09G006977.m1	up-regulated	BraA03G006535.m1	down-regulated
BraA05G000615.m1	up-regulated	BraA07G001400.m1	down-regulated
BraA03G006356.m1	up-regulated	BraA05G000079.m1	down-regulated
BraA06G001869.m1	up-regulated	BraA01G000208.m1	down-regulated
BraA09G007068.m1	up-regulated	BraA08G000141.m1	down-regulated
BraA03G000734.m1	up-regulated	BraA02G001843.m1	down-regulated
BraA08G002125.m1	up-regulated	BraA05G000214.m1	down-regulated
BraA05G004336.m1	up-regulated	BraA10G001242.m1	down-regulated
BraA10G001512.m1	up-regulated	BraA03G004092.m1	down-regulated
BraA10G002937.m1	up-regulated	BraA06G001504.m1	down-regulated
BraA04G000219.m1	up-regulated	BraA10G002958.m1	down-regulated
BraA06G005050.m1	up-regulated	BraA10G001496.m1	down-regulated
BraA03G001777.m1	up-regulated	BraA10G001723.m1	down-regulated
BraA03G001434.m1	up-regulated	BraA09G001612.m1	down-regulated
BraA06G004200.m1	up-regulated	BraA10G001287.m1	down-regulated
BraA03G003933.m1	up-regulated	BraA02G001370.m1	down-regulated
BraA02G004815.m1	up-regulated	BraA05G001168.m1	down-regulated
BraA07G001684.m1	up-regulated	BraA05G004825.m1	down-regulated
BraA02G002944.m1	up-regulated	BraA02G001862.m1	down-regulated
BraA06G000001.m1	up-regulated	BraA06G001589.m1	down-regulated
BraA06G000908.m1	up-regulated	BraA07G003283.m1	down-regulated
BraA05G000702.m1	up-regulated	BraA08G001091.m1	down-regulated
BraA05G001270.m1	up-regulated	BraA04G000417.m1	down-regulated
BraA07G003671.m1	up-regulated	BraA10G001331.m1	down-regulated
BraA10G002188.m1	up-regulated	BraA06G000955.m1	down-regulated
BraA09G005147.m1	up-regulated	BraA03G001914.m1	down-regulated
BraA08G002344.m1	up-regulated	BraA08G002859.m1	down-regulated
BraA06G004044.m1	up-regulated	BraA05G001614.m1	down-regulated
BraA08G000646.m1	up-regulated	BraA04G003312.m1	down-regulated
BraA02G002385.m1	up-regulated	BraA03G002276.m1	down-regulated
BraA01G002188.m1	up-regulated	BraA07G003759.m1	down-regulated
BraA08G000391.m1	up-regulated	BraA04G000976.m1	down-regulated
BraA09G007262.m1	up-regulated	BraA10G003303.m1	down-regulated
BraA08G002313.m1	up-regulated	BraA06G000788.m1	down-regulated
BraA02G004080.m1	up-regulated	BraA07G000333.m1	down-regulated
BraA01G001835.m1	up-regulated	BraA02G000355.m1	down-regulated
BraA09G000252.m1	up-regulated	BraA06G000198.m1	down-regulated
BraA03G006835.m1	up-regulated	BraA04G003609.m1	down-regulated
BraA05G004764.m1	up-regulated	BraA09G006445.m1	down-regulated
BraA03G004271.m1	up-regulated	BraA02G001309.m1	down-regulated
BraA07G004406.m1	up-regulated	BraA01G003329.m1	down-regulated
BraA07G002191.m1	up-regulated	BraA05G000755.m1	down-regulated
BraA10G001669.m1	up-regulated	BraA08G002177.m1	down-regulated
BraA03G001279.m1	up-regulated	BraA01G000814.m1	down-regulated
BraA01G001582.m1	up-regulated	BraA03G000259.m1	down-regulated
BraA02G001443.m1	up-regulated	BraA07G003311.m1	down-regulated
BraA07G002447.m1	up-regulated	BraA03G005782.m1	down-regulated
BraA08G001835.m1	up-regulated	BraA07G002966.m1	down-regulated
BraA10G002341.m1	up-regulated	BraA09G001501.m1	down-regulated
BraA01G004732.m1	up-regulated	BraA03G002724.m1	down-regulated
BraA09G005893.m1	up-regulated	BraA01G000117.m1	down-regulated
BraA02G001595.m1	up-regulated	BraA01G001366.m1	down-regulated
BraA09G003079.m1	up-regulated	BraA02G000943.m1	down-regulated
BraA03G001853.m1	up-regulated	BraA09G004370.m1	down-regulated
BraA06G003623.m1	up-regulated	BraA05G000229.m1	down-regulated
BraA01G003520.m1	up-regulated	BraA04G001583.m1	down-regulated
BraA02G004252.m1	up-regulated	BraA03G004201.m1	down-regulated
BraA03G002928.m1	up-regulated	BraA01G004314.m1	down-regulated
BraA06G004822.m1	up-regulated	BraA02G004449.m1	down-regulated
BraA01G004540.m1	up-regulated	BraA03G006190.m1	down-regulated
BraA05G001021.m1	up-regulated	BraA09G001131.m1	down-regulated
BraA03G001406.m1	up-regulated	BraA01G000453.m1	down-regulated
BraA09G000887.m1	up-regulated	BraA08G002936.m1	down-regulated
BraA06G000683.m1	up-regulated	BraA09G004721.m1	down-regulated
BraA09G001151.m1	up-regulated	BraA03G000862.m1	down-regulated
BraA01G000099.m1	up-regulated	BraA03G005231.m1	down-regulated
BraA03G002855.m1	up-regulated	BraA01G003290.m1	down-regulated
BraA07G001853.m1	up-regulated	BraA06G004599.m1	down-regulated
BraA01G002283.m1	up-regulated	BraA08G003497.m1	down-regulated
BraA06G004596.m1	up-regulated	BraA06G003295.m1	down-regulated
BraA07G001655.m1	up-regulated	BraA06G003337.m1	down-regulated
BraA01G004633.m1	up-regulated	BraA08G003388.m1	down-regulated
BraA08G003350.m1	up-regulated	BraA04G002797.m1	down-regulated
BraA03G007123.m1	up-regulated	BraA10G002612.m1	down-regulated
BraA03G003235.m1	up-regulated	BraA05G000127.m1	down-regulated
BraA05G001913.m1	up-regulated	BraA03G003260.m1	down-regulated
BraA07G000645.m1	up-regulated	BraA08G002999.m1	down-regulated
BraA06G000901.m1	up-regulated	BraA08G000401.m1	down-regulated
BraA02G001568.m1	up-regulated	BraA03G002101.m1	down-regulated
BraA08G003796.m1	up-regulated	BraA03G003102.m1	down-regulated
BraA07G001130.m1	up-regulated	BraA09G004783.m1	down-regulated
BraA05G000844.m1	up-regulated	BraA03G002414.m1	down-regulated
BraA09G005993.m1	up-regulated	BraA02G004659.m1	down-regulated
BraA06G005287.m1	up-regulated	BraA01G001541.m1	down-regulated
BraA09G006605.m1	up-regulated	BraA01G003846.m1	down-regulated
BraA06G000855.m1	up-regulated	BraA08G003097.m1	down-regulated
BraA08G002786.m1	up-regulated	BraA04G003421.m1	down-regulated
BraA09G001878.m1	up-regulated	BraA03G006520.m1	down-regulated
BraA04G000989.m1	up-regulated	BraA10G000150.m1	down-regulated
BraA06G001096.m1	up-regulated	BraA07G001742.m1	down-regulated
BraA04G002740.m1	up-regulated	BraA10G000392.m1	down-regulated
BraA06G001105.m1	up-regulated	BraA10G002973.m1	down-regulated
BraA05G000112.m2	up-regulated	BraA05G003824.m1	down-regulated
BraA09G005447.m1	up-regulated	BraA05G002210.m1	down-regulated
BraA08G003471.m1	up-regulated	BraA08G003745.m1	down-regulated
BraA02G004772.m1	up-regulated	BraA02G003847.m1	down-regulated
BraA09G007335.m1	up-regulated	BraA02G004948.m1	down-regulated
BraA09G000742.m1	up-regulated	BraA07G001557.m1	down-regulated
BraA02G001582.m1	up-regulated	BraA04G001503.m1	down-regulated
BraA08G002122.m1	up-regulated	BraA02G000007.m1	down-regulated
BraA08G000668.m1	up-regulated	BraA02G002005.m1	down-regulated
BraA06G004942.m1	up-regulated	BraA07G003339.m1	down-regulated
BraA01G004671.m1	up-regulated	BraA07G002172.m1	down-regulated
BraA04G001942.m1	up-regulated	BraA08G000030.m1	down-regulated
BraA07G000098.m1	up-regulated	BraA03G002430.m1	down-regulated
BraA03G002181.m1	up-regulated	BraA06G004513.m1	down-regulated
BraA06G003645.m1	up-regulated	BraA07G002296.m1	down-regulated
BraA03G002779.m1	up-regulated	BraA03G004312.m1	down-regulated
BraA10G002924.m1	up-regulated	BraA09G001141.m1	down-regulated
BraA10G003394.m1	up-regulated	BraA01G005394.m1	down-regulated
BraA05G003233.m1	up-regulated	BraA09G005656.m1	down-regulated
BraA05G004577.m1	up-regulated	BraA09G007503.m1	down-regulated
BraA06G001404.m1	up-regulated	BraA03G001322.m1	down-regulated
BraA02G002559.m1	up-regulated	BraA03G001620.m1	down-regulated
BraA03G003294.m1	up-regulated	BraA08G002225.m1	down-regulated
BraA08G001966.m1	up-regulated	BraA09G002680.m1	down-regulated
BraA10G001288.m1	up-regulated	BraA08G003427.m1	down-regulated
BraA03G005620.m1	up-regulated	BraA03G004051.m1	down-regulated
BraA06G001143.m1	up-regulated	BraA03G003507.m1	down-regulated
BraA09G001005.m1	up-regulated	BraA06G003665.m1	down-regulated
BraA01G002356.m2	up-regulated	BraA06G003710.m1	down-regulated
BraA08G000175.m1	up-regulated	BraA02G000782.m1	down-regulated
BraA06G000744.m1	up-regulated	BraA06G005007.m1	down-regulated
BraA01G002556.m1	up-regulated	BraA09G002452.m1	down-regulated
BraA09G004657.m1	up-regulated	BraA09G002952.m1	down-regulated
BraA05G003975.m1	up-regulated	BraA07G002908.m1	down-regulated
BraA04G001410.m1	up-regulated	BraA10G001819.m1	down-regulated
BraA04G000427.m1	up-regulated	BraA09G006560.m1	down-regulated
BraA04G001797.m1	up-regulated	BraA02G003442.m1	down-regulated
BraA08G003438.m1	up-regulated	BraA05G004857.m1	down-regulated
BraA02G001250.m1	up-regulated	BraA01G002285.m1	down-regulated
BraA09G000141.m1	up-regulated	BraA03G005084.m1	down-regulated
BraA07G004522.m1	up-regulated	BraA08G002155.m1	down-regulated
BraA03G002019.m1	up-regulated	BraA07G000259.m1	down-regulated
BraA01G001217.m1	up-regulated	BraA06G002077.m1	down-regulated
BraA09G000990.m1	up-regulated	BraA03G000095.m1	down-regulated
BraA02G003787.m1	up-regulated	BraA01G005389.m1	down-regulated
BraA02G000322.m1	up-regulated	BraA09G007222.m1	down-regulated
		BraA01G000258.m1	down-regulated
		BraA09G000409.m1	down-regulated
		BraA05G001017.m1	down-regulated
		BraA05G003051.m1	down-regulated
		BraA05G004518.m1	down-regulated
		BraA01G001908.m1	down-regulated
		BraA08G002371.m1	down-regulated
		BraA09G001692.m1	down-regulated
		BraA02G003827.m1	down-regulated
		BraA01G003424.m1	down-regulated
		BraA08G001883.m1	down-regulated
		BraA09G004963.m1	down-regulated
		BraA03G005713.m1	down-regulated
		BraA07G000929.m1	down-regulated
		BraA08G002954.m1	down-regulated
		BraA08G000399.m1	down-regulated
		BraA03G002695.m1	down-regulated
		BraA04G001714.m1	down-regulated
		BraA01G004932.m1	down-regulated
		BraA07G004239.m1	down-regulated
		BraA02G001850.m1	down-regulated
		BraA08G003615.m1	down-regulated
		BraA03G002805.m1	down-regulated
		BraA03G006621.m1	down-regulated
		BraA09G006803.m1	down-regulated
		BraA04G000522.m1	down-regulated
		BraA06G002997.m1	down-regulated
		BraA04G003072.m1	down-regulated
		BraA09G000309.m1	down-regulated
		BraA02G005072.m1	down-regulated
		BraA01G002003.m1	down-regulated
		BraA02G000358.m1	down-regulated
		BraA01G002590.m1	down-regulated
		BraA03G002594.m1	down-regulated
		BraA01G000193.m1	down-regulated
		BraA09G004535.m1	down-regulated
		BraA01G004194.m1	down-regulated
		BraA09G001261.m1	down-regulated
		BraA02G000645.m1	down-regulated
		BraA05G001618.m1	down-regulated
		BraA05G004057.m1	down-regulated
		BraA08G000256.m1	down-regulated
		BraA03G005271.m1	down-regulated
		BraA07G003546.m1	down-regulated
		BraA01G000313.m1	down-regulated
		BraA02G004896.m1	down-regulated
		BraA03G001039.m1	down-regulated
		BraA03G004119.m1	down-regulated
		BraA03G003980.m1	down-regulated
		BraA01G000876.m2	down-regulated
		BraA09G004956.m1	down-regulated
		BraA02G000261.m1	down-regulated
		BraA08G002901.m1	down-regulated
		BraA02G004111.m1	down-regulated
		BraA04G003283.m1	down-regulated
		BraA09G000794.m1	down-regulated
		BraA02G001363.m1	down-regulated
		BraA09G007168.m1	down-regulated
		BraA04G002697.m1	down-regulated
		BraA03G001833.m1	down-regulated
		BraA06G000879.m1	down-regulated
		BraA04G001576.m1	down-regulated
		BraA09G000566.m1	down-regulated
		BraA07G003204.m1	down-regulated
		BraA06G003975.m1	down-regulated
		BraA01G002666.m1	down-regulated
		BraA02G005065.m1	down-regulated
		BraA05G000857.m1	down-regulated
		BraA01G001893.m1	down-regulated
		BraA06G000376.m1	down-regulated
		BraA10G002360.m1	down-regulated
		BraA10G002885.m1	down-regulated
		BraA09G003913.m1	down-regulated
		BraA06G000631.m1	down-regulated
		BraA07G003875.m1	down-regulated
		BraA05G003766.m1	down-regulated
		BraA06G002256.m1	down-regulated
		BraA08G003232.m1	down-regulated
		BraA05G001113.m1	down-regulated
		BraA05G003788.m1	down-regulated
		BraA06G003358.m1	down-regulated
		BraA04G000828.m1	down-regulated
		BraA02G002321.m1	down-regulated
		BraA07G000935.m1	down-regulated
		BraA09G001392.m1	down-regulated
		BraA05G003519.m1	down-regulated
		BraA03G004754.m1	down-regulated
		BraA06G000099.m1	down-regulated
		BraA07G000898.m1	down-regulated
		BraA01G003427.m1	down-regulated
		BraA06G001465.m1	down-regulated
		BraA06G003011.m1	down-regulated
		BraA03G002652.m1	down-regulated
		BraA10G003125.m1	down-regulated
		BraA06G001439.m1	down-regulated
		BraA07G002250.m1	down-regulated
		BraA03G000923.m1	down-regulated
		BraA10G002262.m1	down-regulated
		BraA07G002761.m1	down-regulated
[truncated: 1,094 more rows]

## Sheet: 6d v 0d
Supplementary Table S1 DEGs between 6d v 0d groups
Gene name	Up/Down regulated	Gene name	Up/Down regulated
BraA03G006362.m1	up-purple-regulated	BraA02G001464.m1	down-regulated
BraA03G003473.m1	up-purple-regulated	BraA03G000049.m1	down-regulated
BraA01G001533.m1	up-purple-regulated	BraA03G001419.m1	down-regulated
BraA03G002620.m1	up-regulated	BraA06G003331.m1	down-regulated
BraA03G003812.m1	up-regulated	BraA07G000832.m1	down-regulated
BraA01G000110.m1	up-regulated	BraA07G004261.m1	down-regulated
BraA07G002834.m1	up-regulated	BraA08G002924.m1	down-regulated
BraA07G003634.m1	up-regulated	BraA09G000805.m1	down-regulated
BraA04G002088.m1	up-regulated	BraA09G001044.m1	down-regulated
BraA04G003159.m1	up-regulated	BraA09G001117.m1	down-regulated
BraA07G004063.m1	up-regulated	BraA09G004804.m1	down-regulated
BraA03G004164.m1	up-regulated	BraA10G003167.m1	down-regulated
BraA02G001981.m1	up-regulated	BraA07G000560.m1	down-regulated
BraA02G000979.m1	up-regulated	BraA07G004400.m1	down-regulated
BraA07G003354.m1	up-regulated	BraA05G004198.m1	down-regulated
BraA01G001525.m1	up-regulated	BraA01G000349.m1	down-regulated
BraA01G004121.m1	up-regulated	BraA03G005370.m1	down-regulated
BraA02G004690.m1	up-regulated	BraA01G000775.m1	down-regulated
BraA03G003856.m1	up-regulated	BraA06G000921.m1	down-regulated
BraA03G001824.m1	up-regulated	BraA09G002104.m1	down-regulated
BraA07G003226.m1	up-regulated	BraA04G003652.m1	down-regulated
BraA01G000581.m1	up-regulated	BraA04G003193.m1	down-regulated
BraA03G004592.m1	up-regulated	BraA07G001850.m1	down-regulated
BraA06G001207.m1	up-regulated	BraA04G002969.m1	down-regulated
BraA02G001103.m1	up-regulated	BraA10G001451.m1	down-regulated
BraA10G000521.m1	up-regulated	BraA03G006377.m1	down-regulated
BraA09G002520.m1	up-regulated	BraA03G003648.m1	down-regulated
BraA06G002122.m1	up-regulated	BraA10G001432.m1	down-regulated
BraA03G000496.m1	up-regulated	BraA10G001066.m1	down-regulated
BraA04G002340.m1	up-regulated	BraA08G003711.m1	down-regulated
BraA10G001380.m1	up-regulated	BraA01G001445.m1	down-regulated
BraA04G000693.m1	up-regulated	BraA07G002799.m1	down-regulated
BraA04G001969.m1	up-regulated	BraA09G002909.m1	down-regulated
BraA07G000593.m1	up-regulated	BraA07G003459.m1	down-regulated
BraA03G004327.m1	up-regulated	BraA08G003273.m1	down-regulated
BraA03G006326.m1	up-regulated	BraA07G001761.m1	down-regulated
BraA07G002988.m1	up-regulated	BraA08G000834.m1	down-regulated
BraA06G004168.m1	up-regulated	BraA10G003001.m1	down-regulated
BraA03G002043.m1	up-regulated	BraA10G000365.m1	down-regulated
BraA08G003256.m1	up-regulated	BraA04G000004.m1	down-regulated
BraA03G001750.m1	up-regulated	BraA05G000111.m1	down-regulated
BraA05G004324.m1	up-regulated	BraA06G000172.m1	down-regulated
BraA09G004380.m1	up-regulated	BraA04G000632.m1	down-regulated
BraA07G003576.m1	up-regulated	BraA02G002777.m1	down-regulated
BraA10G002268.m1	up-regulated	BraA07G003777.m1	down-regulated
BraA07G003838.m1	up-regulated	BraA04G001231.m1	down-regulated
BraA06G003055.m1	up-regulated	BraA03G003939.m1	down-regulated
BraA10G001161.m1	up-regulated	BraA05G001901.m1	down-regulated
BraA05G002974.m1	up-regulated	BraA09G006809.m1	down-regulated
BraA02G002163.m1	up-regulated	BraA07G003578.m1	down-regulated
BraA09G002111.m1	up-regulated	BraA10G003325.m1	down-regulated
BraA04G000100.m1	up-regulated	BraA02G001990.m1	down-regulated
BraA08G003698.m1	up-regulated	BraA04G003402.m1	down-regulated
BraA05G004011.m1	up-regulated	BraA06G004635.m1	down-regulated
BraA06G004095.m1	up-regulated	BraA09G006003.m1	down-regulated
BraA09G002440.m1	up-regulated	BraA05G002824.m1	down-regulated
BraA10G000313.m1	up-regulated	BraA09G000787.m1	down-regulated
BraA05G004644.m1	up-regulated	BraA02G001977.m1	down-regulated
BraA07G003689.m1	up-regulated	BraA06G001616.m1	down-regulated
BraA08G001292.m1	up-regulated	BraA05G003810.m1	down-regulated
BraA03G005473.m1	up-regulated	BraA08G003250.m1	down-regulated
BraA03G002127.m1	up-regulated	BraA05G000868.m1	down-regulated
BraA04G002556.m1	up-regulated	BraA02G003023.m1	down-regulated
BraA05G004309.m1	up-regulated	BraA08G001146.m1	down-regulated
BraA10G000063.m1	up-regulated	BraA10G003092.m1	down-regulated
BraA05G000746.m1	up-regulated	BraA03G004699.m1	down-regulated
BraA04G002988.m1	up-regulated	BraA07G001906.m1	down-regulated
BraA03G006836.m1	up-regulated	BraA03G004384.m1	down-regulated
BraA09G006920.m1	up-regulated	BraA06G001976.m1	down-regulated
BraA10G002388.m1	up-regulated	BraA10G003230.m1	down-regulated
BraA06G005294.m1	up-regulated	BraA10G001053.m1	down-regulated
BraA07G003532.m1	up-regulated	BraA03G005152.m1	down-regulated
BraA04G003158.m1	up-regulated	BraA09G006310.m1	down-regulated
BraA01G000274.m1	up-regulated	BraA08G001744.m1	down-regulated
BraA08G000846.m1	up-regulated	BraA10G002728.m1	down-regulated
BraA09G006183.m1	up-regulated	BraA10G002401.m1	down-regulated
BraA08G002367.m1	up-regulated	BraA03G002681.m1	down-regulated
BraA09G003886.m1	up-regulated	BraA09G005088.m1	down-regulated
BraA02G000365.m1	up-regulated	BraA01G001222.m1	down-regulated
BraA06G000671.m1	up-regulated	BraA08G002225.m1	down-regulated
BraA10G002144.m1	up-regulated	BraA10G002729.m1	down-regulated
BraA05G003832.m1	up-regulated	BraA08G002430.m1	down-regulated
BraA09G003744.m1	up-regulated	BraA09G005360.m1	down-regulated
BraA03G006560.m1	up-regulated	BraA08G003056.m1	down-regulated
BraA03G000349.m1	up-regulated	BraA10G002762.m1	down-regulated
BraA01G002710.m1	up-regulated	BraA09G005303.m1	down-regulated
BraA07G003369.m1	up-regulated	BraA08G003458.m1	down-regulated
BraA01G001321.m1	up-regulated	BraA05G000320.m1	down-regulated
BraA04G002567.m1	up-regulated	BraA04G001175.m1	down-regulated
BraA07G001312.m1	up-regulated	BraA08G003822.m1	down-regulated
BraA01G002727.m1	up-regulated	BraA01G003292.m1	down-regulated
BraA06G001214.m1	up-regulated	BraA03G000622.m1	down-regulated
BraA04G002253.m1	up-regulated	BraA03G003711.m1	down-regulated
BraA08G000093.m1	up-regulated	BraA01G001783.m1	down-regulated
BraA03G006546.m1	up-regulated	BraA09G003993.m1	down-regulated
BraA09G004711.m1	up-regulated	BraA03G006565.m1	down-regulated
BraA06G001607.m1	up-regulated	BraA05G001561.m1	down-regulated
BraA07G003949.m1	up-regulated	BraA08G003034.m1	down-regulated
BraA06G005094.m1	up-regulated	BraA10G000603.m1	down-regulated
BraA01G000415.m1	up-regulated	BraA04G000990.m1	down-regulated
BraA06G001055.m1	up-regulated	BraA06G000122.m1	down-regulated
BraA07G001282.m1	up-regulated	BraA03G004256.m1	down-regulated
BraA03G002710.m1	up-regulated	BraA07G003110.m1	down-regulated
BraA06G000390.m1	up-regulated	BraA06G002298.m1	down-regulated
BraA07G003137.m1	up-regulated	BraA10G002257.m1	down-regulated
BraA01G002631.m1	up-regulated	BraA06G004402.m1	down-regulated
BraA03G004247.m1	up-regulated	BraA05G000633.m1	down-regulated
BraA01G000901.m1	up-regulated	BraA09G000261.m1	down-regulated
BraA01G000906.m1	up-regulated	BraA10G002672.m1	down-regulated
BraA03G004899.m1	up-regulated	BraA05G001566.m1	down-regulated
BraA01G004897.m1	up-regulated	BraA05G004350.m1	down-regulated
BraA03G001738.m1	up-regulated	BraA08G001070.m1	down-regulated
BraA05G000886.m1	up-regulated	BraA09G004428.m1	down-regulated
BraA06G000774.m1	up-regulated	BraA10G003030.m1	down-regulated
BraA08G000373.m1	up-regulated	BraA07G002410.m1	down-regulated
BraA03G001003.m1	up-regulated	BraA10G001843.m1	down-regulated
BraA10G001560.m1	up-regulated	BraA07G003371.m1	down-regulated
BraA09G006040.m1	up-regulated	BraA03G003968.m1	down-regulated
BraA01G001542.m1	up-regulated	BraA04G002985.m1	down-regulated
BraA06G001371.m1	up-regulated	BraA04G000115.m1	down-regulated
BraA06G004871.m1	up-regulated	BraA01G001731.m1	down-regulated
BraA02G004441.m1	up-regulated	BraA04G001747.m1	down-regulated
BraA07G003909.m1	up-regulated	BraA10G002206.m1	down-regulated
BraA02G000935.m1	up-regulated	BraA01G005385.m1	down-regulated
BraA06G000694.m1	up-regulated	BraA05G001448.m1	down-regulated
BraA06G004124.m1	up-regulated	BraA01G002259.m1	down-regulated
BraA07G003855.m1	up-regulated	BraA01G001760.m1	down-regulated
BraA06G000152.m1	up-regulated	BraA09G003911.m1	down-regulated
BraA02G004479.m1	up-regulated	BraA07G003848.m1	down-regulated
BraA10G003396.m1	up-regulated	BraA04G001849.m1	down-regulated
BraA09G000254.m1	up-regulated	BraA05G000879.m1	down-regulated
BraA02G001421.m1	up-regulated	BraA08G001888.m1	down-regulated
BraA08G001595.m1	up-regulated	BraA05G003837.m1	down-regulated
BraA04G001451.m1	up-regulated	BraA04G003004.m1	down-regulated
BraA08G002776.m1	up-regulated	BraA05G004174.m1	down-regulated
BraA03G000968.m1	up-regulated	BraA10G002569.m1	down-regulated
BraA05G001542.m1	up-regulated	BraA07G003645.m1	down-regulated
BraA10G000555.m1	up-regulated	BraA03G002342.m1	down-regulated
BraA02G004591.m1	up-regulated	BraA05G004637.m1	down-regulated
BraA05G003629.m1	up-regulated	BraA05G001296.m1	down-regulated
BraA03G003306.m1	up-regulated	BraA01G001395.m1	down-regulated
BraA10G001630.m1	up-regulated	BraA05G003652.m1	down-regulated
BraA05G004426.m1	up-regulated	BraA01G004803.m1	down-regulated
BraA05G003079.m1	up-regulated	BraA02G000839.m1	down-regulated
BraA01G002263.m1	up-regulated	BraA04G001623.m1	down-regulated
BraA07G003721.m1	up-regulated	BraA08G002408.m1	down-regulated
BraA03G004836.m1	up-regulated	BraA06G001327.m1	down-regulated
BraA06G004622.m1	up-regulated	BraA03G000774.m1	down-regulated
BraA05G004729.m1	up-regulated	BraA10G000130.m1	down-regulated
BraA03G006681.m1	up-regulated	BraA04G000472.m1	down-regulated
BraA01G000005.m1	up-regulated	BraA03G003864.m1	down-regulated
BraA08G002660.m1	up-regulated	BraA10G001406.m1	down-regulated
BraA10G001012.m1	up-regulated	BraA03G000608.m1	down-regulated
BraA08G002477.m1	up-regulated	BraA05G000334.m1	down-regulated
BraA10G002126.m1	up-regulated	BraA07G001372.m1	down-regulated
BraA07G002321.m1	up-regulated	BraA03G002638.m1	down-regulated
BraA02G002932.m1	up-regulated	BraA05G004195.m1	down-regulated
BraA03G003857.m1	up-regulated	BraA01G000159.m1	down-regulated
BraA10G002085.m1	up-regulated	BraA01G001117.m1	down-regulated
BraA08G001826.m1	up-regulated	BraA01G002720.m1	down-regulated
BraA02G000846.m1	up-regulated	BraA07G004510.m1	down-regulated
BraA06G004190.m1	up-regulated	BraA10G002689.m1	down-regulated
BraA05G004484.m1	up-regulated	BraA03G005606.m1	down-regulated
BraA09G005732.m1	up-regulated	BraA10G001360.m1	down-regulated
BraA01G000104.m1	up-regulated	BraA05G001745.m1	down-regulated
BraA06G003605.m1	up-regulated	BraA01G001846.m1	down-regulated
BraA03G002015.m1	up-regulated	BraA09G000938.m1	down-regulated
BraA09G001486.m1	up-regulated	BraA02G003909.m1	down-regulated
BraA07G000765.m1	up-regulated	BraA03G004167.m1	down-regulated
BraA06G000848.m1	up-regulated	BraA03G002997.m1	down-regulated
BraA09G002658.m1	up-regulated	BraA09G002865.m1	down-regulated
BraA08G003301.m1	up-regulated	BraA02G001241.m1	down-regulated
BraA03G004657.m1	up-regulated	BraA01G004014.m1	down-regulated
BraA08G001293.m1	up-regulated	BraA02G002520.m1	down-regulated
BraA07G000106.m1	up-regulated	BraA08G003153.m1	down-regulated
BraA06G000592.m1	up-regulated	BraA08G002945.m1	down-regulated
BraA05G000332.m1	up-regulated	BraA08G003009.m1	down-regulated
BraA08G000043.m1	up-regulated	BraA09G002716.m1	down-regulated
BraA06G003577.m1	up-regulated	BraA02G002726.m1	down-regulated
BraA06G002315.m1	up-regulated	BraA01G004492.m1	down-regulated
BraA06G002243.m1	up-regulated	BraA06G000650.m1	down-regulated
BraA07G004316.m1	up-regulated	BraA01G001251.m1	down-regulated
BraA08G002652.m1	up-regulated	BraA07G004263.m1	down-regulated
BraA07G003359.m1	up-regulated	BraA08G002616.m1	down-regulated
BraA01G002389.m1	up-regulated	BraA01G000991.m1	down-regulated
BraA10G003098.m1	up-regulated	BraA09G007307.m1	down-regulated
BraA02G000869.m1	up-regulated	BraA09G006095.m1	down-regulated
BraA03G000147.m1	up-regulated	BraA07G004359.m1	down-regulated
BraA03G000396.m1	up-regulated	BraA09G004791.m1	down-regulated
BraA04G003016.m1	up-regulated	BraA03G005015.m1	down-regulated
BraA03G001921.m1	up-regulated	BraA09G000963.m1	down-regulated
BraA10G003110.m1	up-regulated	BraA03G005071.m1	down-regulated
BraA07G003379.m1	up-regulated	BraA10G003355.m1	down-regulated
BraA05G003626.m1	up-regulated	BraA10G001180.m1	down-regulated
BraA07G003322.m1	up-regulated	BraA03G000502.m1	down-regulated
BraA02G000195.m1	up-regulated	BraA03G002938.m1	down-regulated
BraA06G003312.m1	up-regulated	BraA04G003085.m1	down-regulated
BraA01G002332.m1	up-regulated	BraA04G000696.m1	down-regulated
BraA04G000603.m1	up-regulated	BraA09G002894.m1	down-regulated
BraA01G001924.m1	up-regulated	BraA09G002711.m1	down-regulated
BraA06G004467.m1	up-regulated	BraA02G001020.m1	down-regulated
BraA09G006313.m1	up-regulated	BraA06G004426.m1	down-regulated
BraA01G004679.m1	up-regulated	BraA09G004015.m1	down-regulated
BraA09G006379.m1	up-regulated	BraA02G000721.m1	down-regulated
BraA09G006555.m1	up-regulated	BraA09G000705.m1	down-regulated
BraA05G003658.m1	up-regulated	BraA07G002132.m1	down-regulated
BraA05G004137.m1	up-regulated	BraA03G003871.m1	down-regulated
BraA04G000865.m1	up-regulated	BraA10G000546.m1	down-regulated
BraA06G004466.m1	up-regulated	BraA04G002827.m1	down-regulated
BraA09G000716.m1	up-regulated	BraA07G000261.m1	down-regulated
BraA07G001848.m1	up-regulated	BraA06G003526.m1	down-regulated
BraA03G004744.m1	up-regulated	BraA08G002191.m1	down-regulated
BraA04G000623.m1	up-regulated	BraA06G003383.m1	down-regulated
BraA02G003172.m1	up-regulated	BraA07G001690.m1	down-regulated
BraA03G001080.m1	up-regulated	BraA06G001905.m1	down-regulated
BraA03G003895.m1	up-regulated	BraA09G001059.m1	down-regulated
BraA07G002705.m1	up-regulated	BraA03G001289.m1	down-regulated
BraA05G000829.m1	up-regulated	BraA09G000415.m1	down-regulated
BraA08G001342.m1	up-regulated	BraA09G000766.m1	down-regulated
BraA04G002841.m1	up-regulated	BraA01G000223.m1	down-regulated
BraA02G000117.m1	up-regulated	BraA01G000522.m1	down-regulated
BraA03G005159.m1	up-regulated	BraA10G001504.m1	down-regulated
BraA06G001459.m1	up-regulated	BraA07G003349.m1	down-regulated
BraA09G007365.m1	up-regulated	BraA02G002427.m1	down-regulated
BraA09G001146.m1	up-regulated	BraA03G003021.m1	down-regulated
BraA04G003462.m1	up-regulated	BraA02G000542.m1	down-regulated
BraA06G001802.m1	up-regulated	BraA09G003064.m1	down-regulated
BraA07G004028.m1	up-regulated	BraA06G000275.m1	down-regulated
BraA09G005146.m1	up-regulated	BraA08G002546.m1	down-regulated
BraA04G001252.m1	up-regulated	BraA01G001826.m1	down-regulated
BraA08G002227.m1	up-regulated	BraA10G000571.m1	down-regulated
BraA10G000270.m1	up-regulated	BraA08G003703.m1	down-regulated
BraA08G000205.m1	up-regulated	BraA10G003318.m1	down-regulated
BraA05G003780.m1	up-regulated	BraA03G004257.m1	down-regulated
BraA06G003855.m1	up-regulated	BraA10G000149.m1	down-regulated
BraA04G001921.m1	up-regulated	BraA05G004516.m1	down-regulated
BraA06G004365.m1	up-regulated	BraA03G002488.m1	down-regulated
BraA03G003384.m1	up-regulated	BraA05G000861.m1	down-regulated
BraA01G004102.m1	up-regulated	BraA07G001898.m1	down-regulated
BraA07G002782.m1	up-regulated	BraA09G000189.m1	down-regulated
BraA06G004940.m1	up-regulated	BraA04G003340.m1	down-regulated
BraA06G003278.m1	up-regulated	BraA05G001559.m1	down-regulated
BraA07G001358.m1	up-regulated	BraA01G000134.m1	down-regulated
BraA04G003556.m1	up-regulated	BraA08G000667.m1	down-regulated
BraA07G001244.m1	up-regulated	BraA08G003408.m1	down-regulated
BraA02G000133.m1	up-regulated	BraA10G002318.m1	down-regulated
BraA09G005149.m1	up-regulated	BraA06G003542.m1	down-regulated
BraA06G003832.m1	up-regulated	BraA02G005039.m1	down-regulated
BraA06G003310.m1	up-regulated	BraA06G000448.m1	down-regulated
BraA03G000616.m1	up-regulated	BraA06G003489.m1	down-regulated
BraA03G007157.m1	up-regulated	BraA04G003173.m1	down-regulated
BraA06G003292.m1	up-regulated	BraA03G003075.m1	down-regulated
BraA07G003885.m1	up-regulated	BraA02G000599.m1	down-regulated
BraA06G001537.m1	up-regulated	BraA07G001730.m1	down-regulated
BraA07G004332.m1	up-regulated	BraA03G000817.m1	down-regulated
BraA09G005119.m1	up-regulated	BraA02G003630.m1	down-regulated
BraA01G005059.m1	up-regulated	BraA06G004830.m1	down-regulated
BraA01G004656.m1	up-regulated	BraA01G002737.m1	down-regulated
BraA05G002646.m1	up-regulated	BraA05G003497.m1	down-regulated
BraA02G001386.m1	up-regulated	BraA09G005551.m1	down-regulated
BraA05G001909.m1	up-regulated	BraA10G003332.m1	down-regulated
BraA07G004213.m1	up-regulated	BraA06G002297.m1	down-regulated
BraA08G002200.m1	up-regulated	BraA05G001634.m1	down-regulated
BraA06G001369.m1	up-regulated	BraA05G004088.m1	down-regulated
BraA01G004988.m1	up-regulated	BraA10G000159.m1	down-regulated
BraA06G000360.m1	up-regulated	BraA07G003563.m1	down-regulated
BraA06G004052.m1	up-regulated	BraA09G005824.m1	down-regulated
BraA02G000636.m1	up-regulated	BraA09G007183.m1	down-regulated
BraA05G004167.m1	up-regulated	BraA01G001092.m1	down-regulated
BraA09G000188.m1	up-regulated	BraA03G001754.m1	down-regulated
BraA01G000480.m1	up-regulated	BraA10G000272.m1	down-regulated
BraA04G001684.m1	up-regulated	BraA08G000266.m1	down-regulated
BraA03G002590.m1	up-regulated	BraA07G001495.m1	down-regulated
BraA10G002559.m1	up-regulated	BraA10G001573.m1	down-regulated
BraA02G000373.m1	up-regulated	BraA08G003686.m1	down-regulated
BraA02G000978.m1	up-regulated	BraA03G003768.m1	down-regulated
BraA05G004495.m1	up-regulated	BraA01G004131.m1	down-regulated
BraA02G000534.m1	up-regulated	BraA02G000326.m1	down-regulated
BraA02G000725.m1	up-regulated	BraA06G004935.m1	down-regulated
BraA09G001536.m1	up-regulated	BraA01G003464.m1	down-regulated
BraA03G001681.m1	up-regulated	BraA09G000085.m1	down-regulated
BraA03G004830.m1	up-regulated	BraA06G001809.m1	down-regulated
BraA07G001881.m1	up-regulated	BraA08G001708.m1	down-regulated
BraA05G003006.m1	up-regulated	BraA08G001897.m1	down-regulated
BraA02G000910.m1	up-regulated	BraA07G004486.m1	down-regulated
BraA08G000337.m1	up-regulated	BraA02G000504.m1	down-regulated
BraA01G001751.m1	up-regulated	BraA05G004035.m1	down-regulated
BraA01G001345.m1	up-regulated	BraA03G003431.m1	down-regulated
BraA04G003089.m1	up-regulated	BraA04G002897.m1	down-regulated
BraA07G004126.m1	up-regulated	BraA04G001328.m1	down-regulated
BraA04G000885.m1	up-regulated	BraA06G003710.m1	down-regulated
BraA05G003869.m1	up-regulated	BraA08G000964.m1	down-regulated
BraA03G007134.m1	up-regulated	BraA09G000108.m1	down-regulated
BraA01G000152.m1	up-regulated	BraA01G002405.m1	down-regulated
BraA06G004863.m1	up-regulated	BraA03G000637.m1	down-regulated
BraA01G001680.m1	up-regulated	BraA09G001025.m1	down-regulated
BraA09G004977.m1	up-regulated	BraA08G003241.m1	down-regulated
BraA09G007458.m1	up-regulated	BraA06G000578.m1	down-regulated
BraA08G000475.m1	up-regulated	BraA03G002718.m1	down-regulated
BraA05G003601.m1	up-regulated	BraA02G001775.m1	down-regulated
BraA06G001901.m1	up-regulated	BraA07G001672.m1	down-regulated
BraA10G002422.m1	up-regulated	BraA08G002502.m1	down-regulated
BraA06G001154.m1	up-regulated	BraA08G002614.m1	down-regulated
BraA09G001733.m1	up-regulated	BraA06G005193.m1	down-regulated
BraA01G000632.m1	up-regulated	BraA10G001964.m1	down-regulated
BraA01G004235.m1	up-regulated	BraA02G003193.m1	down-regulated
BraA02G000617.m1	up-regulated	BraA03G002834.m1	down-regulated
BraA08G003345.m1	up-regulated	BraA08G002613.m1	down-regulated
BraA06G004358.m1	up-regulated	BraA02G002675.m1	down-regulated
BraA06G001431.m1	up-regulated	BraA03G004188.m1	down-regulated
BraA07G000457.m1	up-regulated	BraA01G005032.m1	down-regulated
BraA10G002296.m1	up-regulated	BraA09G006263.m1	down-regulated
BraA10G000144.m1	up-regulated	BraA06G005330.m1	down-regulated
BraA04G001468.m1	up-regulated	BraA09G002192.m1	down-regulated
BraA02G001318.m1	up-regulated	BraA10G003484.m1	down-regulated
BraA02G001046.m1	up-regulated	BraA06G000135.m1	down-regulated
BraA06G000967.m1	up-regulated	BraA05G004061.m1	down-regulated
BraA03G000721.m1	up-regulated	BraA03G001680.m1	down-regulated
BraA05G003606.m1	up-regulated	BraA05G004386.m1	down-regulated
BraA02G004437.m1	up-regulated	BraA01G000422.m1	down-regulated
BraA04G001871.m1	up-regulated	BraA07G001423.m1	down-regulated
BraA05G000021.m1	up-regulated	BraA10G002094.m1	down-regulated
BraA05G001596.m1	up-regulated	BraA02G000093.m1	down-regulated
BraA08G000931.m1	up-regulated	BraA09G007212.m1	down-regulated
BraA09G002732.m1	up-regulated	BraA04G002763.m1	down-regulated
BraA04G001431.m1	up-regulated	BraA07G003329.m1	down-regulated
BraA06G004216.m1	up-regulated	BraA07G003315.m1	down-regulated
BraA06G003610.m1	up-regulated	BraA09G001890.m1	down-regulated
BraA09G003945.m1	up-regulated	BraA01G003625.m1	down-regulated
BraA09G004414.m1	up-regulated	BraA09G001442.m1	down-regulated
BraA06G005036.m1	up-regulated	BraA03G003009.m1	down-regulated
BraA03G000193.m1	up-regulated	BraA07G001112.m1	down-regulated
BraA05G000937.m1	up-regulated	BraA10G002887.m1	down-regulated
BraA04G001953.m1	up-regulated	BraA01G001473.m1	down-regulated
BraA03G004083.m1	up-regulated	BraA05G003528.m1	down-regulated
BraA02G002151.m1	up-regulated	BraA08G001154.m1	down-regulated
BraA04G001641.m1	up-regulated	BraA09G006448.m1	down-regulated
BraA09G001042.m1	up-regulated	BraA03G005600.m1	down-regulated
BraA05G004575.m1	up-regulated	BraA08G003076.m1	down-regulated
BraA04G000571.m1	up-regulated	BraA05G002934.m1	down-regulated
BraA09G005369.m1	up-regulated	BraA03G000847.m1	down-regulated
BraA08G002553.m1	up-regulated	BraA06G004240.m1	down-regulated
BraA01G000981.m1	up-regulated	BraA10G000599.m1	down-regulated
BraA01G000084.m1	up-regulated	BraA10G000531.m1	down-regulated
BraA10G003596.m1	up-regulated	BraA04G000802.m1	down-regulated
BraA05G000045.m1	up-regulated	BraA09G001699.m1	down-regulated
BraA07G004194.m1	up-regulated	BraA07G000976.m1	down-regulated
BraA09G000112.m1	up-regulated	BraA07G004228.m1	down-regulated
BraA09G004209.m1	up-regulated	BraA04G002255.m1	down-regulated
BraA08G000631.m1	up-regulated	BraA03G001145.m1	down-regulated
BraA07G000986.m1	up-regulated	BraA10G001320.m1	down-regulated
BraA02G004607.m1	up-regulated	BraA08G003012.m1	down-regulated
BraA09G001177.m1	up-regulated	BraA08G001054.m1	down-regulated
BraA03G006023.m1	up-regulated	BraA04G000836.m1	down-regulated
BraA03G002410.m1	up-regulated	BraA01G000314.m1	down-regulated
BraA10G000107.m1	up-regulated	BraA04G001846.m1	down-regulated
BraA06G004182.m1	up-regulated	BraA07G003361.m1	down-regulated
BraA01G000167.m1	up-regulated	BraA03G003222.m1	down-regulated
BraA10G002748.m1	up-regulated	BraA06G000290.m1	down-regulated
BraA04G000070.m1	up-regulated	BraA03G000041.m1	down-regulated
BraA06G005077.m1	up-regulated	BraA03G005744.m1	down-regulated
BraA06G003677.m1	up-regulated	BraA10G001730.m1	down-regulated
BraA01G001469.m1	up-regulated	BraA03G005571.m1	down-regulated
BraA03G006203.m1	up-regulated	BraA09G006968.m1	down-regulated
BraA09G005457.m1	up-regulated	BraA02G001989.m1	down-regulated
BraA02G000498.m1	up-regulated	BraA05G004845.m1	down-regulated
BraA02G004534.m1	up-regulated	BraA09G007175.m1	down-regulated
BraA10G002528.m1	up-regulated	BraA07G002676.m1	down-regulated
BraA07G001702.m1	up-regulated	BraA01G003379.m1	down-regulated
BraA04G002403.m1	up-regulated	BraA03G004559.m1	down-regulated
BraA02G002318.m1	up-regulated	BraA09G001594.m1	down-regulated
BraA03G000757.m1	up-regulated	BraA09G006741.m1	down-regulated
BraA09G003171.m1	up-regulated	BraA02G000670.m1	down-regulated
BraA10G001457.m1	up-regulated	BraA08G002680.m1	down-regulated
BraA04G002830.m1	up-regulated	BraA07G004000.m1	down-regulated
BraA03G006064.m1	up-regulated	BraA02G004739.m1	down-regulated
BraA07G003175.m1	up-regulated	BraA03G005023.m1	down-regulated
BraA05G003752.m1	up-regulated	BraA09G007300.m1	down-regulated
BraA04G000847.m1	up-regulated	BraA10G001815.m1	down-regulated
BraA02G001032.m1	up-regulated	BraA06G003509.m1	down-regulated
BraA06G000768.m1	up-regulated	BraA02G004542.m1	down-regulated
BraA03G002176.m1	up-regulated	BraA05G001827.m1	down-regulated
BraA01G001356.m1	up-regulated	BraA01G004783.m1	down-regulated
BraA03G000507.m1	up-regulated	BraA06G001058.m1	down-regulated
BraA03G006015.m1	up-regulated	BraA02G000885.m1	down-regulated
BraA02G003974.m1	up-regulated	BraA06G003688.m1	down-regulated
BraA04G001496.m1	up-regulated	BraA04G000069.m1	down-regulated
BraA09G005589.m1	up-regulated	BraA05G004300.m1	down-regulated
BraA09G007462.m1	up-regulated	BraA09G000118.m1	down-regulated
BraA08G000672.m1	up-regulated	BraA08G001232.m1	down-regulated
BraA06G001596.m1	up-regulated	BraA09G002449.m1	down-regulated
BraA07G004494.m1	up-regulated	BraA03G000355.m1	down-regulated
BraA03G005444.m1	up-regulated	BraA07G003798.m1	down-regulated
BraA02G000949.m1	up-regulated	BraA07G003863.m1	down-regulated
BraA08G001324.m1	up-regulated	BraA09G002552.m1	down-regulated
BraA05G003108.m1	up-regulated	BraA08G003140.m1	down-regulated
BraA01G001319.m1	up-regulated	BraA09G001071.m1	down-regulated
BraA03G002895.m1	up-regulated	BraA09G004878.m1	down-regulated
BraA03G000691.m1	up-regulated	BraA01G001004.m1	down-regulated
BraA08G003779.m1	up-regulated	BraA07G002503.m1	down-regulated
BraA05G002715.m1	up-regulated	BraA01G001955.m1	down-regulated
BraA10G000758.m1	up-regulated	BraA02G004431.m1	down-regulated
BraA10G003121.m1	up-regulated	BraA09G004826.m1	down-regulated
BraA06G000909.m1	up-regulated	BraA06G003650.m1	down-regulated
BraA09G007055.m1	up-regulated	BraA03G005181.m1	down-regulated
BraA02G004804.m1	up-regulated	BraA04G003601.m1	down-regulated
BraA01G000413.m1	up-regulated	BraA08G002762.m1	down-regulated
BraA08G003215.m1	up-regulated	BraA02G001668.m1	down-regulated
BraA09G000495.m1	up-regulated	BraA02G000994.m1	down-regulated
BraA09G000547.m1	up-regulated	BraA07G003431.m1	down-regulated
BraA01G002199.m1	up-regulated	BraA03G004636.m1	down-regulated
BraA08G002108.m1	up-regulated	BraA10G003419.m1	down-regulated
BraA07G002099.m1	up-regulated	BraA01G000120.m1	down-regulated
BraA01G005069.m1	up-regulated	BraA03G000931.m1	down-regulated
BraA07G002931.m1	up-regulated	BraA07G002141.m1	down-regulated
BraA07G002658.m1	up-regulated	BraA07G001041.m1	down-regulated
BraA09G006700.m1	up-regulated	BraA04G002525.m1	down-regulated
BraA10G000260.m1	up-regulated	BraA06G005113.m1	down-regulated
BraA03G000087.m1	up-regulated	BraA09G001591.m1	down-regulated
BraA10G002560.m1	up-regulated	BraA10G002766.m1	down-regulated
BraA03G001940.m1	up-regulated	BraA05G002779.m1	down-regulated
BraA01G001923.m1	up-regulated	BraA03G000395.m1	down-regulated
BraA08G000647.m1	up-regulated	BraA10G000072.m1	down-regulated
BraA02G000040.m1	up-regulated	BraA03G005360.m1	down-regulated
BraA03G004461.m1	up-regulated	BraA04G000954.m1	down-regulated
BraA08G002310.m1	up-regulated	BraA06G004595.m1	down-regulated
BraA02G002456.m1	up-regulated	BraA08G002782.m1	down-regulated
BraA10G002039.m1	up-regulated	BraA06G000664.m1	down-regulated
BraA01G004175.m1	up-regulated	BraA08G002120.m1	down-regulated
BraA06G002031.m1	up-regulated	BraA04G001047.m1	down-regulated
BraA03G000251.m1	up-regulated	BraA08G003103.m1	down-regulated
BraA10G001150.m1	up-regulated	BraA04G001045.m1	down-regulated
BraA01G000161.m1	up-regulated	BraA06G001700.m1	down-regulated
BraA01G004465.m1	up-regulated	BraA09G006490.m1	down-regulated
BraA05G000347.m1	up-regulated	BraA09G004716.m1	down-regulated
BraA10G000234.m1	up-regulated	BraA05G001397.m1	down-regulated
BraA07G002345.m1	up-regulated	BraA06G000114.m1	down-regulated
BraA03G006443.m1	up-regulated	BraA02G004521.m1	down-regulated
BraA05G003905.m1	up-regulated	BraA03G003143.m1	down-regulated
BraA10G002587.m1	up-regulated	BraA07G004612.m1	down-regulated
BraA08G002985.m1	up-regulated	BraA07G000764.m1	down-regulated
BraA02G001108.m1	up-regulated	BraA08G000801.m1	down-regulated
BraA09G007460.m1	up-regulated	BraA09G002028.m1	down-regulated
BraA09G001428.m1	up-regulated	BraA08G003745.m1	down-regulated
BraA03G002021.m1	up-regulated	BraA01G001543.m1	down-regulated
BraA08G003084.m1	up-regulated	BraA03G006431.m1	down-regulated
BraA02G002705.m1	up-regulated	BraA08G001850.m1	down-regulated
BraA10G003265.m1	up-regulated	BraA06G000123.m1	down-regulated
BraA10G000600.m1	up-regulated	BraA08G002112.m1	down-regulated
BraA05G000327.m1	up-regulated	BraA02G000536.m1	down-regulated
BraA08G003569.m1	up-regulated	BraA03G002723.m1	down-regulated
BraA01G000430.m1	up-regulated	BraA08G002412.m1	down-regulated
BraA09G006681.m1	up-regulated	BraA02G002880.m1	down-regulated
BraA01G002019.m1	up-regulated	BraA01G005358.m1	down-regulated
BraA09G005747.m1	up-regulated	BraA03G004623.m1	down-regulated
BraA10G002897.m1	up-regulated	BraA09G007176.m1	down-regulated
BraA03G002479.m1	up-regulated	BraA06G000034.m1	down-regulated
BraA02G004018.m1	up-regulated	BraA09G002981.m1	down-regulated
BraA09G000543.m1	up-regulated	BraA09G004597.m1	down-regulated
BraA05G003523.m1	up-regulated	BraA09G001255.m1	down-regulated
BraA01G000951.m1	up-regulated	BraA06G001878.m1	down-regulated
BraA03G000187.m1	up-regulated	BraA07G002830.m1	down-regulated
BraA08G002290.m1	up-regulated	BraA01G001922.m1	down-regulated
BraA04G003025.m1	up-regulated	BraA10G000045.m1	down-regulated
BraA01G004046.m1	up-regulated	BraA07G004355.m1	down-regulated
BraA03G004212.m1	up-regulated	BraA09G006869.m1	down-regulated
BraA10G001825.m1	up-regulated	BraA10G002429.m1	down-regulated
BraA07G003066.m1	up-regulated	BraA05G003651.m1	down-regulated
BraA08G001158.m1	up-regulated	BraA09G001892.m1	down-regulated
BraA08G000648.m1	up-regulated	BraA02G000302.m1	down-regulated
BraA07G004362.m1	up-regulated	BraA06G004545.m1	down-regulated
BraA01G001768.m1	up-regulated	BraA02G004785.m1	down-regulated
BraA02G004423.m1	up-regulated	BraA07G002411.m1	down-regulated
BraA08G003819.m1	up-regulated	BraA09G001752.m1	down-regulated
BraA03G001599.m1	up-regulated	BraA03G002860.m1	down-regulated
BraA07G002388.m1	up-regulated	BraA06G001351.m1	down-regulated
BraA02G000832.m1	up-regulated	BraA07G003283.m1	down-regulated
BraA08G001692.m1	up-regulated	BraA07G002126.m1	down-regulated
BraA05G004253.m1	up-regulated	BraA03G002273.m1	down-regulated
BraA10G003527.m1	up-regulated	BraA03G002960.m1	down-regulated
BraA03G000294.m1	up-regulated	BraA09G004309.m1	down-regulated
BraA10G002301.m1	up-regulated	BraA09G001538.m1	down-regulated
BraA03G002672.m1	up-regulated	BraA03G006451.m1	down-regulated
BraA05G003212.m1	up-regulated	BraA09G006343.m1	down-regulated
BraA06G004170.m1	up-regulated	BraA09G004896.m1	down-regulated
BraA05G001352.m1	up-regulated	BraA07G002306.m1	down-regulated
BraA06G001017.m1	up-regulated	BraA06G001261.m1	down-regulated
BraA06G004813.m1	up-regulated	BraA02G002154.m1	down-regulated
BraA05G000318.m1	up-regulated	BraA07G001808.m1	down-regulated
BraA03G006063.m1	up-regulated	BraA10G000693.m1	down-regulated
BraA01G002373.m1	up-regulated	BraA07G003150.m1	down-regulated
BraA01G000989.m1	up-regulated	BraA06G002241.m1	down-regulated
BraA08G001770.m1	up-regulated	BraA07G001079.m1	down-regulated
BraA02G001914.m1	up-regulated	BraA05G000926.m1	down-regulated
BraA01G005246.m1	up-regulated	BraA08G002300.m1	down-regulated
BraA09G006358.m1	up-regulated	BraA05G000599.m1	down-regulated
BraA02G000627.m1	up-regulated	BraA09G007503.m1	down-regulated
BraA03G000816.m1	up-regulated	BraA03G004759.m1	down-regulated
BraA02G001822.m1	up-regulated	BraA06G001169.m1	down-regulated
BraA10G002057.m1	up-regulated	BraA02G004388.m1	down-regulated
BraA03G004285.m1	up-regulated	BraA03G006273.m1	down-regulated
BraA10G003200.m1	up-regulated	BraA08G000037.m1	down-regulated
BraA03G004150.m1	up-regulated	BraA05G001464.m1	down-regulated
BraA02G004153.m1	up-regulated	BraA03G005222.m1	down-regulated
BraA06G001471.m1	up-regulated	BraA02G005083.m1	down-regulated
BraA08G003170.m1	up-regulated	BraA07G003837.m1	down-regulated
BraA09G001556.m1	up-regulated	BraA04G003068.m1	down-regulated
BraA09G006247.m1	up-regulated	BraA05G004056.m1	down-regulated
BraA07G002365.m1	up-regulated	BraA07G002610.m1	down-regulated
BraA10G000783.m1	up-regulated	BraA07G002382.m1	down-regulated
BraA05G000720.m1	up-regulated	BraA02G005090.m1	down-regulated
BraA09G002937.m1	up-regulated	BraA09G006603.m1	down-regulated
BraA09G007078.m1	up-regulated	BraA04G002118.m1	down-regulated
BraA07G002623.m1	up-regulated	BraA02G000578.m1	down-regulated
BraA05G000138.m1	up-regulated	BraA09G007418.m1	down-regulated
BraA05G003345.m1	up-regulated	BraA05G004045.m1	down-regulated
BraA09G006131.m1	up-regulated	BraA10G000799.m1	down-regulated
BraA03G003480.m1	up-regulated	BraA07G002450.m1	down-regulated
BraA02G000118.m1	up-regulated	BraA09G002886.m1	down-regulated
BraA05G000389.m1	up-regulated	BraA05G001771.m1	down-regulated
BraA06G001122.m1	up-regulated	BraA04G000371.m1	down-regulated
BraA02G002084.m1	up-regulated	BraA01G003376.m1	down-regulated
BraA10G002506.m1	up-regulated	BraA07G002574.m1	down-regulated
BraA10G003274.m1	up-regulated	BraA07G001992.m1	down-regulated
BraA06G000261.m1	up-regulated	BraA09G003056.m1	down-regulated
BraA10G000078.m1	up-regulated	BraA01G005163.m1	down-regulated
BraA03G001578.m1	up-regulated	BraA02G002279.m1	down-regulated
BraA09G000984.m1	up-regulated	BraA08G000223.m1	down-regulated
BraA09G001379.m1	up-regulated	BraA07G003562.m1	down-regulated
BraA04G001282.m1	up-regulated	BraA07G004420.m1	down-regulated
BraA01G002017.m1	up-regulated	BraA03G004985.m1	down-regulated
BraA09G002789.m1	up-regulated	BraA06G002054.m1	down-regulated
BraA07G000951.m1	up-regulated	BraA04G003210.m1	down-regulated
BraA08G000815.m1	up-regulated	BraA04G000164.m1	down-regulated
BraA05G003685.m1	up-regulated	BraA06G000078.m1	down-regulated
BraA01G004706.m1	up-regulated	BraA05G001102.m1	down-regulated
BraA07G004394.m1	up-regulated	BraA03G001411.m1	down-regulated
BraA01G000630.m1	up-regulated	BraA06G001589.m1	down-regulated
BraA07G003267.m1	up-regulated	BraA05G000781.m1	down-regulated
BraA06G001859.m1	up-regulated	BraA09G006091.m1	down-regulated
BraA09G001908.m1	up-regulated	BraA05G003766.m1	down-regulated
BraA03G006322.m1	up-regulated	BraA01G004696.m1	down-regulated
BraA09G006411.m1	up-regulated	BraA03G005765.m1	down-regulated
BraA02G004740.m1	up-regulated	BraA01G003409.m1	down-regulated
BraA03G004487.m1	up-regulated	BraA03G003317.m1	down-regulated
BraA02G000492.m1	up-regulated	BraA03G005231.m1	down-regulated
BraA03G001367.m1	up-regulated	BraA08G002633.m1	down-regulated
BraA03G005545.m1	up-regulated	BraA06G002213.m1	down-regulated
BraA04G003330.m1	up-regulated	BraA09G007329.m1	down-regulated
BraA06G004127.m1	up-regulated	BraA01G004058.m1	down-regulated
BraA05G003753.m1	up-regulated	BraA09G000622.m1	down-regulated
BraA09G000733.m1	up-regulated	BraA01G003924.m1	down-regulated
BraA04G001881.m1	up-regulated	BraA07G003258.m1	down-regulated
BraA09G002094.m1	up-regulated	BraA04G002463.m1	down-regulated
BraA08G003649.m1	up-regulated	BraA09G006773.m1	down-regulated
BraA02G000633.m1	up-regulated	BraA01G001295.m1	down-regulated
BraA01G000537.m1	up-regulated	BraA01G000174.m1	down-regulated
BraA03G006195.m1	up-regulated	BraA08G000626.m1	down-regulated
BraA09G004821.m1	up-regulated	BraA02G002470.m1	down-regulated
BraA07G002072.m1	up-regulated	BraA03G005361.m1	down-regulated
BraA02G001902.m1	up-regulated	BraA07G001440.m1	down-regulated
BraA07G002870.m1	up-regulated	BraA02G005063.m1	down-regulated
BraA09G006623.m1	up-regulated	BraA01G000059.m1	down-regulated
BraA04G002239.m1	up-regulated	BraA03G003551.m1	down-regulated
BraA08G000363.m1	up-regulated	BraA04G001894.m1	down-regulated
BraA02G000287.m1	up-regulated	BraA04G001520.m1	down-regulated
BraA04G003031.m1	up-regulated	BraA04G001353.m1	down-regulated
BraA01G000835.m1	up-regulated	BraA08G003383.m1	down-regulated
BraA05G000584.m1	up-regulated	BraA02G000843.m1	down-regulated
BraA02G004426.m1	up-regulated	BraA02G001290.m1	down-regulated
BraA03G001455.m1	up-regulated	BraA07G002188.m1	down-regulated
BraA05G004693.m1	up-regulated	BraA09G007532.m1	down-regulated
BraA08G001302.m1	up-regulated	BraA03G006578.m1	down-regulated
BraA03G003147.m1	up-regulated	BraA02G000017.m1	down-regulated
BraA09G000687.m1	up-regulated	BraA05G004585.m1	down-regulated
BraA05G003109.m1	up-regulated	BraA09G000080.m1	down-regulated
BraA07G003217.m1	up-regulated	BraA05G000190.m1	down-regulated
BraA09G004720.m1	up-regulated	BraA03G005561.m1	down-regulated
BraA02G002929.m1	up-regulated	BraA04G000269.m1	down-regulated
BraA07G004005.m1	up-regulated	BraA07G001780.m1	down-regulated
BraA06G004005.m1	up-regulated	BraA09G004919.m1	down-regulated
BraA01G005196.m1	up-regulated	BraA09G006246.m1	down-regulated
BraA06G005149.m1	up-regulated	BraA01G001146.m1	down-regulated
BraA03G002447.m1	up-regulated	BraA06G000845.m1	down-regulated
BraA06G001152.m1	up-regulated	BraA01G005033.m1	down-regulated
BraA02G004879.m1	up-regulated	BraA05G003613.m1	down-regulated
BraA03G001984.m1	up-regulated	BraA06G003766.m1	down-regulated
BraA05G002669.m1	up-regulated	BraA06G000243.m1	down-regulated
BraA01G001694.m1	up-regulated	BraA06G000522.m1	down-regulated
BraA07G002808.m1	up-regulated	BraA09G000736.m1	down-regulated
BraA05G000788.m1	up-regulated	BraA03G002925.m1	down-regulated
BraA03G006435.m1	up-regulated	BraA06G003439.m1	down-regulated
BraA03G001167.m1	up-regulated	BraA01G000423.m1	down-regulated
BraA07G003421.m1	up-regulated	BraA09G005154.m1	down-regulated
BraA10G002499.m1	up-regulated	BraA10G002305.m1	down-regulated
BraA07G001049.m1	up-regulated	BraA07G004439.m1	down-regulated
BraA02G003130.m1	up-regulated	BraA04G002916.m1	down-regulated
BraA07G001901.m1	up-regulated	BraA04G003091.m1	down-regulated
BraA05G000261.m1	up-regulated	BraA03G004017.m1	down-regulated
BraA03G000307.m1	up-regulated	BraA10G001661.m1	down-regulated
BraA09G005098.m1	up-regulated	BraA03G002521.m1	down-regulated
BraA09G000152.m1	up-regulated	BraA02G002902.m1	down-regulated
BraA02G001148.m1	up-regulated	BraA03G002173.m1	down-regulated
BraA05G003089.m1	up-regulated	BraA06G000276.m1	down-regulated
BraA08G002325.m1	up-regulated	BraA05G003591.m1	down-regulated
BraA01G000245.m1	up-regulated	BraA01G005292.m1	down-regulated
BraA01G003751.m1	up-regulated	BraA09G000521.m1	down-regulated
BraA01G000900.m1	up-regulated	BraA04G001457.m1	down-regulated
BraA05G003536.m1	up-regulated	BraA03G000518.m1	down-regulated
BraA04G000419.m1	up-regulated	BraA07G004388.m1	down-regulated
BraA08G000747.m1	up-regulated	BraA03G001259.m1	down-regulated
BraA06G004934.m1	up-regulated	BraA05G004373.m1	down-regulated
BraA06G003232.m1	up-regulated	BraA09G006755.m1	down-regulated
BraA03G001933.m1	up-regulated	BraA06G003382.m1	down-regulated
BraA03G002601.m1	up-regulated	BraA08G002942.m1	down-regulated
BraA10G001978.m1	up-regulated	BraA07G003865.m1	down-regulated
BraA06G004291.m1	up-regulated	BraA03G003917.m1	down-regulated
BraA05G003506.m1	up-regulated	BraA02G001645.m1	down-regulated
BraA03G004143.m1	up-regulated	BraA01G002444.m1	down-regulated
BraA09G005283.m1	up-regulated	BraA08G003457.m1	down-regulated
BraA09G001292.m1	up-regulated	BraA03G003007.m1	down-regulated
BraA08G002440.m1	up-regulated	BraA07G002930.m1	down-regulated
BraA02G002551.m1	up-regulated	BraA02G000541.m1	down-regulated
BraA05G001122.m1	up-regulated	BraA06G000165.m1	down-regulated
BraA09G006356.m1	up-regulated	BraA07G000430.m1	down-regulated
BraA10G001841.m1	up-regulated	BraA03G001753.m1	down-regulated
BraA02G000765.m1	up-regulated	BraA09G000948.m1	down-regulated
BraA06G000557.m1	up-regulated	BraA03G003153.m1	down-regulated
BraA10G001498.m1	up-regulated	BraA05G004161.m1	down-regulated
BraA10G001364.m1	up-regulated	BraA09G006942.m1	down-regulated
BraA05G002903.m1	up-regulated	BraA09G005696.m1	down-regulated
BraA04G001192.m1	up-regulated	BraA10G003127.m1	down-regulated
BraA06G002392.m1	up-regulated	BraA03G003673.m1	down-regulated
BraA04G002377.m1	up-regulated	BraA05G003081.m1	down-regulated
BraA05G000743.m1	up-regulated	BraA07G004222.m1	down-regulated
BraA09G000042.m1	up-regulated	BraA04G003419.m1	down-regulated
BraA03G006102.m1	up-regulated	BraA03G005719.m1	down-regulated
BraA01G002166.m1	up-regulated	BraA01G001304.m1	down-regulated
BraA01G000967.m1	up-regulated	BraA07G002846.m1	down-regulated
BraA10G002843.m1	up-regulated	BraA09G004225.m1	down-regulated
BraA04G003687.m1	up-regulated	BraA02G004896.m1	down-regulated
BraA05G000405.m1	up-regulated	BraA06G003783.m1	down-regulated
BraA06G001319.m1	up-regulated	BraA02G004275.m1	down-regulated
BraA03G004486.m1	up-regulated	BraA10G002431.m1	down-regulated
BraA02G000364.m1	up-regulated	BraA04G001453.m1	down-regulated
BraA02G001495.m1	up-regulated	BraA05G002812.m1	down-regulated
BraA07G002969.m1	up-regulated	BraA10G002536.m1	down-regulated
BraA09G001628.m1	up-regulated	BraA08G001079.m1	down-regulated
BraA02G002515.m1	up-regulated	BraA07G002865.m1	down-regulated
BraA07G004585.m1	up-regulated	BraA09G000728.m1	down-regulated
BraA03G002128.m1	up-regulated	BraA09G003019.m1	down-regulated
BraA09G005523.m1	up-regulated	BraA06G005008.m1	down-regulated
BraA08G003573.m1	up-regulated	BraA03G005526.m1	down-regulated
BraA05G003930.m1	up-regulated	BraA04G000797.m1	down-regulated
BraA06G005021.m1	up-regulated	BraA02G004708.m1	down-regulated
BraA07G001825.m1	up-regulated	BraA10G002615.m1	down-regulated
BraA10G003520.m1	up-regulated	BraA04G002511.m1	down-regulated
BraA04G001356.m1	up-regulated	BraA09G006238.m1	down-regulated
BraA08G001907.m1	up-regulated	BraA06G003467.m1	down-regulated
BraA01G000872.m1	up-regulated	BraA03G003507.m1	down-regulated
BraA06G002210.m1	up-regulated	BraA08G003087.m1	down-regulated
BraA04G002336.m1	up-regulated	BraA09G001274.m1	down-regulated
BraA07G003429.m1	up-regulated	BraA01G000586.m1	down-regulated
BraA01G004556.m1	up-regulated	BraA02G001069.m1	down-regulated
BraA03G003365.m1	up-regulated	BraA06G000758.m1	down-regulated
BraA02G001124.m1	up-regulated	BraA03G006107.m1	down-regulated
BraA05G001289.m1	up-regulated	BraA09G003913.m1	down-regulated
BraA05G003217.m1	up-regulated	BraA08G002407.m1	down-regulated
BraA07G003869.m1	up-regulated	BraA05G004258.m1	down-regulated
BraA02G004234.m1	up-regulated	BraA05G000153.m1	down-regulated
BraA10G003526.m1	up-regulated	BraA07G002468.m1	down-regulated
BraA03G002746.m1	up-regulated	BraA09G002066.m1	down-regulated
BraA08G003035.m1	up-regulated	BraA07G000360.m1	down-regulated
BraA01G002674.m1	up-regulated	BraA09G002721.m1	down-regulated
BraA02G000241.m1	up-regulated	BraA03G004230.m1	down-regulated
BraA01G000136.m1	up-regulated	BraA07G004170.m1	down-regulated
BraA08G002556.m1	up-regulated	BraA09G003811.m1	down-regulated
BraA02G000150.m1	up-regulated	BraA07G002912.m1	down-regulated
BraA10G002668.m1	up-regulated	BraA06G001945.m1	down-regulated
BraA09G000927.m1	up-regulated	BraA04G001760.m1	down-regulated
BraA09G006010.m1	up-regulated	BraA10G000241.m1	down-regulated
BraA02G004535.m1	up-regulated	BraA08G002011.m1	down-regulated
BraA08G002366.m1	up-regulated	BraA10G000572.m1	down-regulated
BraA07G000484.m1	up-regulated	BraA01G004911.m1	down-regulated
BraA06G004363.m1	up-regulated	BraA09G005640.m1	down-regulated
BraA03G003524.m1	up-regulated	BraA01G001893.m1	down-regulated
BraA02G004159.m1	up-regulated	BraA06G001924.m1	down-regulated
BraA05G003983.m1	up-regulated	BraA06G003774.m1	down-regulated
BraA01G001632.m1	up-regulated	BraA08G001178.m1	down-regulated
BraA06G003271.m1	up-regulated	BraA04G001209.m1	down-regulated
BraA04G000030.m1	up-regulated	BraA04G003151.m1	down-regulated
BraA03G001010.m1	up-regulated	BraA03G005153.m1	down-regulated
BraA07G004288.m1	up-regulated	BraA05G002949.m1	down-regulated
BraA09G006240.m1	up-regulated	BraA09G006014.m1	down-regulated
BraA03G000363.m1	up-regulated	BraA01G004680.m1	down-regulated
BraA03G002038.m1	up-regulated	BraA06G001772.m1	down-regulated
BraA01G005174.m1	up-regulated	BraA02G004661.m1	down-regulated
BraA08G001555.m1	up-regulated	BraA10G000121.m1	down-regulated
BraA04G003350.m1	up-regulated	BraA07G004066.m1	down-regulated
BraA03G001231.m1	up-regulated	BraA06G001762.m1	down-regulated
BraA03G006091.m1	up-regulated	BraA04G001774.m1	down-regulated
BraA10G003398.m1	up-regulated	BraA06G003776.m1	down-regulated
BraA10G001578.m1	up-regulated	BraA09G001658.m1	down-regulated
BraA06G000475.m1	up-regulated	BraA07G002919.m1	down-regulated
BraA01G000475.m1	up-regulated	BraA09G005618.m1	down-regulated
BraA01G000421.m1	up-regulated	BraA09G005038.m1	down-regulated
BraA08G002661.m1	up-regulated	BraA07G004425.m1	down-regulated
BraA04G000532.m1	up-regulated	BraA09G004999.m1	down-regulated
BraA07G004061.m1	up-regulated	BraA09G001230.m1	down-regulated
BraA04G002072.m1	up-regulated	BraA01G004871.m1	down-regulated
BraA03G000495.m1	up-regulated	BraA07G004264.m1	down-regulated
BraA04G002380.m1	up-regulated	BraA03G002734.m1	down-regulated
BraA02G000763.m1	up-regulated	BraA08G003156.m1	down-regulated
BraA05G004789.m1	up-regulated	BraA03G001820.m1	down-regulated
BraA05G004228.m1	up-regulated	BraA06G001247.m1	down-regulated
BraA03G003096.m1	up-regulated	BraA06G000209.m1	down-regulated
BraA01G004896.m1	up-regulated	BraA05G004509.m1	down-regulated
BraA09G004875.m1	up-regulated	BraA07G001220.m1	down-regulated
BraA03G002897.m1	up-regulated	BraA09G000223.m1	down-regulated
BraA07G002144.m1	up-regulated	BraA08G001300.m1	down-regulated
BraA01G002483.m1	up-regulated	BraA07G003763.m1	down-regulated
BraA03G000426.m1	up-regulated	BraA04G000187.m1	down-regulated
BraA04G002347.m1	up-regulated	BraA06G001830.m1	down-regulated
BraA09G000330.m1	up-regulated	BraA06G004666.m1	down-regulated
BraA06G003880.m1	up-regulated	BraA04G000412.m1	down-regulated
BraA06G002009.m1	up-regulated	BraA05G001040.m1	down-regulated
BraA06G000512.m1	up-regulated	BraA01G000923.m1	down-regulated
BraA09G005970.m1	up-regulated	BraA06G000359.m1	down-regulated
BraA03G003626.m1	up-regulated	BraA10G001155.m1	down-regulated
BraA07G004036.m1	up-regulated	BraA06G005114.m1	down-regulated
BraA06G005011.m1	up-regulated	BraA03G002100.m1	down-regulated
BraA10G002288.m1	up-regulated	BraA09G004193.m1	down-regulated
BraA06G004765.m1	up-regulated	BraA01G003558.m1	down-regulated
BraA08G002904.m1	up-regulated	BraA07G003781.m1	down-regulated
BraA01G000281.m1	up-regulated	BraA04G001187.m1	down-regulated
BraA09G007086.m1	up-regulated	BraA01G001629.m1	down-regulated
BraA06G004575.m1	up-regulated	BraA07G004267.m1	down-regulated
BraA10G001565.m1	up-regulated	BraA01G003382.m1	down-regulated
BraA01G004742.m1	up-regulated	BraA01G000603.m1	down-regulated
BraA07G002273.m1	up-regulated	BraA06G001676.m1	down-regulated
BraA06G001279.m1	up-regulated	BraA03G000892.m1	down-regulated
BraA03G003598.m1	up-regulated	BraA09G001945.m1	down-regulated
BraA08G002335.m1	up-regulated	BraA05G000168.m1	down-regulated
BraA08G003172.m1	up-regulated	BraA03G001445.m1	down-regulated
BraA07G000477.m1	up-regulated	BraA09G005441.m1	down-regulated
BraA08G002498.m1	up-regulated	BraA02G003201.m1	down-regulated
BraA02G004803.m1	up-regulated	BraA04G003653.m1	down-regulated
BraA06G003775.m1	up-regulated	BraA03G006123.m1	down-regulated
BraA03G003032.m1	up-regulated	BraA08G002281.m1	down-regulated
BraA01G004514.m1	up-regulated	BraA03G001353.m1	down-regulated
BraA05G003566.m1	up-regulated	BraA02G002543.m1	down-regulated
BraA05G004273.m1	up-regulated	BraA10G003225.m1	down-regulated
BraA10G003297.m1	up-regulated	BraA07G001736.m1	down-regulated
BraA08G003612.m1	up-regulated	BraA06G001465.m1	down-regulated
BraA04G002949.m1	up-regulated	BraA07G003759.m1	down-regulated
BraA02G005098.m1	up-regulated	BraA02G003564.m1	down-regulated
BraA02G005028.m1	up-regulated	BraA09G006559.m1	down-regulated
BraA04G000386.m1	up-regulated	BraA04G000516.m1	down-regulated
BraA05G000230.m1	up-regulated	BraA07G002381.m1	down-regulated
BraA07G003963.m1	up-regulated	BraA06G000730.m1	down-regulated
BraA03G003944.m1	up-regulated	BraA08G001020.m1	down-regulated
BraA10G000525.m1	up-regulated	BraA02G001928.m1	down-regulated
BraA02G003126.m1	up-regulated	BraA10G000243.m1	down-regulated
BraA02G003987.m1	up-regulated	BraA03G005128.m1	down-regulated
BraA03G000025.m1	up-regulated	BraA05G004381.m1	down-regulated
BraA10G003258.m1	up-regulated	BraA02G004952.m1	down-regulated
BraA10G000577.m1	up-regulated	BraA05G004108.m1	down-regulated
BraA05G001010.m1	up-regulated	BraA04G001828.m1	down-regulated
BraA07G001692.m1	up-regulated	BraA02G004449.m1	down-regulated
BraA03G001317.m1	up-regulated	BraA03G003424.m1	down-regulated
BraA05G003163.m1	up-regulated	BraA09G000086.m1	down-regulated
BraA06G005283.m1	up-regulated	BraA01G000396.m1	down-regulated
BraA05G000502.m1	up-regulated	BraA05G001007.m1	down-regulated
BraA07G002642.m1	up-regulated	BraA06G002102.m1	down-regulated
BraA05G001300.m1	up-regulated	BraA09G001284.m1	down-regulated
BraA08G003873.m1	up-regulated	BraA03G002677.m1	down-regulated
BraA04G002440.m1	up-regulated	BraA05G001652.m1	down-regulated
BraA05G003493.m1	up-regulated	BraA08G002331.m1	down-regulated
BraA09G004140.m1	up-regulated	BraA07G002730.m1	down-regulated
BraA01G000261.m1	up-regulated	BraA07G004076.m1	down-regulated
BraA02G000488.m1	up-regulated	BraA06G000310.m1	down-regulated
BraA06G003905.m1	up-regulated	BraA09G001065.m1	down-regulated
BraA04G001750.m1	up-regulated	BraA03G001880.m1	down-regulated
BraA01G000077.m1	up-regulated	BraA06G001650.m1	down-regulated
BraA09G000929.m1	up-regulated	BraA08G002934.m1	down-regulated
BraA09G007449.m1	up-regulated	BraA09G002676.m1	down-regulated
BraA04G002955.m1	up-regulated	BraA06G001688.m1	down-regulated
BraA03G005644.m1	up-regulated	BraA03G002430.m1	down-regulated
BraA03G003565.m1	up-regulated	BraA06G001605.m1	down-regulated
BraA01G004385.m1	up-regulated	BraA09G000029.m1	down-regulated
BraA04G001589.m1	up-regulated	BraA05G000102.m1	down-regulated
BraA02G000831.m1	up-regulated	BraA06G002080.m1	down-regulated
BraA09G001532.m1	up-regulated	BraA06G001041.m1	down-regulated
BraA03G002864.m1	up-regulated	BraA03G004938.m1	down-regulated
BraA02G003983.m1	up-regulated	BraA05G003698.m1	down-regulated
BraA03G002690.m1	up-regulated	BraA08G002999.m1	down-regulated
BraA06G000155.m1	up-regulated	BraA07G000415.m1	down-regulated
BraA09G003052.m1	up-regulated	BraA09G000758.m1	down-regulated
BraA08G000013.m1	up-regulated	BraA03G002377.m1	down-regulated
BraA09G002918.m1	up-regulated	BraA02G004987.m1	down-regulated
BraA03G004846.m1	up-regulated	BraA01G000670.m1	down-regulated
BraA10G001932.m1	up-regulated	BraA06G001067.m1	down-regulated
BraA09G002692.m1	up-regulated	BraA03G001160.m1	down-regulated
BraA07G003189.m1	up-regulated	BraA07G003847.m1	down-regulated
BraA07G001616.m1	up-regulated	BraA08G002638.m1	down-regulated
BraA04G003207.m1	up-regulated	BraA05G001103.m1	down-regulated
BraA03G002480.m1	up-regulated	BraA03G002982.m1	down-regulated
BraA06G001497.m1	up-regulated	BraA08G003473.m1	down-regulated
BraA04G002553.m1	up-regulated	BraA06G000217.m1	down-regulated
BraA03G006575.m1	up-regulated	BraA02G004688.m1	down-regulated
BraA09G004153.m1	up-regulated	BraA09G000310.m1	down-regulated
BraA04G002630.m1	up-regulated	BraA03G002711.m1	down-regulated
BraA01G001230.m1	up-regulated	BraA01G001728.m1	down-regulated
BraA07G003074.m1	up-regulated	BraA03G004560.m1	down-regulated
BraA01G001636.m1	up-regulated	BraA01G005309.m1	down-regulated
BraA07G001836.m1	up-regulated	BraA03G004013.m1	down-regulated
BraA10G000300.m1	up-regulated	BraA08G000023.m1	down-regulated
BraA07G001727.m1	up-regulated	BraA09G005538.m1	down-regulated
BraA01G005272.m1	up-regulated	BraA05G001735.m1	down-regulated
BraA08G001150.m1	up-regulated	BraA06G000936.m1	down-regulated
BraA01G003560.m1	up-regulated	BraA07G003134.m1	down-regulated
BraA01G000089.m1	up-regulated	BraA02G003433.m1	down-regulated
BraA03G005787.m1	up-regulated	BraA04G002653.m1	down-regulated
BraA07G001828.m1	up-regulated	BraA09G006277.m1	down-regulated
BraA04G003415.m1	up-regulated	BraA09G004907.m1	down-regulated
BraA03G005578.m1	up-regulated	BraA07G000744.m1	down-regulated
BraA01G002148.m1	up-regulated	BraA10G003371.m1	down-regulated
BraA03G007153.m1	up-regulated	BraA04G003232.m1	down-regulated
BraA05G000518.m1	up-regulated	BraA01G001747.m1	down-regulated
BraA03G002760.m1	up-regulated	BraA04G002419.m1	down-regulated
BraA08G001957.m1	up-regulated	BraA05G000740.m1	down-regulated
BraA09G007405.m1	up-regulated	BraA09G004774.m1	down-regulated
BraA03G007150.m1	up-regulated	BraA03G003144.m1	down-regulated
BraA06G000161.m1	up-regulated	BraA07G003362.m1	down-regulated
BraA04G002437.m1	up-regulated	BraA06G002202.m1	down-regulated
BraA08G002119.m1	up-regulated	BraA04G002624.m1	down-regulated
BraA04G002363.m1	up-regulated	BraA03G004250.m1	down-regulated
BraA06G002185.m1	up-regulated	BraA10G002532.m1	down-regulated
BraA03G000681.m1	up-regulated	BraA04G002165.m1	down-regulated
BraA04G003461.m1	up-regulated	BraA01G000804.m1	down-regulated
BraA09G007018.m1	up-regulated	BraA05G000873.m1	down-regulated
BraA06G004195.m1	up-regulated	BraA03G004453.m1	down-regulated
BraA06G004391.m1	up-regulated	BraA06G000974.m1	down-regulated
BraA10G003539.m1	up-regulated	BraA02G004639.m1	down-regulated
BraA08G002196.m1	up-regulated	BraA07G003157.m1	down-regulated
BraA06G001831.m1	up-regulated	BraA01G000615.m1	down-regulated
BraA04G002558.m1	up-regulated	BraA02G004203.m1	down-regulated
BraA01G004659.m1	up-regulated	BraA04G000064.m1	down-regulated
BraA02G000455.m1	up-regulated	BraA04G002664.m1	down-regulated
BraA10G003598.m1	up-regulated	BraA04G003690.m1	down-regulated
BraA09G005655.m1	up-regulated	BraA03G001623.m1	down-regulated
BraA05G004691.m1	up-regulated	BraA05G000463.m1	down-regulated
BraA10G002390.m1	up-regulated	BraA04G001178.m1	down-regulated
BraA05G004666.m1	up-regulated	BraA10G003577.m1	down-regulated
BraA02G004770.m1	up-regulated	BraA06G004792.m1	down-regulated
BraA02G001917.m1	up-regulated	BraA08G003531.m1	down-regulated
BraA02G002146.m1	up-regulated	BraA05G004283.m1	down-regulated
BraA09G000985.m1	up-regulated	BraA06G003057.m1	down-regulated
BraA06G004316.m1	up-regulated	BraA03G000609.m1	down-regulated
BraA07G000750.m1	up-regulated	BraA05G001076.m1	down-regulated
BraA09G000144.m1	up-regulated	BraA03G001341.m1	down-regulated
BraA09G000215.m1	up-regulated	BraA05G003784.m1	down-regulated
BraA03G002499.m1	up-regulated	BraA02G004413.m1	down-regulated
BraA07G000275.m1	up-regulated	BraA10G001574.m1	down-regulated
BraA07G001922.m1	up-regulated	BraA03G003364.m1	down-regulated
BraA10G002471.m1	up-regulated	BraA09G000765.m1	down-regulated
BraA03G001074.m1	up-regulated	BraA04G001327.m1	down-regulated
BraA05G000651.m1	up-regulated	BraA08G003546.m1	down-regulated
BraA07G002675.m1	up-regulated	BraA04G002077.m1	down-regulated
BraA08G001805.m1	up-regulated	BraA04G000859.m1	down-regulated
BraA07G003412.m1	up-regulated	BraA04G001338.m1	down-regulated
BraA01G004747.m1	up-regulated	BraA03G002469.m1	down-regulated
BraA05G003126.m1	up-regulated	BraA03G003215.m1	down-regulated
BraA02G001542.m1	up-regulated	BraA08G000051.m1	down-regulated
BraA04G002028.m1	up-regulated	BraA07G004353.m1	down-regulated
BraA01G002272.m1	up-regulated	BraA09G004827.m1	down-regulated
BraA06G001265.m1	up-regulated	BraA09G007131.m1	down-regulated
BraA05G001427.m1	up-regulated	BraA08G003376.m1	down-regulated
BraA04G000452.m1	up-regulated	BraA02G002685.m1	down-regulated
BraA05G001863.m1	up-regulated	BraA06G004074.m1	down-regulated
BraA07G002379.m1	up-regulated	BraA07G001813.m1	down-regulated
BraA06G003606.m1	up-regulated	BraA10G002537.m1	down-regulated
BraA05G004556.m1	up-regulated	BraA05G000298.m1	down-regulated
BraA09G000053.m1	up-regulated	BraA08G000384.m1	down-regulated
BraA02G004155.m1	up-regulated	BraA01G001041.m1	down-regulated
BraA07G000099.m1	up-regulated	BraA07G002756.m1	down-regulated
BraA02G002262.m1	up-regulated	BraA10G003032.m1	down-regulated
BraA01G002087.m1	up-regulated	BraA07G001565.m1	down-regulated
BraA09G002630.m1	up-regulated	BraA08G002822.m1	down-regulated
BraA02G000690.m1	up-regulated	BraA03G005801.m1	down-regulated
BraA10G003594.m1	up-regulated	BraA09G000843.m1	down-regulated
BraA03G006607.m1	up-regulated	BraA09G002752.m1	down-regulated
BraA08G002339.m1	up-regulated	BraA08G001450.m1	down-regulated
BraA05G000960.m1	up-regulated	BraA09G000650.m1	down-regulated
BraA09G004754.m1	up-regulated	BraA09G001975.m1	down-regulated
BraA07G002920.m1	up-regulated	BraA01G005299.m1	down-regulated
BraA02G000006.m1	up-regulated	BraA04G001812.m1	down-regulated
BraA07G001165.m1	up-regulated	BraA01G000509.m1	down-regulated
BraA08G001904.m1	up-regulated	BraA01G001337.m1	down-regulated
BraA03G000559.m1	up-regulated	BraA10G000554.m1	down-regulated
BraA03G004528.m1	up-regulated	BraA07G002733.m1	down-regulated
BraA09G006251.m1	up-regulated	BraA06G000320.m1	down-regulated
BraA03G001042.m1	up-regulated	BraA05G004825.m1	down-regulated
BraA06G001977.m1	up-regulated	BraA03G004080.m1	down-regulated
BraA04G001253.m1	up-regulated	BraA03G001608.m1	down-regulated
BraA05G004624.m1	up-regulated	BraA03G002862.m1	down-regulated
BraA07G001651.m1	up-regulated	BraA02G002660.m1	down-regulated
BraA10G001995.m1	up-regulated	BraA07G002175.m1	down-regulated
BraA05G001385.m1	up-regulated	BraA03G003843.m1	down-regulated
BraA07G004183.m1	up-regulated	BraA09G004391.m1	down-regulated
BraA09G000468.m1	up-regulated	BraA02G000468.m1	down-regulated
BraA01G003637.m1	up-regulated	BraA05G004057.m1	down-regulated
BraA09G000388.m1	up-regulated	BraA04G002296.m1	down-regulated
BraA09G002970.m1	up-regulated	BraA10G001885.m1	down-regulated
BraA06G005092.m1	up-regulated	BraA08G001089.m1	down-regulated
BraA07G000874.m1	up-regulated	BraA01G002461.m1	down-regulated
BraA03G003050.m1	up-regulated	BraA07G002443.m1	down-regulated
BraA07G000232.m1	up-regulated	BraA01G002184.m1	down-regulated
BraA03G006605.m1	up-regulated	BraA10G000930.m1	down-regulated
BraA06G000057.m1	up-regulated	BraA06G004102.m1	down-regulated
BraA03G002705.m1	up-regulated	BraA02G002415.m1	down-regulated
BraA05G002018.m1	up-regulated	BraA09G001776.m1	down-regulated
BraA05G000658.m1	up-regulated	BraA05G002594.m1	down-regulated
BraA08G000146.m1	up-regulated	BraA02G004403.m1	down-regulated
BraA06G001052.m1	up-regulated	BraA10G001858.m1	down-regulated
BraA07G002773.m1	up-regulated	BraA03G001917.m1	down-regulated
BraA01G005270.m1	up-regulated	BraA07G004002.m1	down-regulated
BraA09G002228.m1	up-regulated	BraA03G004556.m1	down-regulated
BraA04G003189.m1	up-regulated	BraA09G000281.m1	down-regulated
BraA08G000493.m1	up-regulated	BraA05G000365.m1	down-regulated
BraA06G001954.m1	up-regulated	BraA02G003565.m1	down-regulated
BraA01G004185.m1	up-regulated	BraA03G005084.m1	down-regulated
BraA09G000737.m1	up-regulated	BraA03G000024.m1	down-regulated
BraA02G001359.m1	up-regulated	BraA01G004858.m1	down-regulated
BraA03G002552.m1	up-regulated	BraA07G000395.m1	down-regulated
BraA09G002864.m1	up-regulated	BraA06G004340.m1	down-regulated
BraA02G003873.m1	up-regulated	BraA05G001315.m1	down-regulated
BraA07G004631.m1	up-regulated	BraA04G001816.m1	down-regulated
BraA07G002403.m1	up-regulated	BraA04G003463.m1	down-regulated
BraA03G000935.m1	up-regulated	BraA02G001911.m1	down-regulated
BraA03G002649.m1	up-regulated	BraA09G006507.m1	down-regulated
BraA08G001105.m1	up-regulated	BraA07G003946.m1	down-regulated
BraA08G003592.m1	up-regulated	BraA07G002721.m1	down-regulated
BraA03G005486.m1	up-regulated	BraA04G002683.m1	down-regulated
BraA01G005164.m1	up-regulated	BraA07G004136.m1	down-regulated
BraA08G002889.m1	up-regulated	BraA03G005462.m1	down-regulated
BraA03G003194.m1	up-regulated	BraA10G003234.m1	down-regulated
BraA05G002279.m1	up-regulated	BraA09G004544.m1	down-regulated
BraA05G001994.m1	up-regulated	BraA10G002258.m1	down-regulated
BraA07G004383.m1	up-regulated	BraA10G001862.m1	down-regulated
BraA05G001480.m1	up-regulated	BraA09G001471.m1	down-regulated
BraA03G003547.m1	up-regulated	BraA02G000813.m1	down-regulated
BraA07G000908.m1	up-regulated	BraA07G000518.m1	down-regulated
BraA07G002713.m1	up-regulated	BraA07G002296.m1	down-regulated
BraA09G000090.m1	up-regulated	BraA05G001419.m1	down-regulated
BraA03G004087.m1	up-regulated	BraA03G000900.m1	down-regulated
BraA01G002355.m1	up-regulated	BraA03G003501.m1	down-regulated
BraA10G000477.m1	up-regulated	BraA08G003737.m1	down-regulated
BraA03G000329.m1	up-regulated	BraA02G003005.m1	down-regulated
BraA07G003069.m1	up-regulated	BraA09G000871.m1	down-regulated
BraA06G003330.m1	up-regulated	BraA02G003426.m1	down-regulated
BraA10G002404.m1	up-regulated	BraA07G003397.m1	down-regulated
BraA07G004435.m1	up-regulated	BraA09G000902.m1	down-regulated
BraA03G005119.m1	up-regulated	BraA03G007147.m1	down-regulated
BraA05G004366.m1	up-regulated	BraA02G004943.m1	down-regulated
BraA06G000246.m1	up-regulated	BraA03G002149.m1	down-regulated
BraA01G002113.m1	up-regulated	BraA03G002968.m1	down-regulated
BraA10G001940.m1	up-regulated	BraA02G005006.m1	down-regulated
BraA04G002942.m1	up-regulated	BraA03G004463.m1	down-regulated
BraA01G002432.m1	up-regulated	BraA08G002903.m1	down-regulated
BraA08G003713.m1	up-regulated	BraA04G000683.m1	down-regulated
BraA03G001834.m1	up-regulated	BraA03G003981.m1	down-regulated
BraA06G003781.m1	up-regulated	BraA01G003616.m1	down-regulated
BraA03G005446.m1	up-regulated	BraA09G001480.m1	down-regulated
BraA02G000609.m1	up-regulated	BraA10G003571.m1	down-regulated
BraA10G001095.m1	up-regulated	BraA10G000913.m1	down-regulated
BraA03G003095.m1	up-regulated	BraA02G003078.m1	down-regulated
BraA03G002185.m1	up-regulated	BraA06G004324.m1	down-regulated
BraA06G004264.m1	up-regulated	BraA10G002269.m1	down-regulated
BraA01G000123.m1	up-regulated	BraA04G001831.m1	down-regulated
BraA07G003015.m1	up-regulated	BraA06G000722.m1	down-regulated
BraA06G000058.m1	up-regulated	BraA07G001720.m1	down-regulated
BraA03G001263.m1	up-regulated	BraA09G002891.m1	down-regulated
BraA02G003788.m1	up-regulated	BraA09G002290.m1	down-regulated
BraA10G002869.m1	up-regulated	BraA05G000079.m1	down-regulated
BraA08G001463.m1	up-regulated	BraA04G001345.m1	down-regulated
BraA03G002572.m1	up-regulated	BraA02G004239.m1	down-regulated
BraA09G005931.m1	up-regulated	BraA08G001074.m1	down-regulated
BraA01G001787.m1	up-regulated	BraA04G000372.m1	down-regulated
BraA04G002376.m1	up-regulated	BraA10G003063.m1	down-regulated
BraA05G004672.m1	up-regulated	BraA05G001455.m1	down-regulated
BraA02G005029.m1	up-regulated	BraA06G003170.m1	down-regulated
BraA07G001532.m1	up-regulated	BraA06G005197.m1	down-regulated
BraA08G003326.m1	up-regulated	BraA05G000239.m1	down-regulated
BraA06G004294.m1	up-regulated	BraA08G000707.m1	down-regulated
BraA02G000323.m1	up-regulated	BraA02G004742.m1	down-regulated
BraA02G000313.m1	up-regulated	BraA04G000062.m1	down-regulated
BraA08G003705.m1	up-regulated	BraA03G002737.m1	down-regulated
BraA09G000891.m1	up-regulated	BraA01G003734.m1	down-regulated
BraA04G002190.m1	up-regulated	BraA08G001857.m1	down-regulated
BraA07G002793.m1	up-regulated	BraA09G001565.m1	down-regulated
BraA06G003455.m1	up-regulated	BraA03G004724.m1	down-regulated
BraA05G004183.m1	up-regulated	BraA09G005691.m1	down-regulated
BraA02G001693.m1	up-regulated	BraA06G005341.m1	down-regulated
BraA05G003204.m1	up-regulated	BraA03G001519.m1	down-regulated
BraA06G004887.m1	up-regulated	BraA03G001161.m1	down-regulated
BraA09G002774.m1	up-regulated	BraA03G001215.m1	down-regulated
BraA08G003539.m1	up-regulated	BraA01G002137.m1	down-regulated
BraA05G004250.m1	up-regulated	BraA02G002070.m1	down-regulated
BraA03G004381.m1	up-regulated	BraA03G004612.m1	down-regulated
BraA03G003132.m1	up-regulated	BraA07G003839.m1	down-regulated
BraA07G001345.m1	up-regulated	BraA02G002552.m1	down-regulated
BraA01G005061.m1	up-regulated	BraA03G003161.m1	down-regulated
BraA09G006682.m1	up-regulated	BraA02G002291.m1	down-regulated
BraA05G001249.m1	up-regulated	BraA02G002284.m1	down-regulated
BraA05G000703.m1	up-regulated	BraA06G004953.m1	down-regulated
BraA09G007069.m1	up-regulated	BraA09G000367.m1	down-regulated
BraA01G004459.m1	up-regulated	BraA09G006465.m1	down-regulated
BraA03G005286.m1	up-regulated	BraA09G001212.m1	down-regulated
BraA03G001109.m1	up-regulated	BraA01G005312.m1	down-regulated
BraA05G003892.m1	up-regulated	BraA09G002608.m1	down-regulated
BraA03G006595.m1	up-regulated	BraA08G003146.m1	down-regulated
BraA09G005840.m1	up-regulated	BraA06G001135.m1	down-regulated
BraA07G001731.m1	up-regulated	BraA06G003538.m1	down-regulated
BraA09G006224.m1	up-regulated	BraA02G002250.m1	down-regulated
BraA07G001896.m1	up-regulated	BraA06G000841.m1	down-regulated
BraA08G003223.m1	up-regulated	BraA10G001376.m1	down-regulated
BraA01G002485.m1	up-regulated	BraA10G002500.m1	down-regulated
BraA02G000515.m1	up-regulated	BraA03G007112.m1	down-regulated
BraA04G000459.m1	up-regulated	BraA07G002759.m1	down-regulated
BraA01G001957.m1	up-regulated	BraA01G002284.m1	down-regulated
BraA05G001908.m1	up-regulated	BraA09G006464.m1	down-regulated
BraA03G002719.m1	up-regulated	BraA04G003380.m1	down-regulated
BraA05G000362.m1	up-regulated	BraA03G006481.m1	down-regulated
BraA06G001007.m1	up-regulated	BraA06G000981.m1	down-regulated
BraA07G002554.m1	up-regulated	BraA02G003542.m1	down-regulated
BraA03G000165.m1	up-regulated	BraA02G002872.m1	down-regulated
BraA07G001330.m1	up-regulated	BraA08G001560.m1	down-regulated
BraA03G006153.m1	up-regulated	BraA06G003872.m1	down-regulated
BraA07G000838.m1	up-regulated	BraA02G003970.m1	down-regulated
BraA09G000597.m1	up-regulated	BraA09G006874.m1	down-regulated
BraA02G000036.m1	up-regulated	BraA07G003751.m1	down-regulated
BraA10G002890.m1	up-regulated	BraA04G001302.m1	down-regulated
BraA03G000285.m1	up-regulated	BraA01G002564.m1	down-regulated
BraA03G003498.m1	up-regulated	BraA04G002643.m1	down-regulated
BraA02G001085.m1	up-regulated	BraA06G001540.m1	down-regulated
BraA02G000431.m1	up-regulated	BraA03G004646.m1	down-regulated
BraA09G000975.m1	up-regulated	BraA09G005557.m1	down-regulated
BraA01G003690.m1	up-regulated	BraA09G004935.m1	down-regulated
BraA07G000372.m1	up-regulated	BraA07G003762.m1	down-regulated
BraA07G002087.m1	up-regulated	BraA08G003866.m1	down-regulated
BraA09G005208.m1	up-regulated	BraA01G000617.m1	down-regulated
BraA09G007585.m1	up-regulated	BraA07G001432.m1	down-regulated
BraA04G002358.m1	up-regulated	BraA03G003423.m1	down-regulated
BraA02G004950.m1	up-regulated	BraA09G001697.m1	down-regulated
BraA02G001522.m1	up-regulated	BraA08G002514.m1	down-regulated
BraA09G006641.m1	up-regulated	BraA01G000007.m1	down-regulated
BraA09G007277.m1	up-regulated	BraA09G000735.m1	down-regulated
BraA09G007494.m1	up-regulated	BraA02G001510.m1	down-regulated
BraA03G001166.m1	up-regulated	BraA05G003634.m1	down-regulated
BraA10G003584.m1	up-regulated	BraA10G001331.m1	down-regulated
BraA03G004840.m1	up-regulated	BraA06G004254.m1	down-regulated
BraA08G000177.m1	up-regulated	BraA08G001849.m1	down-regulated
BraA06G003553.m1	up-regulated	BraA01G002398.m1	down-regulated
BraA01G000656.m1	up-regulated	BraA03G002706.m1	down-regulated
BraA09G006348.m1	up-regulated	BraA10G001713.m1	down-regulated
BraA03G006449.m1	up-regulated	BraA05G003654.m1	down-regulated
BraA05G000003.m1	up-regulated	BraA07G002735.m1	down-regulated
BraA08G003855.m1	up-regulated	BraA09G002271.m1	down-regulated
BraA02G004614.m1	up-regulated	BraA02G004147.m1	down-regulated
BraA07G001849.m1	up-regulated	BraA06G004069.m1	down-regulated
BraA07G001846.m1	up-regulated	BraA07G000680.m1	down-regulated
BraA02G002123.m1	up-regulated	BraA03G005099.m1	down-regulated
BraA08G001918.m1	up-regulated	BraA02G000586.m1	down-regulated
BraA05G003659.m1	up-regulated	BraA10G000556.m1	down-regulated
BraA01G004617.m1	up-regulated	BraA03G002291.m1	down-regulated
BraA05G003143.m1	up-regulated	BraA04G000828.m1	down-regulated
BraA04G003367.m1	up-regulated	BraA08G002495.m1	down-regulated
BraA05G001169.m1	up-regulated	BraA06G000830.m1	down-regulated
BraA03G004752.m1	up-regulated	BraA03G003394.m1	down-regulated
BraA06G000542.m1	up-regulated	BraA08G000987.m1	down-regulated
BraA04G000478.m1	up-regulated	BraA02G004137.m1	down-regulated
BraA03G004165.m1	up-regulated	BraA09G004782.m1	down-regulated
BraA08G000095.m1	up-regulated	BraA10G003142.m1	down-regulated
BraA07G000987.m1	up-regulated	BraA04G002700.m1	down-regulated
BraA05G003222.m1	up-regulated	BraA02G002115.m1	down-regulated
BraA06G000886.m1	up-regulated	BraA04G000354.m1	down-regulated
BraA10G001487.m1	up-regulated	BraA09G000676.m1	down-regulated
BraA07G000840.m1	up-regulated	BraA06G004335.m1	down-regulated
BraA05G002679.m1	up-regulated	BraA05G003833.m1	down-regulated
BraA04G001811.m1	up-regulated	BraA07G002431.m1	down-regulated
BraA08G001954.m1	up-regulated	BraA04G002157.m1	down-regulated
BraA05G001446.m1	up-regulated	BraA09G000970.m1	down-regulated
BraA06G000361.m1	up-regulated	BraA02G004812.m1	down-regulated
BraA08G003579.m1	up-regulated	BraA06G000598.m1	down-regulated
BraA09G003773.m1	up-regulated	BraA02G003843.m1	down-regulated
BraA02G000916.m1	up-regulated	BraA05G001292.m1	down-regulated
BraA01G004220.m1	up-regulated	BraA05G003372.m1	down-regulated
BraA05G003679.m1	up-regulated	BraA09G001154.m1	down-regulated
BraA04G001673.m1	up-regulated	BraA03G006621.m1	down-regulated
BraA06G000223.m1	up-regulated	BraA10G003071.m1	down-regulated
BraA09G006242.m1	up-regulated	BraA06G003637.m1	down-regulated
BraA09G003934.m1	up-regulated	BraA03G004366.m1	down-regulated
BraA02G002107.m1	up-regulated	BraA09G000667.m1	down-regulated
BraA08G003072.m1	up-regulated	BraA02G003012.m1	down-regulated
BraA05G003167.m1	up-regulated	BraA02G001941.m1	down-regulated
BraA03G005534.m1	up-regulated	BraA10G002195.m1	down-regulated
BraA09G000829.m1	up-regulated	BraA05G000925.m1	down-regulated
BraA02G001228.m1	up-regulated	BraA07G001782.m1	down-regulated
BraA09G002519.m1	up-regulated	BraA07G000461.m1	down-regulated
BraA01G001853.m1	up-regulated	BraA02G001309.m1	down-regulated
BraA01G001688.m1	up-regulated	BraA01G001391.m1	down-regulated
BraA01G005267.m1	up-regulated	BraA03G001225.m1	down-regulated
BraA02G005016.m1	up-regulated	BraA09G002298.m1	down-regulated
BraA07G000278.m1	up-regulated	BraA02G005058.m1	down-regulated
BraA07G003882.m1	up-regulated	BraA09G005329.m1	down-regulated
BraA03G001257.m1	up-regulated	BraA04G001274.m1	down-regulated
BraA03G003846.m1	up-regulated	BraA09G002399.m1	down-regulated
BraA09G005294.m1	up-regulated	BraA07G003719.m1	down-regulated
BraA02G004510.m1	up-regulated	BraA04G000212.m1	down-regulated
BraA06G003867.m1	up-regulated	BraA09G007205.m1	down-regulated
BraA02G004622.m1	up-regulated	BraA06G004345.m1	down-regulated
BraA09G001850.m1	up-regulated	BraA09G005429.m1	down-regulated
BraA02G000999.m1	up-regulated	BraA10G001242.m1	down-regulated
BraA07G003114.m1	up-regulated	BraA03G006627.m1	down-regulated
BraA06G003424.m1	up-regulated	BraA01G001550.m1	down-regulated
BraA09G004678.m1	up-regulated	BraA08G000981.m1	down-regulated
BraA04G000966.m1	up-regulated	BraA09G005006.m1	down-regulated
BraA04G003605.m1	up-regulated	BraA05G004679.m1	down-regulated
BraA04G001476.m1	up-regulated	BraA08G001740.m1	down-regulated
BraA09G000625.m1	up-regulated	BraA01G001145.m1	down-regulated
BraA09G007421.m1	up-regulated	BraA09G004728.m1	down-regulated
BraA04G000015.m1	up-regulated	BraA09G005537.m1	down-regulated
BraA05G004186.m1	up-regulated	BraA03G006561.m1	down-regulated
BraA08G002003.m1	up-regulated	BraA02G003066.m1	down-regulated
BraA09G006553.m1	up-regulated	BraA01G003774.m1	down-regulated
BraA03G004721.m1	up-regulated	BraA06G003510.m1	down-regulated
BraA03G001795.m1	up-regulated	BraA05G001603.m1	down-regulated
BraA06G000991.m1	up-regulated	BraA09G005200.m1	down-regulated
BraA01G002063.m1	up-regulated	BraA05G004285.m1	down-regulated
BraA07G003527.m1	up-regulated	BraA04G002823.m1	down-regulated
BraA04G000957.m1	up-regulated	BraA05G004761.m1	down-regulated
BraA08G003504.m1	up-regulated	BraA01G000591.m1	down-regulated
BraA03G002131.m1	up-regulated	BraA05G000822.m1	down-regulated
BraA10G003206.m1	up-regulated	BraA08G001369.m1	down-regulated
BraA05G001572.m1	up-regulated	BraA10G001405.m1	down-regulated
BraA03G002349.m1	up-regulated	BraA05G004763.m1	down-regulated
BraA01G000536.m1	up-regulated	BraA02G000457.m1	down-regulated
BraA07G003677.m1	up-regulated	BraA02G000283.m1	down-regulated
BraA09G002084.m1	up-regulated	BraA08G001947.m1	down-regulated
BraA07G002680.m1	up-regulated	BraA04G003613.m1	down-regulated
BraA03G000562.m1	up-regulated	BraA09G000635.m1	down-regulated
BraA10G003299.m1	up-regulated	BraA03G000750.m1	down-regulated
BraA03G004283.m1	up-regulated	BraA03G007100.m1	down-regulated
BraA05G000555.m1	up-regulated	BraA08G003190.m1	down-regulated
BraA08G001919.m1	up-regulated	BraA10G003012.m1	down-regulated
BraA01G002089.m1	up-regulated	BraA09G002954.m1	down-regulated
BraA05G001064.m1	up-regulated	BraA01G001970.m1	down-regulated
BraA05G004134.m1	up-regulated	BraA05G001700.m1	down-regulated
BraA09G002109.m1	up-regulated	BraA03G005423.m1	down-regulated
BraA01G002523.m1	up-regulated	BraA06G005001.m1	down-regulated
BraA05G003381.m1	up-regulated	BraA03G001799.m1	down-regulated
BraA03G000154.m1	up-regulated	BraA09G002452.m1	down-regulated
BraA05G001873.m1	up-regulated	BraA05G001472.m1	down-regulated
BraA07G002512.m1	up-regulated	BraA03G001655.m1	down-regulated
BraA02G003147.m1	up-regulated	BraA01G002664.m1	down-regulated
BraA04G002176.m1	up-regulated	BraA03G007161.m1	down-regulated
BraA08G003212.m1	up-regulated	BraA08G001872.m1	down-regulated
BraA05G003857.m1	up-regulated	BraA09G004864.m1	down-regulated
BraA09G002669.m1	up-regulated	BraA09G004737.m1	down-regulated
BraA02G002249.m1	up-regulated	BraA09G000417.m1	down-regulated
BraA01G001380.m1	up-regulated	BraA06G001355.m1	down-regulated
BraA03G001990.m1	up-regulated	BraA03G002537.m1	down-regulated
BraA03G004801.m1	up-regulated	BraA05G000570.m1	down-regulated
BraA09G005182.m1	up-regulated	BraA07G001824.m1	down-regulated
BraA08G003603.m1	up-regulated	BraA03G006409.m1	down-regulated
BraA03G001979.m1	up-regulated	BraA09G000370.m1	down-regulated
BraA08G002295.m1	up-regulated	BraA07G003445.m1	down-regulated
BraA10G003043.m1	up-regulated	BraA01G004161.m1	down-regulated
BraA06G003413.m1	up-regulated	BraA10G001391.m1	down-regulated
BraA07G003950.m1	up-regulated	BraA10G003157.m1	down-regulated
BraA03G005520.m1	up-regulated	BraA01G003836.m1	down-regulated
BraA09G004434.m1	up-regulated	BraA06G001516.m1	down-regulated
BraA01G004603.m1	up-regulated	BraA06G003269.m1	down-regulated
BraA03G007142.m1	up-regulated	BraA02G001963.m1	down-regulated
BraA04G003020.m1	up-regulated	BraA05G002622.m1	down-regulated
BraA05G004020.m1	up-regulated	BraA09G003964.m1	down-regulated
BraA04G002987.m1	up-regulated	BraA02G001723.m1	down-regulated
BraA09G001981.m1	up-regulated	BraA09G006387.m1	down-regulated
BraA09G002224.m1	up-regulated	BraA09G006466.m1	down-regulated
BraA09G007248.m1	up-regulated	BraA10G000217.m1	down-regulated
BraA06G004003.m1	up-regulated	BraA10G002418.m1	down-regulated
BraA04G002115.m1	up-regulated	BraA05G001747.m1	down-regulated
BraA06G001760.m1	up-regulated	BraA01G000465.m1	down-regulated
BraA02G001574.m1	up-regulated	BraA01G002607.m1	down-regulated
BraA09G005633.m1	up-regulated	BraA05G001623.m1	down-regulated
BraA03G000228.m1	up-regulated	BraA04G002480.m1	down-regulated
BraA08G001289.m1	up-regulated	BraA10G001937.m1	down-regulated
BraA02G004190.m1	up-regulated	BraA09G004149.m1	down-regulated
BraA01G001220.m1	up-regulated	BraA10G000251.m1	down-regulated
BraA01G001088.m1	up-regulated	BraA09G002053.m1	down-regulated
BraA10G002775.m1	up-regulated	BraA08G001814.m1	down-regulated
BraA03G001087.m1	up-regulated	BraA07G000580.m1	down-regulated
BraA04G002566.m1	up-regulated	BraA07G000333.m1	down-regulated
BraA06G001211.m1	up-regulated	BraA03G006432.m1	down-regulated
BraA04G000201.m1	up-regulated	BraA02G001756.m1	down-regulated
BraA09G005920.m1	up-regulated	BraA09G000973.m1	down-regulated
BraA02G002604.m1	up-regulated	BraA07G004329.m1	down-regulated
BraA03G004573.m1	up-regulated	BraA03G003357.m1	down-regulated
BraA04G000677.m1	up-regulated	BraA05G003694.m1	down-regulated
BraA07G001332.m1	up-regulated	BraA05G004774.m1	down-regulated
BraA03G003030.m1	up-regulated	BraA08G003689.m1	down-regulated
BraA09G002303.m1	up-regulated	BraA10G003196.m1	down-regulated
BraA07G003257.m1	up-regulated	BraA03G003789.m1	down-regulated
BraA09G004052.m1	up-regulated	BraA05G002687.m1	down-regulated
BraA03G004041.m1	up-regulated	BraA06G001011.m1	down-regulated
BraA03G001063.m1	up-regulated	BraA03G001525.m1	down-regulated
BraA06G002043.m1	up-regulated	BraA07G003433.m1	down-regulated
BraA08G002293.m1	up-regulated	BraA03G003749.m1	down-regulated
BraA10G000429.m1	up-regulated	BraA09G002513.m1	down-regulated
BraA07G000253.m1	up-regulated	BraA02G004793.m1	down-regulated
BraA10G003171.m1	up-regulated	BraA03G003169.m1	down-regulated
BraA09G004766.m1	up-regulated	BraA08G002866.m1	down-regulated
BraA03G000945.m1	up-regulated	BraA09G006092.m1	down-regulated
BraA04G000582.m1	up-regulated	BraA03G003910.m1	down-regulated
BraA03G003972.m1	up-regulated	BraA09G000058.m1	down-regulated
BraA09G005102.m1	up-regulated	BraA02G000501.m1	down-regulated
BraA02G003498.m1	up-regulated	BraA09G006083.m1	down-regulated
BraA08G001715.m1	up-regulated	BraA07G003196.m1	down-regulated
BraA06G001493.m1	up-regulated	BraA02G004109.m1	down-regulated
BraA09G001344.m1	up-regulated	BraA09G001756.m1	down-regulated
BraA09G007488.m1	up-regulated	BraA04G001757.m1	down-regulated
BraA01G002591.m1	up-regulated	BraA08G003655.m1	down-regulated
BraA07G002420.m1	up-regulated	BraA05G004043.m1	down-regulated
BraA08G000947.m1	up-regulated	BraA09G001043.m1	down-regulated
BraA10G002718.m1	up-regulated	BraA03G002996.m1	down-regulated
BraA09G006684.m1	up-regulated	BraA09G003708.m1	down-regulated
BraA03G000129.m1	up-regulated	BraA05G000016.m1	down-regulated
BraA10G002677.m1	up-regulated	BraA10G003345.m1	down-regulated
BraA10G000732.m1	up-regulated	BraA09G005601.m1	down-regulated
BraA05G000473.m1	up-regulated	BraA05G000903.m1	down-regulated
BraA09G005731.m1	up-regulated	BraA03G006453.m1	down-regulated
BraA06G000274.m1	up-regulated	BraA04G001179.m1	down-regulated
BraA08G002082.m1	up-regulated	BraA04G002268.m1	down-regulated
BraA01G005379.m1	up-regulated	BraA01G001210.m1	down-regulated
BraA05G003478.m1	up-regulated	BraA04G002474.m1	down-regulated
BraA03G003617.m1	up-regulated	BraA07G004130.m1	down-regulated
BraA08G000242.m1	up-regulated	BraA05G000155.m1	down-regulated
BraA05G003599.m1	up-regulated	BraA01G001907.m1	down-regulated
BraA08G001128.m1	up-regulated	BraA09G005066.m1	down-regulated
BraA08G002259.m1	up-regulated	BraA02G001322.m1	down-regulated
BraA08G001755.m1	up-regulated	BraA07G004339.m1	down-regulated
BraA06G004663.m1	up-regulated	BraA08G002113.m1	down-regulated
BraA09G001548.m1	up-regulated	BraA07G001765.m1	down-regulated
BraA03G001771.m1	up-regulated	BraA08G000409.m1	down-regulated
BraA08G000726.m1	up-regulated	BraA06G000972.m1	down-regulated
BraA02G002851.m1	up-regulated	BraA03G004312.m1	down-regulated
BraA07G001833.m1	up-regulated	BraA09G001254.m1	down-regulated
BraA03G003079.m1	up-regulated	BraA10G003303.m1	down-regulated
BraA08G002381.m1	up-regulated	BraA09G001016.m1	down-regulated
BraA05G002253.m1	up-regulated	BraA08G003652.m1	down-regulated
BraA02G004558.m1	up-regulated	BraA04G002152.m1	down-regulated
BraA07G003166.m1	up-regulated	BraA02G001852.m1	down-regulated
BraA03G001174.m1	up-regulated	BraA01G001675.m1	down-regulated
BraA04G000887.m1	up-regulated	BraA03G005813.m1	down-regulated
BraA02G001751.m1	up-regulated	BraA09G005549.m1	down-regulated
BraA02G002169.m1	up-regulated	BraA10G002346.m1	down-regulated
BraA10G002598.m1	up-regulated	BraA10G000230.m1	down-regulated
BraA01G001457.m1	up-regulated	BraA08G003559.m1	down-regulated
BraA06G003180.m1	up-regulated	BraA06G001138.m1	down-regulated
BraA03G004693.m1	up-regulated	BraA02G002237.m1	down-regulated
BraA02G002636.m1	up-regulated	BraA08G002729.m1	down-regulated
BraA05G002912.m1	up-regulated	BraA05G000214.m1	down-regulated
BraA01G000082.m1	up-regulated	BraA09G006329.m1	down-regulated
BraA10G001291.m1	up-regulated	BraA01G004439.m1	down-regulated
BraA05G004741.m1	up-regulated	BraA06G000663.m1	down-regulated
BraA08G003846.m1	up-regulated	BraA04G001163.m1	down-regulated
BraA07G001622.m1	up-regulated	BraA10G001878.m1	down-regulated
BraA07G000911.m1	up-regulated	BraA09G000934.m1	down-regulated
BraA03G004047.m1	up-regulated	BraA09G000507.m1	down-regulated
BraA02G000056.m1	up-regulated	BraA01G001551.m1	down-regulated
BraA08G000100.m1	up-regulated	BraA03G002851.m1	down-regulated
BraA07G003850.m1	up-regulated	BraA06G003184.m1	down-regulated
BraA05G003843.m1	up-regulated	BraA02G001982.m1	down-regulated
BraA07G002771.m1	up-regulated	BraA02G004746.m1	down-regulated
BraA06G002227.m1	up-regulated	BraA06G002104.m1	down-regulated
BraA03G003205.m1	up-regulated	BraA01G000303.m1	down-regulated
BraA09G001237.m1	up-regulated	BraA09G001444.m1	down-regulated
BraA06G004626.m1	up-regulated	BraA03G001545.m1	down-regulated
BraA07G002845.m1	up-regulated	BraA02G000914.m1	down-regulated
BraA06G004837.m1	up-regulated	BraA08G000421.m1	down-regulated
BraA05G003537.m1	up-regulated	BraA01G004412.m1	down-regulated
BraA03G005597.m1	up-regulated	BraA09G005062.m1	down-regulated
BraA01G004297.m1	up-regulated	BraA01G000616.m1	down-regulated
BraA04G002828.m1	up-regulated	BraA04G001440.m1	down-regulated
BraA06G002470.m1	up-regulated	BraA06G004511.m1	down-regulated
BraA02G000508.m1	up-regulated	BraA07G003995.m1	down-regulated
BraA01G002069.m1	up-regulated	BraA09G005583.m1	down-regulated
BraA02G000221.m1	up-regulated	BraA06G000844.m1	down-regulated
BraA06G001204.m1	up-regulated	BraA10G003276.m1	down-regulated
BraA07G003234.m1	up-regulated	BraA03G002789.m1	down-regulated
BraA03G006598.m1	up-regulated	BraA08G003418.m1	down-regulated
BraA01G000409.m1	up-regulated	BraA08G002356.m1	down-regulated
BraA07G002308.m1	up-regulated	BraA03G004687.m1	down-regulated
BraA05G001127.m1	up-regulated	BraA06G003690.m1	down-regulated
BraA02G004778.m1	up-regulated	BraA09G001110.m1	down-regulated
BraA07G002510.m1	up-regulated	BraA03G005839.m1	down-regulated
BraA07G002401.m1	up-regulated	BraA01G004139.m1	down-regulated
BraA02G002830.m1	up-regulated	BraA02G003210.m1	down-regulated
BraA09G000178.m1	up-regulated	BraA03G001471.m1	down-regulated
BraA09G000324.m1	up-regulated	BraA07G003405.m1	down-regulated
BraA01G003622.m1	up-regulated	BraA09G006571.m1	down-regulated
BraA09G000710.m1	up-regulated	BraA07G002967.m1	down-regulated
BraA01G004403.m1	up-regulated	BraA10G003513.m1	down-regulated
BraA03G003600.m1	up-regulated	BraA05G002998.m1	down-regulated
BraA02G004966.m1	up-regulated	BraA09G007113.m1	down-regulated
BraA09G001399.m1	up-regulated	BraA06G004142.m1	down-regulated
BraA06G004385.m1	up-regulated	BraA10G001537.m1	down-regulated
BraA05G001189.m1	up-regulated	BraA07G002428.m1	down-regulated
BraA08G000144.m1	up-regulated	BraA09G001927.m1	down-regulated
BraA08G003633.m1	up-regulated	BraA02G002558.m1	down-regulated
BraA06G001290.m1	up-regulated	BraA02G002275.m1	down-regulated
BraA05G000406.m1	up-regulated	BraA06G001897.m1	down-regulated
BraA02G001214.m1	up-regulated	BraA03G007167.m1	down-regulated
BraA09G004959.m1	up-regulated	BraA09G001522.m1	down-regulated
BraA10G001920.m1	up-regulated	BraA06G001136.m1	down-regulated
BraA07G001285.m1	up-regulated	BraA03G004902.m1	down-regulated
BraA09G005120.m1	up-regulated	BraA09G002838.m1	down-regulated
BraA03G000907.m1	up-regulated	BraA07G004609.m1	down-regulated
BraA05G000278.m1	up-regulated	BraA08G001585.m1	down-regulated
BraA05G004791.m1	up-regulated	BraA08G003427.m1	down-regulated
BraA04G003460.m1	up-regulated	BraA03G001555.m1	down-regulated
BraA07G001366.m1	up-regulated	BraA03G000224.m1	down-regulated
BraA08G001650.m1	up-regulated	BraA06G004135.m1	down-regulated
BraA09G004701.m1	up-regulated	BraA06G004064.m1	down-regulated
BraA10G001954.m1	up-regulated	BraA02G003760.m1	down-regulated
BraA10G001471.m1	up-regulated	BraA03G000962.m1	down-regulated
BraA02G003068.m1	up-regulated	BraA06G001059.m1	down-regulated
BraA01G003533.m1	up-regulated	BraA03G003980.m1	down-regulated
BraA05G004296.m1	up-regulated	BraA02G001550.m1	down-regulated
BraA09G000894.m1	up-regulated	BraA03G001656.m1	down-regulated
BraA06G001282.m1	up-regulated	BraA09G007314.m1	down-regulated
BraA09G001366.m1	up-regulated	BraA10G001544.m1	down-regulated
BraA03G001618.m1	up-regulated	BraA09G000139.m1	down-regulated
BraA10G003581.m1	up-regulated	BraA03G002292.m1	down-regulated
BraA05G004458.m1	up-regulated	BraA01G000069.m1	down-regulated
BraA03G001307.m1	up-regulated	BraA01G002667.m1	down-regulated
BraA02G004482.m1	up-regulated	BraA09G003897.m1	down-regulated
BraA06G004895.m1	up-regulated	BraA06G001071.m1	down-regulated
BraA02G004154.m1	up-regulated	BraA10G002973.m1	down-regulated
BraA02G003685.m1	up-regulated	BraA01G003378.m1	down-regulated
BraA10G001705.m1	up-regulated	BraA07G002260.m1	down-regulated
BraA03G002904.m1	up-regulated	BraA08G002936.m1	down-regulated
BraA06G002091.m1	up-regulated	BraA02G002554.m1	down-regulated
BraA08G002327.m1	up-regulated	BraA03G005000.m1	down-regulated
BraA03G000994.m1	up-regulated	BraA07G004140.m1	down-regulated
BraA09G005503.m1	up-regulated	BraA10G003405.m1	down-regulated
BraA09G007401.m1	up-regulated	BraA07G003954.m1	down-regulated
BraA02G002940.m1	up-regulated	BraA09G001607.m1	down-regulated
BraA10G002453.m1	up-regulated	BraA09G001157.m1	down-regulated
BraA03G001906.m1	up-regulated	BraA02G003847.m1	down-regulated
BraA08G001877.m1	up-regulated	BraA09G005546.m1	down-regulated
BraA03G006497.m1	up-regulated	BraA09G006158.m1	down-regulated
BraA09G005464.m1	up-regulated	BraA07G001111.m1	down-regulated
BraA03G005575.m1	up-regulated	BraA02G000841.m1	down-regulated
BraA04G000653.m1	up-regulated	BraA09G006321.m1	down-regulated
BraA09G006506.m1	up-regulated	BraA05G003807.m1	down-regulated
BraA10G000544.m1	up-regulated	BraA03G001364.m1	down-regulated
BraA08G003252.m1	up-regulated	BraA03G001547.m1	down-regulated
BraA03G000425.m1	up-regulated	BraA09G002373.m1	down-regulated
BraA06G004141.m1	up-regulated	BraA09G001397.m1	down-regulated
BraA02G001867.m1	up-regulated	BraA07G000370.m1	down-regulated
BraA06G003997.m1	up-regulated	BraA06G003590.m1	down-regulated
BraA06G004134.m1	up-regulated	BraA05G004288.m1	down-regulated
BraA05G004740.m1	up-regulated	BraA08G001771.m1	down-regulated
BraA01G000148.m1	up-regulated	BraA06G004502.m1	down-regulated
BraA04G002080.m1	up-regulated	BraA05G001470.m1	down-regulated
BraA09G005054.m1	up-regulated	BraA09G003121.m1	down-regulated
BraA09G006116.m1	up-regulated	BraA03G001757.m1	down-regulated
BraA04G001537.m1	up-regulated	BraA03G000301.m1	down-regulated
BraA10G001149.m1	up-regulated	BraA06G003125.m1	down-regulated
BraA02G002630.m1	up-regulated	BraA05G004489.m1	down-regulated
BraA08G003575.m1	up-regulated	BraA02G002089.m1	down-regulated
BraA10G003582.m1	up-regulated	BraA10G002090.m1	down-regulated
BraA01G005279.m1	up-regulated	BraA09G006817.m1	down-regulated
BraA10G002744.m1	up-regulated	BraA03G004681.m1	down-regulated
BraA07G003200.m1	up-regulated	BraA01G000452.m1	down-regulated
BraA09G000005.m1	up-regulated	BraA08G001832.m1	down-regulated
BraA04G003182.m1	up-regulated	BraA03G001450.m1	down-regulated
BraA07G002602.m1	up-regulated	BraA07G001858.m1	down-regulated
BraA06G001015.m1	up-regulated	BraA10G002740.m1	down-regulated
BraA10G001608.m1	up-regulated	BraA04G002208.m1	down-regulated
BraA07G002983.m1	up-regulated	BraA03G004903.m1	down-regulated
BraA05G004344.m1	up-regulated	BraA06G001244.m1	down-regulated
BraA07G003406.m1	up-regulated	BraA09G001566.m1	down-regulated
BraA08G001119.m1	up-regulated	BraA06G003155.m1	down-regulated
BraA08G002419.m1	up-regulated	BraA05G002866.m1	down-regulated
BraA03G005094.m1	up-regulated	BraA02G002444.m1	down-regulated
BraA07G000555.m1	up-regulated	BraA06G001068.m1	down-regulated
BraA02G000894.m1	up-regulated	BraA03G001375.m1	down-regulated
BraA09G001663.m1	up-regulated	BraA04G002773.m1	down-regulated
BraA02G004939.m1	up-regulated	BraA03G006454.m1	down-regulated
BraA10G002669.m1	up-regulated	BraA02G002463.m1	down-regulated
BraA09G006229.m1	up-regulated	BraA04G002561.m1	down-regulated
BraA07G001907.m1	up-regulated	BraA06G004277.m1	down-regulated
BraA09G000094.m1	up-regulated	BraA07G003311.m1	down-regulated
BraA09G000581.m1	up-regulated	BraA07G004153.m1	down-regulated
BraA09G005912.m1	up-regulated	BraA10G003078.m1	down-regulated
BraA06G003505.m1	up-regulated	BraA07G003052.m1	down-regulated
BraA07G004500.m1	up-regulated	BraA06G001439.m1	down-regulated
BraA04G001006.m1	up-regulated	BraA05G003426.m1	down-regulated
BraA10G000055.m1	up-regulated	BraA08G000154.m1	down-regulated
BraA01G001799.m1	up-regulated	BraA08G003352.m1	down-regulated
BraA06G005195.m1	up-regulated	BraA08G000328.m1	down-regulated
BraA08G002220.m1	up-regulated	BraA09G007427.m1	down-regulated
BraA03G001398.m1	up-regulated	BraA10G001610.m1	down-regulated
BraA08G003565.m1	up-regulated	BraA06G000230.m1	down-regulated
BraA04G000909.m1	up-regulated	BraA05G004510.m1	down-regulated
BraA09G006334.m1	up-regulated	BraA08G001371.m1	down-regulated
BraA10G001999.m1	up-regulated	BraA03G006125.m1	down-regulated
BraA09G002667.m1	up-regulated	BraA03G004790.m1	down-regulated
BraA04G003186.m1	up-regulated	BraA09G000504.m1	down-regulated
BraA06G000216.m1	up-regulated	BraA03G003861.m1	down-regulated
BraA07G003239.m1	up-regulated	BraA01G005156.m1	down-regulated
BraA02G004567.m1	up-regulated	BraA02G004059.m1	down-regulated
BraA08G003239.m1	up-regulated	BraA07G002595.m1	down-regulated
BraA06G001159.m1	up-regulated	BraA09G000649.m1	down-regulated
BraA07G003585.m1	up-regulated	BraA02G004201.m1	down-regulated
BraA08G003871.m1	up-regulated	BraA08G002953.m1	down-regulated
BraA06G000953.m1	up-regulated	BraA08G002998.m1	down-regulated
BraA07G001905.m1	up-regulated	BraA07G002432.m1	down-regulated
BraA07G004389.m1	up-regulated	BraA08G002532.m1	down-regulated
BraA01G000705.m1	up-regulated	BraA09G006106.m1	down-regulated
BraA05G001782.m1	up-regulated	BraA03G000059.m1	down-regulated
BraA04G003082.m1	up-regulated	BraA07G000925.m1	down-regulated
BraA04G000012.m1	up-regulated	BraA02G003799.m1	down-regulated
BraA03G004944.m1	up-regulated	BraA05G000130.m1	down-regulated
BraA09G004942.m1	up-regulated	BraA09G006441.m1	down-regulated
BraA01G004796.m1	up-regulated	BraA03G000186.m1	down-regulated
BraA09G006289.m1	up-regulated	BraA03G002687.m1	down-regulated
BraA07G002977.m1	up-regulated	BraA08G001757.m1	down-regulated
BraA05G002618.m1	up-regulated	BraA03G005417.m1	down-regulated
BraA08G001319.m1	up-regulated	BraA07G003912.m1	down-regulated
BraA02G000144.m1	up-regulated	BraA02G001735.m1	down-regulated
BraA01G004204.m1	up-regulated	BraA06G001402.m1	down-regulated
BraA01G005393.m1	up-regulated	BraA07G000778.m1	down-regulated
BraA06G004558.m1	up-regulated	BraA01G004370.m1	down-regulated
BraA04G003573.m1	up-regulated	BraA05G001750.m1	down-regulated
BraA07G000020.m1	up-regulated	BraA08G003584.m1	down-regulated
BraA01G004442.m1	up-regulated	BraA09G001692.m1	down-regulated
BraA03G000647.m1	up-regulated	BraA02G001189.m1	down-regulated
BraA09G004631.m1	up-regulated	BraA02G001166.m1	down-regulated
BraA01G001211.m1	up-regulated	BraA10G003034.m1	down-regulated
BraA06G003988.m1	up-regulated	BraA05G000775.m1	down-regulated
BraA06G002007.m1	up-regulated	BraA02G003900.m1	down-regulated
BraA04G003121.m1	up-regulated	BraA09G000212.m1	down-regulated
BraA03G003928.m1	up-regulated	BraA01G004559.m1	down-regulated
BraA01G002415.m1	up-regulated	BraA07G002445.m1	down-regulated
BraA05G003820.m1	up-regulated	BraA03G004079.m1	down-regulated
BraA05G000166.m1	up-regulated	BraA09G002436.m1	down-regulated
BraA07G004219.m1	up-regulated	BraA01G002032.m1	down-regulated
BraA06G002150.m1	up-regulated	BraA09G005012.m1	down-regulated
BraA01G000071.m1	up-regulated	BraA01G004610.m1	down-regulated
BraA02G002364.m1	up-regulated	BraA04G000842.m1	down-regulated
BraA09G002213.m1	up-regulated	BraA10G002945.m1	down-regulated
BraA01G004573.m1	up-regulated	BraA03G005570.m1	down-regulated
BraA05G000285.m1	up-regulated	BraA06G000231.m1	down-regulated
BraA06G004587.m1	up-regulated	BraA07G002218.m1	down-regulated
BraA03G001761.m1	up-regulated	BraA09G002653.m1	down-regulated
BraA10G000328.m1	up-regulated	BraA09G000240.m1	down-regulated
BraA03G004860.m1	up-regulated	BraA01G000367.m1	down-regulated
BraA09G001931.m1	up-regulated	BraA10G003532.m1	down-regulated
BraA08G001630.m1	up-regulated	BraA06G003314.m1	down-regulated
BraA08G000477.m1	up-regulated	BraA05G003994.m1	down-regulated
BraA09G000627.m1	up-regulated	BraA10G000150.m1	down-regulated
BraA10G000632.m1	up-regulated	BraA07G002211.m1	down-regulated
BraA10G001959.m1	up-regulated	BraA06G001038.m1	down-regulated
BraA01G004232.m1	up-regulated	BraA04G003283.m1	down-regulated
BraA09G001430.m1	up-regulated	BraA07G001328.m1	down-regulated
BraA08G002810.m1	up-regulated	BraA02G004022.m1	down-regulated
BraA04G000010.m1	up-regulated	BraA03G003503.m1	down-regulated
BraA03G005894.m1	up-regulated	BraA05G003270.m1	down-regulated
BraA07G003428.m1	up-regulated	BraA01G000205.m1	down-regulated
BraA03G000336.m1	up-regulated	BraA04G002432.m1	down-regulated
BraA08G000188.m1	up-regulated	BraA05G004423.m1	down-regulated
BraA03G002446.m1	up-regulated	BraA10G002892.m1	down-regulated
BraA01G004691.m1	up-regulated	BraA05G000601.m1	down-regulated
BraA10G001274.m1	up-regulated	BraA03G005347.m1	down-regulated
BraA01G000792.m1	up-regulated	BraA01G000541.m1	down-regulated
BraA06G004350.m1	up-regulated	BraA04G000112.m1	down-regulated
BraA04G003535.m1	up-regulated	BraA07G001076.m1	down-regulated
BraA07G002889.m1	up-regulated	BraA09G004719.m1	down-regulated
BraA03G000567.m1	up-regulated	BraA09G005039.m1	down-regulated
BraA04G000084.m1	up-regulated	BraA10G003426.m1	down-regulated
BraA02G004055.m1	up-regulated	BraA08G001041.m1	down-regulated
BraA07G004145.m1	up-regulated	BraA03G001620.m1	down-regulated
BraA06G004589.m1	up-regulated	BraA09G006171.m1	down-regulated
BraA04G001101.m1	up-regulated	BraA03G000901.m1	down-regulated
BraA08G000936.m2	up-regulated	BraA04G001709.m1	down-regulated
BraA04G003703.m1	up-regulated	BraA02G002963.m1	down-regulated
BraA03G006297.m1	up-regulated	BraA03G005233.m1	down-regulated
BraA09G005439.m1	up-regulated	BraA03G003938.m1	down-regulated
BraA09G007377.m1	up-regulated	BraA03G003430.m1	down-regulated
BraA06G000827.m1	up-regulated	BraA06G003317.m1	down-regulated
BraA10G002252.m1	up-regulated	BraA01G000233.m1	down-regulated
BraA03G002817.m1	up-regulated	BraA09G002663.m1	down-regulated
BraA02G000602.m1	up-regulated	BraA04G001621.m1	down-regulated
BraA06G001633.m1	up-regulated	BraA02G001966.m1	down-regulated
BraA01G004538.m1	up-regulated	BraA01G003740.m1	down-regulated
BraA01G000836.m1	up-regulated	BraA05G000094.m1	down-regulated
BraA07G001508.m2	up-regulated	BraA07G002957.m1	down-regulated
BraA03G005648.m1	up-regulated	BraA07G000826.m1	down-regulated
BraA01G005046.m1	up-regulated	BraA03G003100.m1	down-regulated
BraA09G001001.m1	up-regulated	BraA05G002209.m1	down-regulated
BraA02G004470.m1	up-regulated	BraA10G000705.m1	down-regulated
BraA03G004541.m1	up-regulated	BraA05G000083.m1	down-regulated
BraA04G000997.m1	up-regulated	BraA09G006113.m1	down-regulated
BraA04G002000.m1	up-regulated	BraA03G000530.m1	down-regulated
BraA08G003733.m1	up-regulated	BraA01G001875.m1	down-regulated
BraA03G003793.m1	up-regulated	BraA02G002493.m1	down-regulated
BraA08G002483.m1	up-regulated	BraA07G001194.m1	down-regulated
BraA05G004419.m1	up-regulated	BraA08G000950.m1	down-regulated
BraA02G001873.m1	up-regulated	BraA01G001903.m1	down-regulated
BraA01G000121.m1	up-regulated	BraA04G001583.m1	down-regulated
BraA04G003203.m1	up-regulated	BraA09G004301.m1	down-regulated
BraA03G001378.m1	up-regulated	BraA04G002983.m1	down-regulated
BraA10G001422.m1	up-regulated	BraA06G004911.m1	down-regulated
BraA07G000132.m1	up-regulated	BraA10G003203.m1	down-regulated
BraA05G000422.m1	up-regulated	BraA06G001044.m1	down-regulated
BraA02G001292.m1	up-regulated	BraA09G000968.m1	down-regulated
BraA02G004097.m1	up-regulated	BraA07G001223.m1	down-regulated
BraA06G001786.m1	up-regulated	BraA04G000369.m1	down-regulated
BraA06G005250.m1	up-regulated	BraA02G004982.m1	down-regulated
BraA01G004961.m1	up-regulated	BraA04G000517.m1	down-regulated
BraA10G002147.m1	up-regulated	BraA06G003508.m1	down-regulated
BraA07G000373.m1	up-regulated	BraA01G000016.m1	down-regulated
BraA03G004970.m1	up-regulated	BraA09G004614.m1	down-regulated
BraA04G003375.m1	up-regulated	BraA03G002634.m1	down-regulated
BraA07G004590.m1	up-regulated	BraA01G004476.m1	down-regulated
BraA03G005627.m1	up-regulated	BraA07G002138.m1	down-regulated
BraA03G004274.m1	up-regulated	BraA03G003885.m1	down-regulated
BraA09G004017.m1	up-regulated	BraA09G000123.m1	down-regulated
BraA03G001789.m1	up-regulated	BraA06G004458.m1	down-regulated
BraA08G002175.m1	up-regulated	BraA09G006163.m1	down-regulated
BraA09G006753.m1	up-regulated	BraA03G004443.m1	down-regulated
BraA09G004368.m1	up-regulated	BraA04G001714.m1	down-regulated
BraA03G006424.m1	up-regulated	BraA07G003018.m1	down-regulated
BraA10G001806.m1	up-regulated	BraA01G001087.m1	down-regulated
BraA05G001825.m1	up-regulated	BraA01G004226.m1	down-regulated
BraA01G002490.m1	up-regulated	BraA03G004890.m1	down-regulated
BraA09G000740.m1	up-regulated	BraA10G001827.m1	down-regulated
BraA06G000620.m1	up-regulated	BraA07G001821.m1	down-regulated
BraA04G000233.m1	up-regulated	BraA09G001118.m1	down-regulated
BraA08G001689.m1	up-regulated	BraA03G000264.m1	down-regulated
BraA04G002438.m1	up-regulated	BraA04G003421.m1	down-regulated
BraA07G004380.m1	up-regulated	BraA05G004276.m1	down-regulated
BraA08G003653.m1	up-regulated	BraA02G002613.m1	down-regulated
BraA03G000568.m1	up-regulated	BraA02G002645.m1	down-regulated
BraA04G000318.m1	up-regulated	BraA07G001121.m1	down-regulated
BraA03G002845.m1	up-regulated	BraA05G000453.m1	down-regulated
BraA06G001170.m1	up-regulated	BraA07G003765.m1	down-regulated
BraA04G003339.m1	up-regulated	BraA07G003707.m1	down-regulated
BraA04G002783.m1	up-regulated	BraA04G002797.m1	down-regulated
BraA03G002115.m1	up-regulated	BraA07G003241.m1	down-regulated
BraA02G002258.m1	up-regulated	BraA03G005074.m1	down-regulated
BraA06G000267.m1	up-regulated	BraA09G007467.m1	down-regulated
BraA03G001539.m1	up-regulated	BraA07G002257.m1	down-regulated
BraA02G001044.m1	up-regulated	BraA03G001173.m1	down-regulated
BraA01G004070.m1	up-regulated	BraA02G002432.m1	down-regulated
BraA03G001017.m1	up-regulated	BraA09G004721.m1	down-regulated
BraA05G003304.m1	up-regulated	BraA03G000152.m1	down-regulated
BraA03G007179.m1	up-regulated	BraA02G003348.m1	down-regulated
BraA02G001131.m1	up-regulated	BraA07G004178.m1	down-regulated
BraA07G000995.m1	up-regulated	BraA07G001035.m1	down-regulated
BraA01G001161.m1	up-regulated	BraA10G001079.m1	down-regulated
BraA09G007193.m1	up-regulated	BraA09G004798.m1	down-regulated
BraA02G003135.m1	up-regulated	BraA03G000039.m1	down-regulated
BraA04G001481.m1	up-regulated	BraA03G002468.m1	down-regulated
BraA04G002334.m1	up-regulated	BraA09G000980.m1	down-regulated
BraA09G004098.m1	up-regulated	BraA09G006600.m1	down-regulated
BraA01G001615.m1	up-regulated	BraA07G004184.m1	down-regulated
BraA05G002013.m1	up-regulated	BraA02G000358.m1	down-regulated
BraA10G003321.m1	up-regulated	BraA04G002065.m1	down-regulated
BraA06G005180.m1	up-regulated	BraA08G003164.m1	down-regulated
BraA05G002109.m1	up-regulated	BraA02G002285.m1	down-regulated
BraA09G001342.m1	up-regulated	BraA09G000358.m1	down-regulated
BraA05G001658.m1	up-regulated	BraA03G005838.m1	down-regulated
BraA08G001322.m1	up-regulated	BraA02G004833.m1	down-regulated
BraA04G001486.m1	up-regulated	BraA01G004666.m1	down-regulated
BraA04G001239.m1	up-regulated	BraA08G003033.m1	down-regulated
BraA05G000015.m1	up-regulated	BraA08G002859.m1	down-regulated
BraA08G003180.m1	up-regulated	BraA08G002145.m1	down-regulated
BraA05G004673.m1	up-regulated	BraA10G003137.m1	down-regulated
BraA09G007549.m1	up-regulated	BraA01G002052.m1	down-regulated
BraA03G000711.m1	up-regulated	BraA07G004311.m1	down-regulated
BraA07G003866.m1	up-regulated	BraA03G003929.m1	down-regulated
BraA01G001902.m1	up-regulated	BraA09G006245.m1	down-regulated
BraA08G001437.m1	up-regulated	BraA01G000945.m1	down-regulated
BraA07G001759.m1	up-regulated	BraA05G000466.m1	down-regulated
BraA05G000920.m1	up-regulated	BraA01G004576.m1	down-regulated
BraA06G002053.m1	up-regulated	BraA05G003353.m1	down-regulated
BraA06G003938.m1	up-regulated	BraA09G004739.m1	down-regulated
BraA01G004399.m1	up-regulated	BraA08G003319.m1	down-regulated
BraA07G003608.m1	up-regulated	BraA02G001422.m1	down-regulated
BraA05G003179.m1	up-regulated	BraA02G000938.m1	down-regulated
BraA07G003880.m1	up-regulated	BraA09G006598.m1	down-regulated
BraA04G000017.m1	up-regulated	BraA07G000030.m1	down-regulated
BraA10G000601.m1	up-regulated	BraA01G001778.m1	down-regulated
BraA06G002207.m1	up-regulated	BraA09G005822.m1	down-regulated
BraA06G001362.m1	up-regulated	BraA01G004957.m1	down-regulated
BraA09G005590.m1	up-regulated	BraA09G001996.m1	down-regulated
BraA04G003684.m1	up-regulated	BraA09G004226.m1	down-regulated
BraA03G005011.m1	up-regulated	BraA01G001085.m1	down-regulated
BraA07G001521.m1	up-regulated	BraA09G004484.m1	down-regulated
BraA03G003757.m1	up-regulated	BraA09G004963.m1	down-regulated
BraA06G004817.m1	up-regulated	BraA06G000659.m1	down-regulated
BraA01G000918.m1	up-regulated	BraA09G000912.m1	down-regulated
BraA03G003853.m1	up-regulated	BraA02G004550.m1	down-regulated
BraA09G000709.m1	up-regulated	BraA02G000349.m1	down-regulated
BraA09G001100.m1	up-regulated	BraA05G000943.m1	down-regulated
BraA09G007491.m1	up-regulated	BraA01G001567.m1	down-regulated
BraA04G001425.m1	up-regulated	BraA07G004461.m1	down-regulated
BraA05G001092.m1	up-regulated	BraA08G000399.m1	down-regulated
BraA03G003048.m1	up-regulated	BraA08G000623.m1	down-regulated
BraA03G007137.m1	up-regulated	BraA03G002392.m1	down-regulated
BraA07G003849.m1	up-regulated	BraA06G003901.m1	down-regulated
BraA08G002983.m1	up-regulated	BraA09G000068.m1	down-regulated
BraA07G002948.m1	up-regulated	BraA05G000638.m1	down-regulated
BraA02G001137.m1	up-regulated	BraA01G002071.m1	down-regulated
BraA02G003745.m1	up-regulated	BraA03G000261.m1	down-regulated
BraA08G002594.m1	up-regulated	BraA02G000535.m1	down-regulated
BraA06G001790.m1	up-regulated	BraA02G002294.m1	down-regulated
BraA02G004774.m1	up-regulated	BraA10G000041.m1	down-regulated
BraA05G001166.m1	up-regulated	BraA09G006282.m1	down-regulated
BraA07G004411.m1	up-regulated	BraA10G002903.m1	down-regulated
BraA08G002752.m1	up-regulated	BraA07G003101.m1	down-regulated
BraA02G001979.m1	up-regulated	BraA03G001149.m1	down-regulated
BraA03G003935.m1	up-regulated	BraA09G000835.m1	down-regulated
BraA04G003548.m1	up-regulated	BraA06G000593.m1	down-regulated
BraA06G004097.m1	up-regulated	BraA01G003531.m1	down-regulated
BraA10G002157.m1	up-regulated	BraA09G002159.m1	down-regulated
BraA07G004004.m1	up-regulated	BraA03G004520.m1	down-regulated
BraA07G003117.m1	up-regulated	BraA02G002657.m1	down-regulated
BraA03G006047.m1	up-regulated	BraA09G006021.m1	down-regulated
BraA01G001181.m1	up-regulated	BraA10G000280.m1	down-regulated
BraA07G003272.m1	up-regulated	BraA03G001039.m1	down-regulated
BraA09G005914.m1	up-regulated	BraA03G007166.m1	down-regulated
BraA05G003097.m1	up-regulated	BraA04G003093.m1	down-regulated
BraA04G003157.m1	up-regulated	BraA06G001844.m1	down-regulated
BraA09G001410.m1	up-regulated	BraA06G001046.m1	down-regulated
BraA08G000937.m1	up-regulated	BraA09G006754.m1	down-regulated
BraA09G002530.m1	up-regulated	BraA03G004629.m1	down-regulated
BraA10G000414.m1	up-regulated	BraA06G004718.m1	down-regulated
BraA04G002965.m1	up-regulated	BraA01G004118.m1	down-regulated
BraA06G001624.m1	up-regulated	BraA07G003938.m1	down-regulated
BraA03G001081.m1	up-regulated	BraA01G004709.m1	down-regulated
BraA10G000238.m1	up-regulated	BraA01G001358.m1	down-regulated
BraA10G003554.m1	up-regulated	BraA04G001639.m1	down-regulated
BraA01G000899.m1	up-regulated	BraA03G005463.m1	down-regulated
BraA01G000197.m1	up-regulated	BraA10G002904.m1	down-regulated
BraA02G004422.m1	up-regulated	BraA07G003022.m1	down-regulated
BraA07G002616.m1	up-regulated	BraA09G005684.m1	down-regulated
BraA06G001634.m1	up-regulated	BraA07G002484.m1	down-regulated
BraA09G007327.m1	up-regulated	BraA01G001101.m1	down-regulated
BraA03G006211.m1	up-regulated	BraA05G000207.m1	down-regulated
BraA10G001967.m1	up-regulated	BraA07G004092.m1	down-regulated
BraA07G001826.m1	up-regulated	BraA02G002627.m1	down-regulated
BraA10G000598.m1	up-regulated	BraA09G000949.m1	down-regulated
BraA08G003706.m1	up-regulated	BraA07G004328.m1	down-regulated
BraA02G001338.m1	up-regulated	BraA04G003434.m1	down-regulated
BraA07G000308.m1	up-regulated	BraA09G000996.m1	down-regulated
BraA02G000789.m1	up-regulated	BraA02G002321.m1	down-regulated
BraA08G001344.m1	up-regulated	BraA09G001063.m1	down-regulated
BraA10G003312.m1	up-regulated	BraA09G007285.m1	down-regulated
BraA06G001091.m1	up-regulated	BraA02G002005.m1	down-regulated
BraA04G003383.m1	up-regulated	BraA03G006986.m1	down-regulated
BraA10G000192.m1	up-regulated	BraA02G003024.m1	down-regulated
BraA09G007020.m1	up-regulated	BraA04G002652.m1	down-regulated
BraA10G002467.m1	up-regulated	BraA06G004431.m1	down-regulated
BraA09G001098.m1	up-regulated	BraA01G001472.m1	down-regulated
BraA01G004406.m1	up-regulated	BraA03G002647.m1	down-regulated
BraA09G006510.m1	up-regulated	BraA02G001470.m1	down-regulated
BraA03G002170.m1	up-regulated	BraA09G002762.m1	down-regulated
BraA06G000469.m1	up-regulated	BraA03G001833.m1	down-regulated
BraA09G006551.m1	up-regulated	BraA06G005039.m1	down-regulated
BraA06G004226.m1	up-regulated	BraA07G000295.m1	down-regulated
BraA10G000431.m1	up-regulated	BraA05G003307.m1	down-regulated
BraA07G004117.m1	up-regulated	BraA08G002165.m1	down-regulated
BraA09G005430.m1	up-regulated	BraA02G002785.m1	down-regulated
BraA10G000177.m1	up-regulated	BraA07G002883.m1	down-regulated
BraA03G000231.m1	up-regulated	BraA10G000800.m1	down-regulated
BraA02G003119.m1	up-regulated	BraA02G000643.m1	down-regulated
BraA09G000726.m1	up-regulated	BraA01G002396.m1	down-regulated
BraA03G007158.m1	up-regulated	BraA03G001322.m1	down-regulated
BraA09G006485.m1	up-regulated	BraA09G006383.m1	down-regulated
BraA01G001867.m1	up-regulated	BraA06G001061.m1	down-regulated
BraA07G001323.m1	up-regulated	BraA06G004159.m1	down-regulated
BraA01G004620.m1	up-regulated	BraA03G004001.m1	down-regulated
BraA02G001876.m1	up-regulated	BraA05G000571.m1	down-regulated
BraA05G000431.m1	up-regulated	BraA03G001306.m1	down-regulated
BraA09G004180.m1	up-regulated	BraA07G002575.m1	down-regulated
BraA02G003697.m1	up-regulated	BraA03G006482.m1	down-regulated
BraA09G000534.m1	up-regulated	BraA01G002498.m1	down-regulated
BraA06G002166.m1	up-regulated	BraA03G003896.m1	down-regulated
BraA10G001955.m1	up-regulated	BraA08G003497.m1	down-regulated
BraA06G000149.m1	up-regulated	BraA05G002863.m1	down-regulated
BraA01G000251.m1	up-regulated	BraA07G004262.m1	down-regulated
BraA09G004679.m1	up-regulated	BraA04G003422.m1	down-regulated
BraA03G000726.m1	up-regulated	BraA07G002542.m1	down-regulated
BraA03G000527.m1	up-regulated	BraA05G004129.m1	down-regulated
BraA03G003461.m1	up-regulated	BraA03G005915.m1	down-regulated
BraA07G003174.m1	up-regulated	BraA02G000794.m1	down-regulated
BraA10G003395.m2	up-regulated	BraA04G001023.m1	down-regulated
BraA04G003489.m1	up-regulated	BraA08G002837.m1	down-regulated
BraA07G001143.m1	up-regulated	BraA06G000766.m1	down-regulated
BraA09G000173.m1	up-regulated	BraA07G004446.m1	down-regulated
BraA06G002145.m1	up-regulated	BraA05G003863.m1	down-regulated
BraA04G001272.m1	up-regulated	BraA01G002666.m1	down-regulated
BraA01G004700.m1	up-regulated	BraA07G004027.m1	down-regulated
BraA01G004369.m1	up-regulated	BraA03G001546.m1	down-regulated
BraA06G001975.m1	up-regulated	BraA02G000445.m1	down-regulated
BraA06G001849.m1	up-regulated	BraA10G001663.m1	down-regulated
BraA09G005621.m1	up-regulated	BraA03G002414.m1	down-regulated
BraA10G002043.m1	up-regulated	BraA09G006868.m1	down-regulated
BraA03G001321.m1	up-regulated	BraA09G004640.m1	down-regulated
BraA02G004491.m1	up-regulated	BraA06G002099.m1	down-regulated
BraA06G000201.m1	up-regulated	BraA01G000208.m1	down-regulated
BraA06G004042.m1	up-regulated	BraA09G005471.m1	down-regulated
BraA01G001238.m1	up-regulated	BraA03G000642.m1	down-regulated
BraA04G001014.m1	up-regulated	BraA09G006855.m1	down-regulated
BraA09G000383.m1	up-regulated	BraA02G004112.m1	down-regulated
BraA10G002234.m1	up-regulated	BraA02G004689.m1	down-regulated
BraA06G001713.m1	up-regulated	BraA02G001483.m1	down-regulated
BraA08G002051.m1	up-regulated	BraA05G002172.m1	down-regulated
BraA02G003999.m1	up-regulated	BraA04G000271.m1	down-regulated
BraA09G002195.m1	up-regulated	BraA08G001883.m1	down-regulated
BraA03G002005.m1	up-regulated	BraA03G001290.m1	down-regulated
BraA03G005875.m1	up-regulated	BraA10G003115.m1	down-regulated
BraA06G004342.m1	up-regulated	BraA10G001873.m1	down-regulated
BraA09G001688.m1	up-regulated	BraA01G000920.m1	down-regulated
BraA06G005139.m1	up-regulated	BraA02G002361.m1	down-regulated
BraA05G003805.m1	up-regulated	BraA06G001354.m1	down-regulated
BraA06G001578.m1	up-regulated	BraA04G003636.m1	down-regulated
BraA05G002848.m1	up-regulated	BraA03G000930.m1	down-regulated
BraA03G004640.m1	up-regulated	BraA03G003356.m1	down-regulated
BraA08G003209.m1	up-regulated	BraA10G001413.m1	down-regulated
BraA08G001859.m1	up-regulated	BraA10G000411.m1	down-regulated
BraA01G002623.m1	up-regulated	BraA06G002162.m1	down-regulated
BraA03G005808.m1	up-regulated	BraA09G000629.m1	down-regulated
BraA09G005260.m1	up-regulated	BraA07G004475.m1	down-regulated
BraA03G001134.m1	up-regulated	BraA05G000602.m1	down-regulated
BraA01G005106.m1	up-regulated	BraA07G002749.m1	down-regulated
BraA03G000080.m1	up-regulated	BraA10G001997.m1	down-regulated
BraA04G001512.m1	up-regulated	BraA04G000110.m1	down-regulated
BraA09G006950.m1	up-regulated	BraA08G002901.m1	down-regulated
BraA06G001267.m1	up-regulated	BraA03G003991.m1	down-regulated
BraA08G000135.m1	up-regulated	BraA02G002437.m1	down-regulated
BraA01G001678.m1	up-regulated	BraA01G000827.m1	down-regulated
BraA08G000541.m1	up-regulated	BraA07G003752.m1	down-regulated
BraA01G000572.m1	up-regulated	BraA06G001484.m1	down-regulated
BraA10G002995.m1	up-regulated	BraA07G001172.m1	down-regulated
BraA03G004498.m1	up-regulated	BraA02G003655.m1	down-regulated
BraA02G002117.m1	up-regulated	BraA03G002906.m1	down-regulated
BraA02G004331.m1	up-regulated	BraA05G004471.m1	down-regulated
BraA03G003992.m1	up-regulated	BraA06G001201.m1	down-regulated
BraA10G002490.m1	up-regulated	BraA07G004133.m1	down-regulated
BraA09G002039.m1	up-regulated	BraA09G002402.m1	down-regulated
BraA09G006806.m1	up-regulated	BraA06G001761.m1	down-regulated
BraA03G001679.m1	up-regulated	BraA09G002127.m1	down-regulated
BraA03G003743.m1	up-regulated	BraA07G003088.m1	down-regulated
BraA07G000307.m1	up-regulated	BraA07G001105.m1	down-regulated
BraA05G002864.m1	up-regulated	BraA09G004092.m1	down-regulated
BraA10G000690.m1	up-regulated	BraA05G004561.m1	down-regulated
BraA07G002519.m1	up-regulated	BraA09G002688.m1	down-regulated
BraA09G004539.m1	up-regulated	BraA01G004181.m1	down-regulated
BraA03G002215.m1	up-regulated	BraA03G001222.m1	down-regulated
BraA09G006090.m1	up-regulated	BraA10G002517.m1	down-regulated
BraA06G003113.m1	up-regulated	BraA09G002826.m1	down-regulated
BraA09G002196.m1	up-regulated	BraA07G003041.m1	down-regulated
BraA08G001686.m1	up-regulated	BraA10G001723.m1	down-regulated
BraA09G001169.m1	up-regulated	BraA05G004481.m1	down-regulated
BraA01G000027.m1	up-regulated	BraA04G003530.m1	down-regulated
BraA03G005109.m1	up-regulated	BraA03G005078.m1	down-regulated
BraA09G001273.m1	up-regulated	BraA06G000562.m1	down-regulated
BraA04G001182.m1	up-regulated	BraA10G003125.m1	down-regulated
BraA09G002996.m1	up-regulated	BraA07G002269.m1	down-regulated
BraA03G000104.m1	up-regulated	BraA06G003350.m1	down-regulated
BraA06G004548.m1	up-regulated	BraA03G003887.m1	down-regulated
BraA01G002469.m1	up-regulated	BraA05G004306.m1	down-regulated
BraA01G005080.m1	up-regulated	BraA06G000529.m1	down-regulated
BraA07G001845.m1	up-regulated	BraA09G004525.m1	down-regulated
BraA01G002183.m1	up-regulated	BraA09G006905.m1	down-regulated
BraA01G002425.m1	up-regulated	BraA09G004867.m1	down-regulated
BraA08G002005.m1	up-regulated	BraA09G001964.m1	down-regulated
BraA10G002981.m1	up-regulated	BraA09G001876.m1	down-regulated
BraA03G001858.m1	up-regulated	BraA08G000249.m1	down-regulated
BraA09G005480.m1	up-regulated	BraA07G001287.m1	down-regulated
BraA04G003572.m1	up-regulated	BraA08G001482.m1	down-regulated
BraA03G003744.m1	up-regulated	BraA02G001971.m1	down-regulated
BraA03G002856.m1	up-regulated	BraA10G001915.m1	down-regulated
BraA03G004284.m1	up-regulated	BraA05G003346.m1	down-regulated
BraA02G002992.m1	up-regulated	BraA09G003764.m1	down-regulated
BraA10G001763.m1	up-regulated	BraA09G003803.m1	down-regulated
BraA09G006969.m1	up-regulated	BraA01G003846.m1	down-regulated
BraA02G003440.m1	up-regulated	BraA02G000485.m1	down-regulated
BraA03G000155.m1	up-regulated	BraA08G001723.m1	down-regulated
BraA01G001277.m1	up-regulated	BraA03G004092.m1	down-regulated
BraA06G003185.m1	up-regulated	BraA08G001597.m1	down-regulated
BraA08G002493.m1	up-regulated	BraA06G001458.m1	down-regulated
BraA09G006140.m1	up-regulated	BraA08G001480.m1	down-regulated
BraA04G003685.m1	up-regulated	BraA01G004568.m1	down-regulated
BraA05G003546.m1	up-regulated	BraA01G005028.m1	down-regulated
BraA04G000930.m1	up-regulated	BraA09G002719.m1	down-regulated
BraA05G000948.m1	up-regulated	BraA08G002256.m1	down-regulated
BraA09G004609.m1	up-regulated	BraA03G006040.m1	down-regulated
BraA05G000700.m1	up-regulated	BraA09G005542.m1	down-regulated
BraA01G005157.m1	up-regulated	BraA01G004523.m1	down-regulated
BraA08G003444.m1	up-regulated	BraA01G002525.m1	down-regulated
BraA04G003084.m1	up-regulated	BraA10G000605.m1	down-regulated
BraA02G001337.m1	up-regulated	BraA03G000204.m1	down-regulated
BraA01G002406.m1	up-regulated	BraA01G000117.m1	down-regulated
BraA08G003754.m1	up-regulated	BraA06G004423.m1	down-regulated
BraA09G002133.m1	up-regulated	BraA09G006505.m1	down-regulated
BraA10G003301.m1	up-regulated	BraA04G002014.m1	down-regulated
BraA02G003499.m1	up-regulated	BraA06G003543.m1	down-regulated
BraA07G001951.m1	up-regulated	BraA10G002256.m1	down-regulated
BraA08G002871.m1	up-regulated	BraA01G001192.m1	down-regulated
BraA08G001320.m1	up-regulated	BraA01G000125.m1	down-regulated
BraA08G001775.m1	up-regulated	BraA10G001993.m1	down-regulated
BraA02G003932.m1	up-regulated	BraA07G003496.m1	down-regulated
BraA09G000727.m1	up-regulated	BraA09G007524.m1	down-regulated
BraA09G007437.m1	up-regulated	BraA10G002078.m1	down-regulated
BraA06G000195.m1	up-regulated	BraA03G003188.m1	down-regulated
BraA02G002127.m1	up-regulated	BraA06G004517.m1	down-regulated
BraA03G002585.m1	up-regulated	BraA02G004576.m1	down-regulated
BraA06G005154.m1	up-regulated	BraA09G000102.m1	down-regulated
BraA07G000353.m1	up-regulated	BraA10G001421.m1	down-regulated
BraA08G001530.m1	up-regulated	BraA03G000618.m1	down-regulated
BraA08G001215.m1	up-regulated	BraA09G007203.m1	down-regulated
BraA09G005629.m1	up-regulated	BraA07G003964.m1	down-regulated
BraA08G003237.m1	up-regulated	BraA03G004562.m1	down-regulated
BraA05G000618.m1	up-regulated	BraA05G000110.m1	down-regulated
BraA01G002654.m1	up-regulated	BraA07G000985.m1	down-regulated
BraA09G000991.m1	up-regulated	BraA03G004304.m1	down-regulated
BraA07G001293.m1	up-regulated	BraA03G005987.m1	down-regulated
BraA05G004465.m1	up-regulated	BraA07G003002.m1	down-regulated
BraA07G001795.m1	up-regulated	BraA07G003194.m1	down-regulated
BraA03G001338.m1	up-regulated	BraA09G005425.m1	down-regulated
BraA01G000905.m1	up-regulated	BraA07G001528.m1	down-regulated
BraA09G003943.m1	up-regulated	BraA03G004119.m1	down-regulated
BraA02G001375.m1	up-regulated	BraA07G000524.m1	down-regulated
BraA05G003077.m1	up-regulated	BraA05G003575.m1	down-regulated
BraA10G000395.m1	up-regulated	BraA03G003208.m1	down-regulated
BraA09G007084.m1	up-regulated	BraA07G001894.m1	down-regulated
BraA06G000265.m1	up-regulated	BraA01G001483.m1	down-regulated
BraA05G001772.m1	up-regulated	BraA06G005037.m1	down-regulated
BraA07G002415.m1	up-regulated	BraA05G000867.m1	down-regulated
BraA09G005118.m1	up-regulated	BraA09G006888.m1	down-regulated
BraA08G000600.m1	up-regulated	BraA10G003524.m1	down-regulated
BraA03G004647.m1	up-regulated	BraA08G001717.m1	down-regulated
BraA02G002476.m1	up-regulated	BraA07G000359.m1	down-regulated
BraA03G002433.m1	up-regulated	BraA09G003883.m1	down-regulated
BraA04G001331.m1	up-regulated	BraA04G001943.m1	down-regulated
BraA02G004679.m1	up-regulated	BraA03G002418.m1	down-regulated
BraA09G005424.m1	up-regulated	BraA07G003624.m1	down-regulated
BraA07G003020.m1	up-regulated	BraA06G001381.m1	down-regulated
BraA07G002663.m1	up-regulated	BraA07G003011.m1	down-regulated
BraA05G004772.m1	up-regulated	BraA05G003286.m1	down-regulated
BraA09G004346.m1	up-regulated	BraA02G001850.m1	down-regulated
BraA02G000984.m1	up-regulated	BraA05G004534.m1	down-regulated
BraA08G003714.m1	up-regulated	BraA02G004841.m1	down-regulated
BraA07G004503.m1	up-regulated	BraA07G003465.m1	down-regulated
BraA04G002048.m1	up-regulated	BraA10G002358.m1	down-regulated
BraA02G001171.m1	up-regulated	BraA06G004734.m1	down-regulated
BraA10G000196.m1	up-regulated	BraA08G000171.m1	down-regulated
BraA09G002306.m1	up-regulated	BraA06G004625.m1	down-regulated
BraA07G004106.m1	up-regulated	BraA09G000719.m1	down-regulated
BraA05G003312.m1	up-regulated	BraA09G001619.m1	down-regulated
BraA01G004404.m1	up-regulated	BraA07G000021.m1	down-regulated
BraA05G003602.m1	up-regulated	BraA06G003337.m1	down-regulated
BraA02G004113.m1	up-regulated	BraA02G000387.m1	down-regulated
BraA09G007312.m1	up-regulated	BraA10G000617.m1	down-regulated
BraA09G000024.m1	up-regulated	BraA09G007088.m1	down-regulated
BraA09G000645.m1	up-regulated	BraA02G001025.m1	down-regulated
BraA03G005489.m1	up-regulated	BraA01G004555.m1	down-regulated
BraA06G004742.m1	up-regulated	BraA03G002341.m1	down-regulated
BraA08G003738.m1	up-regulated	BraA09G000659.m1	down-regulated
BraA05G003618.m1	up-regulated	BraA04G003691.m1	down-regulated
BraA09G002668.m1	up-regulated	BraA03G002944.m1	down-regulated
BraA09G004073.m1	up-regulated	BraA06G004594.m1	down-regulated
BraA07G003435.m1	up-regulated	BraA07G004310.m1	down-regulated
BraA05G000260.m1	up-regulated	BraA07G000014.m1	down-regulated
BraA02G002288.m1	up-regulated	BraA08G003149.m1	down-regulated
BraA03G001740.m1	up-regulated	BraA08G001231.m1	down-regulated
BraA07G002923.m1	up-regulated	BraA10G000574.m1	down-regulated
BraA05G001310.m1	up-regulated	BraA10G002572.m1	down-regulated
BraA01G003779.m1	up-regulated	BraA02G001185.m1	down-regulated
BraA03G001602.m1	up-regulated	BraA09G002736.m1	down-regulated
BraA03G000710.m1	up-regulated	BraA09G000250.m1	down-regulated
BraA06G000871.m1	up-regulated	BraA01G000980.m1	down-regulated
BraA03G005621.m1	up-regulated	BraA08G000333.m1	down-regulated
BraA02G002633.m1	up-regulated	BraA09G002375.m1	down-regulated
BraA08G003082.m1	up-regulated	BraA07G001443.m1	down-regulated
BraA07G003480.m1	up-regulated	BraA06G001948.m1	down-regulated
BraA01G005305.m1	up-regulated	BraA05G004139.m1	down-regulated
BraA09G001176.m1	up-regulated	BraA05G004093.m1	down-regulated
BraA07G004033.m1	up-regulated	BraA07G002376.m1	down-regulated
BraA09G000260.m1	up-regulated	BraA03G005972.m1	down-regulated
BraA06G003651.m1	up-regulated	BraA03G005971.m1	down-regulated
BraA01G004712.m1	up-regulated	BraA08G003074.m1	down-regulated
BraA01G002642.m1	up-regulated	BraA09G005774.m1	down-regulated
BraA09G000321.m1	up-regulated	BraA07G004001.m1	down-regulated
BraA05G000351.m1	up-regulated	BraA02G001037.m1	down-regulated
BraA04G001844.m1	up-regulated	BraA07G000709.m1	down-regulated
BraA02G001074.m1	up-regulated	BraA07G002392.m1	down-regulated
BraA03G002209.m1	up-regulated	BraA08G000630.m1	down-regulated
BraA09G001561.m1	up-regulated	BraA06G001952.m1	down-regulated
BraA02G000169.m1	up-regulated	BraA02G001670.m1	down-regulated
BraA03G001480.m1	up-regulated	BraA02G002896.m1	down-regulated
BraA04G000824.m1	up-regulated	BraA03G005723.m1	down-regulated
BraA09G006846.m1	up-regulated	BraA10G003304.m1	down-regulated
BraA10G003211.m1	up-regulated	BraA05G001524.m1	down-regulated
BraA09G000257.m1	up-regulated	BraA06G003922.m1	down-regulated
BraA09G007442.m1	up-regulated	BraA02G000386.m1	down-regulated
BraA03G004906.m1	up-regulated	BraA07G002604.m1	down-regulated
BraA08G002922.m1	up-regulated	BraA09G004956.m1	down-regulated
BraA07G004369.m1	up-regulated	BraA05G001526.m1	down-regulated
BraA07G000511.m1	up-regulated	BraA06G003556.m1	down-regulated
BraA08G003147.m1	up-regulated	BraA09G006328.m1	down-regulated
BraA09G000873.m1	up-regulated	BraA09G003949.m1	down-regulated
BraA08G002183.m1	up-regulated	BraA07G002535.m1	down-regulated
BraA01G002484.m1	up-regulated	BraA06G001496.m1	down-regulated
BraA03G000103.m1	up-regulated	BraA03G003011.m1	down-regulated
BraA10G002352.m1	up-regulated	BraA03G004240.m1	down-regulated
BraA03G004004.m1	up-regulated	BraA09G004664.m1	down-regulated
BraA05G004040.m1	up-regulated	BraA07G003895.m1	down-regulated
BraA09G005705.m1	up-regulated	BraA06G001583.m1	down-regulated
BraA06G000660.m1	up-regulated	BraA07G004237.m1	down-regulated
BraA02G003683.m1	up-regulated	BraA03G005289.m1	down-regulated
BraA06G003466.m1	up-regulated	BraA10G001513.m1	down-regulated
BraA06G004403.m1	up-regulated	BraA03G002805.m1	down-regulated
BraA01G001698.m1	up-regulated	BraA10G002818.m1	down-regulated
BraA09G000221.m1	up-regulated	BraA09G000181.m1	down-regulated
BraA07G003994.m1	up-regulated	BraA09G002025.m1	down-regulated
BraA03G005512.m1	up-regulated	BraA03G004157.m1	down-regulated
BraA02G000122.m1	up-regulated	BraA08G003552.m1	down-regulated
BraA01G000127.m1	up-regulated	BraA09G001163.m1	down-regulated
BraA05G004202.m1	up-regulated	BraA06G001979.m1	down-regulated
BraA03G007182.m1	up-regulated	BraA09G005354.m1	down-regulated
BraA05G001105.m1	up-regulated	BraA10G000527.m1	down-regulated
BraA04G002338.m1	up-regulated	BraA07G004239.m1	down-regulated
BraA03G000915.m1	up-regulated	BraA01G003574.m1	down-regulated
BraA01G005326.m1	up-regulated	BraA09G005560.m1	down-regulated
BraA10G002525.m1	up-regulated	BraA07G003470.m1	down-regulated
BraA10G000602.m1	up-regulated	BraA09G001032.m1	down-regulated
BraA03G005332.m1	up-regulated	BraA02G000859.m1	down-regulated
BraA02G004483.m1	up-regulated	BraA02G004023.m1	down-regulated
BraA01G001954.m1	up-regulated	BraA08G001166.m1	down-regulated
BraA09G000199.m1	up-regulated	BraA10G001231.m1	down-regulated
BraA09G000041.m1	up-regulated	BraA01G000814.m1	down-regulated
BraA10G002295.m1	up-regulated	BraA02G003465.m1	down-regulated
BraA09G004888.m1	up-regulated	BraA09G005129.m1	down-regulated
BraA04G001480.m1	up-regulated	BraA02G003567.m1	down-regulated
BraA02G004918.m1	up-regulated	BraA02G000060.m1	down-regulated
BraA09G001246.m1	up-regulated	BraA06G003386.m1	down-regulated
BraA09G000987.m1	up-regulated	BraA09G000677.m1	down-regulated
BraA01G002065.m1	up-regulated	BraA05G003759.m1	down-regulated
BraA05G003190.m1	up-regulated	BraA02G004929.m1	down-regulated
BraA05G000924.m1	up-regulated	BraA09G001537.m1	down-regulated
BraA02G004075.m1	up-regulated	BraA09G007553.m1	down-regulated
BraA07G000872.m1	up-regulated	BraA05G002897.m1	down-regulated
BraA08G003218.m1	up-regulated	BraA05G003570.m1	down-regulated
BraA08G001765.m1	up-regulated	BraA03G005639.m1	down-regulated
BraA04G000572.m1	up-regulated	BraA03G002594.m1	down-regulated
BraA08G003360.m1	up-regulated	BraA03G002290.m1	down-regulated
BraA05G000824.m1	up-regulated	BraA03G002951.m1	down-regulated
BraA06G000824.m1	up-regulated	BraA02G004946.m1	down-regulated
BraA02G002741.m1	up-regulated	BraA06G003804.m1	down-regulated
BraA02G004416.m1	up-regulated	BraA03G005336.m1	down-regulated
BraA01G001931.m1	up-regulated	BraA03G004146.m1	down-regulated
BraA02G001616.m1	up-regulated	BraA08G003857.m1	down-regulated
BraA03G007010.m1	up-regulated	BraA03G000394.m1	down-regulated
BraA03G005860.m1	up-regulated	BraA09G005574.m1	down-regulated
BraA07G001185.m1	up-regulated	BraA02G004969.m1	down-regulated
BraA02G003586.m1	up-regulated	BraA04G000192.m1	down-regulated
BraA03G003035.m1	up-regulated	BraA03G000833.m1	down-regulated
BraA01G000099.m1	up-regulated	BraA10G001305.m1	down-regulated
BraA01G002649.m1	up-regulated	BraA02G002925.m1	down-regulated
BraA10G001181.m1	up-regulated	BraA10G003129.m1	down-regulated
BraA01G004363.m1	up-regulated	BraA01G001060.m1	down-regulated
BraA01G003586.m1	up-regulated	BraA03G001238.m1	down-regulated
BraA09G000249.m1	up-regulated	BraA08G000939.m1	down-regulated
BraA08G001534.m1	up-regulated	BraA06G000198.m1	down-regulated
BraA08G003829.m1	up-regulated	BraA02G001562.m1	down-regulated
BraA01G001468.m1	up-regulated	BraA07G000259.m1	down-regulated
BraA04G002720.m1	up-regulated	BraA02G004196.m1	down-regulated
BraA10G003149.m1	up-regulated	BraA04G001740.m1	down-regulated
BraA09G001328.m1	up-regulated	BraA03G000934.m1	down-regulated
[truncated: 2,015 more rows]

## Sheet: 2d v 1d
Supplementary Table S1 DEGs between 2d v 1d groups
Gene name	Up/Down regulated	Gene name	Up/Down regulated
BraA03G001419.m1	up-purple-regulated	BraA05G002886.m1	down-regulated
BraA03G000502.m1	up-purple-regulated	BraA06G000172.m1	down-regulated
BraA05G000021.m1	up-purple-regulated	BraA01G000604.m1	down-regulated
BraA03G001003.m1	up-regulated	BraA05G002738.m1	down-regulated
BraA07G002795.m1	up-regulated	BraA03G000905.m1	down-regulated
BraA04G001871.m1	up-regulated	BraA03G004294.m1	down-regulated
BraA06G003907.m1	up-regulated	BraA05G000868.m1	down-regulated
BraA02G000117.m1	up-regulated	BraA09G003064.m1	down-regulated
BraA08G003256.m1	up-regulated	BraA07G004461.m1	down-regulated
BraA02G004690.m1	up-regulated	BraA06G003650.m1	down-regulated
BraA01G000110.m1	up-regulated	BraA01G003409.m1	down-regulated
BraA03G005444.m1	up-regulated	BraA01G005358.m1	down-regulated
BraA07G003433.m1	up-regulated	BraA04G001911.m1	down-regulated
BraA07G004546.m1	up-regulated	BraA09G004804.m1	down-regulated
BraA08G002978.m1	up-regulated	BraA05G000587.m1	down-regulated
BraA06G001924.m1	up-regulated	BraA02G004147.m1	down-regulated
BraA01G001826.m1	up-regulated	BraA04G002827.m1	down-regulated
BraA03G000691.m1	up-regulated	BraA03G004038.m1	down-regulated
BraA04G000069.m1	up-regulated	BraA09G001945.m1	down-regulated
BraA01G000029.m1	up-regulated	BraA06G003559.m1	down-regulated
BraA03G003856.m1	up-regulated	BraA05G000111.m1	down-regulated
BraA05G003652.m1	up-regulated	BraA10G002206.m1	down-regulated
BraA02G000935.m1	up-regulated	BraA08G001763.m1	down-regulated
BraA09G000319.m1	up-regulated	BraA10G002299.m1	down-regulated
BraA06G001207.m1	up-regulated	BraA05G004174.m1	down-regulated
BraA06G002116.m1	up-regulated	BraA03G004256.m1	down-regulated
BraA09G000592.m1	up-regulated	BraA09G005640.m1	down-regulated
BraA01G001843.m1	up-regulated	BraA08G000037.m1	down-regulated
BraA05G004644.m1	up-regulated	BraA04G000802.m1	down-regulated
BraA08G003034.m1	up-regulated	BraA09G001284.m1	down-regulated
BraA09G006372.m1	up-regulated	BraA02G000542.m1	down-regulated
BraA09G007088.m1	up-regulated	BraA05G000110.m1	down-regulated
BraA01G004243.m1	up-regulated	BraA05G003497.m1	down-regulated
BraA08G003713.m1	up-regulated	BraA06G003125.m1	down-regulated
BraA08G002281.m1	up-regulated	BraA01G001092.m1	down-regulated
BraA06G001052.m1	up-regulated	BraA03G002014.m1	down-regulated
BraA03G004775.m1	up-regulated	BraA05G002897.m1	down-regulated
BraA10G002157.m1	up-regulated	BraA09G001442.m1	down-regulated
BraA03G000950.m1	up-regulated	BraA03G003885.m1	down-regulated
BraA07G001861.m1	up-regulated	BraA10G002537.m1	down-regulated
BraA06G003444.m1	up-regulated	BraA10G002904.m1	down-regulated
BraA04G001457.m1	up-regulated	BraA06G003980.m1	down-regulated
BraA08G002495.m1	up-regulated	BraA01G001085.m1	down-regulated
BraA10G002508.m1	up-regulated	BraA03G005571.m1	down-regulated
BraA03G004744.m1	up-regulated	BraA01G002071.m1	down-regulated
BraA04G003012.m1	up-regulated	BraA04G001849.m1	down-regulated
BraA03G003888.m1	up-regulated	BraA08G003877.m1	down-regulated
BraA07G002433.m1	up-regulated	BraA03G003215.m1	down-regulated
BraA05G004444.m1	up-regulated	BraA09G004597.m1	down-regulated
BraA07G003689.m1	up-regulated	BraA05G004350.m1	down-regulated
BraA03G000013.m1	up-regulated	BraA09G002762.m1	down-regulated
BraA09G006394.m1	up-regulated	BraA04G001643.m1	down-regulated
BraA08G001292.m1	up-regulated	BraA05G004195.m1	down-regulated
BraA04G000900.m1	up-regulated	BraA04G001209.m1	down-regulated
BraA10G000063.m1	up-regulated	BraA09G006466.m1	down-regulated
BraA09G001763.m1	up-regulated	BraA03G006107.m1	down-regulated
BraA06G001979.m1	up-regulated	BraA06G000664.m1	down-regulated
BraA08G002715.m1	up-regulated	BraA07G004355.m1	down-regulated
BraA07G002547.m1	up-regulated	BraA01G003774.m1	down-regulated
BraA02G004934.m1	up-regulated	BraA04G003085.m1	down-regulated
BraA01G000591.m1	up-regulated	BraA03G000934.m1	down-regulated
BraA09G000746.m1	up-regulated	BraA08G003103.m1	down-regulated
BraA06G003861.m1	up-regulated	BraA01G000991.m1	down-regulated
BraA02G003602.m1	up-regulated	BraA08G001054.m1	down-regulated
BraA03G003638.m1	up-regulated	BraA10G001815.m1	down-regulated
BraA01G001525.m1	up-regulated	BraA07G002175.m1	down-regulated
BraA07G002090.m1	up-regulated	BraA10G002424.m1	down-regulated
BraA03G004164.m1	up-regulated	BraA02G000541.m1	down-regulated
BraA03G003524.m1	up-regulated	BraA08G000347.m1	down-regulated
BraA09G000541.m1	up-regulated	BraA08G000964.m1	down-regulated
BraA06G000262.m1	up-regulated	BraA01G004666.m1	down-regulated
BraA04G002041.m1	up-regulated	BraA10G002429.m1	down-regulated
BraA05G000199.m1	up-regulated	BraA02G001670.m1	down-regulated
BraA01G000835.m1	up-regulated	BraA05G000094.m1	down-regulated
BraA09G001432.m1	up-regulated	BraA03G002851.m1	down-regulated
BraA07G001659.m1	up-regulated	BraA07G001079.m1	down-regulated
BraA06G000135.m1	up-regulated	BraA06G000275.m1	down-regulated
BraA04G003462.m1	up-regulated	BraA05G001277.m1	down-regulated
BraA08G003485.m1	up-regulated	BraA06G001327.m1	down-regulated
BraA05G001249.m1	up-regulated	BraA02G002872.m1	down-regulated
BraA08G001486.m1	up-regulated	BraA09G001683.m1	down-regulated
BraA09G001740.m1	up-regulated	BraA02G000046.m1	down-regulated
BraA01G004887.m1	up-regulated	BraA05G004108.m1	down-regulated
BraA01G000581.m1	up-regulated	BraA03G001163.m1	down-regulated
BraA09G000089.m1	up-regulated	BraA07G003231.m1	down-regulated
BraA01G002184.m1	up-regulated	BraA03G005071.m1	down-regulated
BraA01G001766.m1	up-regulated	BraA09G007467.m1	down-regulated
BraA06G001055.m1	up-regulated	BraA07G004069.m1	down-regulated
BraA02G004971.m1	up-regulated	BraA10G001451.m1	down-regulated
BraA07G001597.m1	up-regulated	BraA03G002960.m1	down-regulated
BraA03G000492.m1	up-regulated	BraA03G004257.m1	down-regulated
BraA07G002758.m1	up-regulated	BraA07G000976.m1	down-regulated
BraA01G005162.m1	up-regulated	BraA02G000093.m1	down-regulated
BraA02G000365.m1	up-regulated	BraA06G000011.m1	down-regulated
BraA03G005722.m1	up-regulated	BraA06G004545.m1	down-regulated
BraA02G004334.m1	up-regulated	BraA05G000334.m1	down-regulated
BraA09G007458.m1	up-regulated	BraA01G000049.m1	down-regulated
BraA07G002321.m1	up-regulated	BraA03G004687.m1	down-regulated
BraA10G000577.m1	up-regulated	BraA04G001453.m1	down-regulated
BraA04G002329.m1	up-regulated	BraA07G002450.m1	down-regulated
BraA01G003667.m1	up-regulated	BraA06G004935.m1	down-regulated
BraA07G003993.m1	up-regulated	BraA06G000114.m1	down-regulated
BraA10G001380.m1	up-regulated	BraA10G002572.m1	down-regulated
BraA03G004911.m1	up-regulated	BraA04G001163.m1	down-regulated
BraA08G000258.m1	up-regulated	BraA03G005181.m1	down-regulated
BraA07G002095.m1	up-regulated	BraA09G004428.m1	down-regulated
BraA06G003440.m1	up-regulated	BraA01G001391.m1	down-regulated
BraA05G003752.m1	up-regulated	BraA04G002480.m1	down-regulated
BraA10G003014.m1	up-regulated	BraA03G000817.m1	down-regulated
BraA03G003076.m1	up-regulated	BraA10G000572.m1	down-regulated
BraA06G001607.m1	up-regulated	BraA09G002711.m1	down-regulated
BraA08G003516.m1	up-regulated	BraA10G002958.m1	down-regulated
BraA07G002930.m1	up-regulated	BraA04G003419.m1	down-regulated
BraA03G001509.m1	up-regulated	BraA09G004791.m1	down-regulated
BraA08G002310.m1	up-regulated	BraA05G001172.m1	down-regulated
BraA04G003254.m1	up-regulated	BraA08G002613.m1	down-regulated
BraA06G003310.m1	up-regulated	BraA07G004184.m1	down-regulated
BraA02G001914.m1	up-regulated	BraA03G005609.m1	down-regulated
BraA08G000384.m1	up-regulated	BraA01G001395.m1	down-regulated
BraA06G003577.m1	up-regulated	BraA02G004987.m1	down-regulated
BraA07G003949.m1	up-regulated	BraA03G004985.m1	down-regulated
BraA06G001711.m1	up-regulated	BraA03G005561.m1	down-regulated
BraA09G000030.m1	up-regulated	BraA03G002283.m1	down-regulated
BraA03G002595.m1	up-regulated	BraA03G006388.m1	down-regulated
BraA01G000349.m1	up-regulated	BraA04G003652.m1	down-regulated
BraA10G000531.m1	up-regulated	BraA03G003263.m1	down-regulated
BraA03G004327.m1	up-regulated	BraA04G003173.m1	down-regulated
BraA02G004441.m1	up-regulated	BraA07G003315.m1	down-regulated
BraA04G002556.m1	up-regulated	BraA09G000086.m1	down-regulated
BraA10G001798.m1	up-regulated	BraA03G003188.m1	down-regulated
BraA09G006939.m1	up-regulated	BraA09G000310.m1	down-regulated
BraA07G003354.m1	up-regulated	BraA04G000369.m1	down-regulated
BraA09G002340.m1	up-regulated	BraA02G004133.m1	down-regulated
BraA08G003695.m1	up-regulated	BraA07G004066.m1	down-regulated
BraA01G001533.m1	up-regulated	BraA07G002428.m1	down-regulated
BraA05G002974.m1	up-regulated	BraA09G001522.m1	down-regulated
BraA10G003399.m1	up-regulated	BraA09G001591.m1	down-regulated
BraA05G004253.m1	up-regulated	BraA02G001025.m1	down-regulated
BraA09G002302.m1	up-regulated	BraA01G000804.m1	down-regulated
BraA03G000627.m1	up-regulated	BraA05G004386.m1	down-regulated
BraA06G000183.m1	up-regulated	BraA07G003025.m1	down-regulated
BraA03G000349.m1	up-regulated	BraA06G001281.m1	down-regulated
BraA09G005589.m1	up-regulated	BraA10G000930.m1	down-regulated
BraA03G004698.m1	up-regulated	BraA10G002903.m1	down-regulated
BraA08G003408.m1	up-regulated	BraA03G002862.m1	down-regulated
BraA05G003989.m1	up-regulated	BraA03G005032.m1	down-regulated
BraA04G001235.m1	up-regulated	BraA04G001462.m1	down-regulated
BraA07G003466.m1	up-regulated	BraA10G003092.m1	down-regulated
BraA05G004426.m1	up-regulated	BraA06G000359.m1	down-regulated
BraA03G004028.m1	up-regulated	BraA03G000622.m1	down-regulated
BraA08G002498.m1	up-regulated	BraA07G001583.m1	down-regulated
BraA05G003163.m1	up-regulated	BraA10G002964.m1	down-regulated
BraA04G002347.m1	up-regulated	BraA05G001455.m1	down-regulated
BraA07G003196.m1	up-regulated	BraA01G001550.m1	down-regulated
BraA01G000849.m1	up-regulated	BraA05G001472.m1	down-regulated
BraA09G003823.m1	up-regulated	BraA03G004285.m1	down-regulated
BraA04G000473.m1	up-regulated	BraA04G002983.m1	down-regulated
BraA01G005246.m1	up-regulated	BraA07G001780.m1	down-regulated
BraA05G004413.m1	up-regulated	BraA05G004061.m1	down-regulated
BraA07G004190.m1	up-regulated	BraA04G002777.m1	down-regulated
BraA01G002729.m1	up-regulated	BraA08G003250.m1	down-regulated
BraA05G003006.m1	up-regulated	BraA08G002021.m1	down-regulated
BraA02G000040.m1	up-regulated	BraA04G002773.m1	down-regulated
BraA01G001469.m1	up-regulated	BraA09G000114.m1	down-regulated
BraA09G005195.m1	up-regulated	BraA01G004972.m1	down-regulated
BraA07G004268.m1	up-regulated	BraA02G000722.m1	down-regulated
BraA04G001529.m1	up-regulated	BraA07G001333.m1	down-regulated
BraA09G003978.m1	up-regulated	BraA06G000921.m1	down-regulated
BraA09G004818.m1	up-regulated	BraA06G001067.m1	down-regulated
BraA01G001258.m1	up-regulated	BraA04G002985.m1	down-regulated
BraA04G002072.m1	up-regulated	BraA06G000730.m1	down-regulated
BraA04G002377.m1	up-regulated	BraA02G001989.m1	down-regulated
BraA09G001556.m1	up-regulated	BraA01G002263.m1	down-regulated
BraA09G006571.m1	up-regulated	BraA07G003624.m1	down-regulated
BraA01G000713.m1	up-regulated	BraA05G001032.m1	down-regulated
BraA01G000171.m1	up-regulated	BraA04G002969.m1	down-regulated
BraA09G003744.m1	up-regulated	BraA01G001448.m1	down-regulated
BraA05G003186.m1	up-regulated	BraA03G003695.m1	down-regulated
BraA05G003463.m1	up-regulated	BraA05G003651.m1	down-regulated
BraA03G006836.m1	up-regulated	BraA05G004249.m1	down-regulated
BraA03G006064.m1	up-regulated	BraA08G003477.m1	down-regulated
BraA09G000716.m1	up-regulated	BraA03G004019.m1	down-regulated
BraA09G002768.m1	up-regulated	BraA10G001376.m1	down-regulated
BraA09G005619.m1	up-regulated	BraA01G004131.m1	down-regulated
BraA02G003565.m1	up-regulated	BraA03G005378.m1	down-regulated
BraA03G007157.m1	up-regulated	BraA09G001212.m1	down-regulated
BraA07G003322.m1	up-regulated	BraA03G003317.m1	down-regulated
BraA03G002710.m1	up-regulated	BraA03G001680.m1	down-regulated
BraA08G003205.m1	up-regulated	BraA05G003528.m1	down-regulated
BraA02G003575.m1	up-regulated	BraA08G003679.m1	down-regulated
BraA06G000733.m1	up-regulated	BraA02G002777.m1	down-regulated
BraA06G004369.m1	up-regulated	BraA08G002505.m1	down-regulated
BraA09G006296.m1	up-regulated	BraA07G003645.m1	down-regulated
BraA07G001282.m1	up-regulated	BraA09G007113.m1	down-regulated
BraA03G005248.m1	up-regulated	BraA08G002994.m1	down-regulated
BraA10G001825.m1	up-regulated	BraA03G004463.m1	down-regulated
BraA04G003634.m1	up-regulated	BraA01G002032.m1	down-regulated
BraA04G002432.m1	up-regulated	BraA01G000007.m1	down-regulated
BraA03G005125.m1	up-regulated	BraA10G001843.m1	down-regulated
BraA07G002701.m1	up-regulated	BraA05G001478.m1	down-regulated
BraA05G002177.m1	up-regulated	BraA02G004239.m1	down-regulated
BraA09G000699.m1	up-regulated	BraA10G002530.m1	down-regulated
BraA03G002665.m1	up-regulated	BraA04G000801.m1	down-regulated
BraA01G000123.m1	up-regulated	BraA03G005794.m1	down-regulated
BraA07G000518.m1	up-regulated	BraA06G001247.m1	down-regulated
BraA02G004896.m1	up-regulated	BraA02G004132.m1	down-regulated
BraA06G004215.m1	up-regulated	BraA07G001576.m1	down-regulated
BraA08G002258.m1	up-regulated	BraA05G000583.m1	down-regulated
BraA04G002440.m1	up-regulated	BraA09G000676.m1	down-regulated
BraA08G002549.m1	up-regulated	BraA01G000780.m1	down-regulated
BraA06G001859.m1	up-regulated	BraA08G003012.m1	down-regulated
BraA05G001130.m1	up-regulated	BraA03G003887.m1	down-regulated
BraA09G001760.m1	up-regulated	BraA09G001031.m1	down-regulated
BraA06G000231.m1	up-regulated	BraA09G000928.m1	down-regulated
BraA08G003301.m1	up-regulated	BraA01G000073.m1	down-regulated
BraA08G002119.m1	up-regulated	BraA09G005585.m1	down-regulated
BraA03G004899.m1	up-regulated	BraA03G003917.m1	down-regulated
BraA02G003066.m1	up-regulated	BraA06G000276.m1	down-regulated
BraA03G004623.m1	up-regulated	BraA06G005330.m1	down-regulated
BraA06G003806.m1	up-regulated	BraA01G001087.m1	down-regulated
BraA09G005342.m1	up-regulated	BraA09G004826.m1	down-regulated
BraA03G003503.m1	up-regulated	BraA09G001230.m1	down-regulated
BraA07G001702.m1	up-regulated	BraA06G003901.m1	down-regulated
BraA04G002403.m1	up-regulated	BraA01G002097.m1	down-regulated
BraA09G001327.m1	up-regulated	BraA09G006332.m1	down-regulated
BraA09G004890.m1	up-regulated	BraA01G004858.m1	down-regulated
BraA10G002254.m1	up-regulated	BraA03G000122.m1	down-regulated
BraA01G000161.m1	up-regulated	BraA09G006651.m1	down-regulated
BraA01G002389.m1	up-regulated	BraA01G001417.m1	down-regulated
BraA04G002457.m1	up-regulated	BraA09G003121.m1	down-regulated
BraA03G001259.m1	up-regulated	BraA01G002275.m1	down-regulated
BraA10G002269.m1	up-regulated	BraA04G002683.m1	down-regulated
BraA05G004450.m1	up-regulated	BraA03G001161.m1	down-regulated
BraA07G002759.m1	up-regulated	BraA01G001908.m1	down-regulated
BraA02G004423.m1	up-regulated	BraA07G000560.m1	down-regulated
BraA10G003137.m1	up-regulated	BraA02G000859.m1	down-regulated
BraA05G000600.m1	up-regulated	BraA05G001076.m1	down-regulated
BraA03G003922.m1	up-regulated	BraA01G004900.m1	down-regulated
BraA07G002451.m1	up-regulated	BraA09G005006.m1	down-regulated
BraA04G002437.m1	up-regulated	BraA03G000971.m1	down-regulated
BraA01G001591.m1	up-regulated	BraA03G002989.m1	down-regulated
BraA03G006681.m1	up-regulated	BraA01G001551.m1	down-regulated
BraA01G001141.m1	up-regulated	BraA09G007532.m1	down-regulated
BraA01G001768.m1	up-regulated	BraA05G004283.m1	down-regulated
BraA02G000287.m1	up-regulated	BraA03G004562.m1	down-regulated
BraA07G003573.m1	up-regulated	BraA09G000649.m1	down-regulated
BraA04G000517.m1	up-regulated	BraA02G001213.m1	down-regulated
BraA09G000144.m1	up-regulated	BraA06G001355.m1	down-regulated
BraA07G001327.m1	up-regulated	BraA07G000274.m1	down-regulated
BraA09G002111.m1	up-regulated	BraA03G001445.m1	down-regulated
BraA02G004875.m1	up-regulated	BraA10G000442.m1	down-regulated
BraA04G000100.m1	up-regulated	BraA02G000839.m1	down-regulated
BraA08G000567.m1	up-regulated	BraA09G004603.m1	down-regulated
BraA09G004919.m1	up-regulated	BraA09G002865.m1	down-regulated
BraA09G005601.m1	up-regulated	BraA05G001623.m1	down-regulated
BraA05G004576.m1	up-regulated	BraA01G001736.m1	down-regulated
BraA09G005418.m1	up-regulated	BraA04G000696.m1	down-regulated
BraA02G003788.m1	up-regulated	BraA08G002048.m1	down-regulated
BraA06G000380.m1	up-regulated	BraA10G000443.m1	down-regulated
BraA08G000559.m1	up-regulated	BraA04G000632.m1	down-regulated
BraA06G003855.m1	up-regulated	BraA09G002678.m1	down-regulated
BraA08G003038.m1	up-regulated	BraA09G002894.m1	down-regulated
BraA02G002084.m1	up-regulated	BraA02G001775.m1	down-regulated
BraA07G000232.m1	up-regulated	BraA03G005713.m1	down-regulated
BraA01G002272.m1	up-regulated	BraA03G000091.m1	down-regulated
BraA06G004216.m1	up-regulated	BraA09G005652.m1	down-regulated
BraA09G005934.m1	up-regulated	BraA02G000544.m1	down-regulated
BraA09G000804.m1	up-regulated	BraA01G004014.m1	down-regulated
BraA05G001559.m1	up-regulated	BraA04G003004.m1	down-regulated
BraA03G006546.m1	up-regulated	BraA05G001102.m1	down-regulated
BraA05G001827.m1	up-regulated	BraA02G002752.m1	down-regulated
BraA09G004209.m1	up-regulated	BraA10G001155.m1	down-regulated
BraA06G004617.m1	up-regulated	BraA05G000926.m1	down-regulated
BraA01G001397.m1	up-regulated	BraA06G005183.m1	down-regulated
BraA07G003604.m1	up-regulated	BraA05G000168.m1	down-regulated
BraA03G003849.m1	up-regulated	BraA03G005023.m1	down-regulated
BraA10G002288.m1	up-regulated	BraA01G002255.m1	down-regulated
BraA06G001581.m1	up-regulated	BraA05G000155.m1	down-regulated
BraA02G003064.m1	up-regulated	BraA02G004833.m1	down-regulated
BraA09G000985.m1	up-regulated	BraA03G003245.m1	down-regulated
BraA09G005747.m1	up-regulated	BraA09G001555.m1	down-regulated
BraA04G002108.m1	up-regulated	BraA02G001966.m1	down-regulated
BraA07G003532.m1	up-regulated	BraA04G002419.m1	down-regulated
BraA01G003321.m1	up-regulated	BraA02G004928.m1	down-regulated
BraA08G002241.m1	up-regulated	BraA06G003269.m1	down-regulated
BraA03G004840.m1	up-regulated	BraA06G004594.m1	down-regulated
BraA01G000746.m1	up-regulated	BraA07G003719.m1	down-regulated
BraA03G000158.m1	up-regulated	BraA06G004448.m1	down-regulated
BraA06G001389.m1	up-regulated	BraA04G000417.m1	down-regulated
BraA05G001616.m1	up-regulated	BraA04G002718.m1	down-regulated
BraA05G000389.m1	up-regulated	BraA09G004798.m1	down-regulated
BraA09G006131.m1	up-regulated	BraA01G000303.m1	down-regulated
BraA08G000337.m1	up-regulated	BraA06G004426.m1	down-regulated
BraA06G003870.m1	up-regulated	BraA05G004239.m1	down-regulated
BraA03G004274.m1	up-regulated	BraA07G002595.m1	down-regulated
BraA02G002151.m1	up-regulated	BraA07G004178.m1	down-regulated
BraA02G003974.m1	up-regulated	BraA07G003329.m1	down-regulated
BraA04G003016.m1	up-regulated	BraA06G003184.m1	down-regulated
BraA07G003429.m1	up-regulated	BraA05G000798.m1	down-regulated
BraA03G004846.m1	up-regulated	BraA09G002437.m1	down-regulated
BraA04G002624.m1	up-regulated	BraA07G002865.m1	down-regulated
BraA06G000090.m1	up-regulated	BraA03G000064.m1	down-regulated
BraA08G002367.m1	up-regulated	BraA10G000800.m1	down-regulated
BraA02G000068.m1	up-regulated	BraA06G005317.m1	down-regulated
BraA02G002249.m1	up-regulated	BraA01G000686.m1	down-regulated
BraA03G001263.m1	up-regulated	BraA10G002612.m1	down-regulated
BraA06G001408.m1	up-regulated	BraA10G002531.m1	down-regulated
BraA01G000167.m1	up-regulated	BraA09G001085.m1	down-regulated
BraA02G004534.m1	up-regulated	BraA07G004140.m1	down-regulated
BraA06G001616.m1	up-regulated	BraA04G002515.m1	down-regulated
BraA06G003688.m1	up-regulated	BraA03G004890.m1	down-regulated
BraA02G000144.m1	up-regulated	BraA05G000927.m1	down-regulated
BraA10G003171.m1	up-regulated	BraA01G001117.m1	down-regulated
BraA05G003780.m1	up-regulated	BraA09G006213.m1	down-regulated
BraA01G003865.m1	up-regulated	BraA06G002012.m1	down-regulated
BraA09G006868.m1	up-regulated	BraA05G000907.m1	down-regulated
BraA01G002187.m1	up-regulated	BraA09G006755.m1	down-regulated
BraA04G003673.m1	up-regulated	BraA10G002533.m1	down-regulated
BraA09G004720.m1	up-regulated	BraA09G005826.m1	down-regulated
BraA10G002057.m1	up-regulated	BraA07G002030.m1	down-regulated
BraA06G005011.m1	up-regulated	BraA02G001617.m1	down-regulated
BraA07G003862.m1	up-regulated	BraA10G003553.m1	down-regulated
BraA01G003649.m1	up-regulated	BraA03G000750.m1	down-regulated
BraA05G003109.m1	up-regulated	BraA04G000654.m1	down-regulated
BraA03G001841.m1	up-regulated	BraA08G001883.m1	down-regulated
BraA02G002123.m1	up-regulated	BraA09G000415.m1	down-regulated
BraA01G004514.m1	up-regulated	BraA02G004453.m1	down-regulated
BraA04G002558.m1	up-regulated	BraA09G005890.m1	down-regulated
BraA03G007150.m1	up-regulated	BraA01G003852.m1	down-regulated
BraA05G004693.m1	up-regulated	BraA08G000223.m1	down-regulated
BraA09G007505.m1	up-regulated	BraA03G001917.m1	down-regulated
BraA07G002484.m1	up-regulated	BraA04G003346.m1	down-regulated
BraA04G001328.m1	up-regulated	BraA05G003564.m1	down-regulated
BraA03G006194.m1	up-regulated	BraA07G002869.m1	down-regulated
BraA06G000132.m1	up-regulated	BraA01G002115.m1	down-regulated
BraA10G003157.m1	up-regulated	BraA04G001975.m1	down-regulated
BraA09G001733.m1	up-regulated	BraA05G004180.m1	down-regulated
BraA06G002243.m1	up-regulated	BraA10G001513.m1	down-regulated
BraA04G003213.m1	up-regulated	BraA03G004092.m1	down-regulated
BraA06G003867.m1	up-regulated	BraA09G005308.m1	down-regulated
BraA02G002343.m1	up-regulated	BraA09G000231.m1	down-regulated
BraA05G004575.m1	up-regulated	BraA09G005329.m1	down-regulated
BraA05G000635.m1	up-regulated	BraA03G002663.m1	down-regulated
BraA03G001770.m1	up-regulated	BraA07G001423.m1	down-regulated
BraA02G000822.m1	up-regulated	BraA10G002672.m1	down-regulated
BraA05G004666.m1	up-regulated	BraA10G003236.m1	down-regulated
BraA10G002184.m1	up-regulated	BraA09G007212.m1	down-regulated
BraA03G003384.m1	up-regulated	BraA10G001758.m1	down-regulated
BraA04G002278.m1	up-regulated	BraA08G002137.m1	down-regulated
BraA03G006443.m1	up-regulated	BraA07G001076.m1	down-regulated
BraA03G004168.m1	up-regulated	BraA01G001875.m1	down-regulated
BraA01G004559.m1	up-regulated	BraA03G002377.m1	down-regulated
BraA07G002273.m1	up-regulated	BraA09G002192.m1	down-regulated
BraA01G003927.m1	up-regulated	BraA01G004509.m1	down-regulated
BraA08G003741.m1	up-regulated	BraA05G003784.m1	down-regulated
BraA08G001692.m1	up-regulated	BraA05G000579.m1	down-regulated
BraA06G001044.m1	up-regulated	BraA01G002664.m1	down-regulated
BraA05G002669.m1	up-regulated	BraA08G003531.m1	down-regulated
BraA10G003526.m1	up-regulated	BraA02G001792.m1	down-regulated
BraA06G005264.m1	up-regulated	BraA10G001574.m1	down-regulated
BraA01G000951.m1	up-regulated	BraA06G001809.m1	down-regulated
BraA09G006867.m1	up-regulated	BraA03G003284.m1	down-regulated
BraA09G006116.m1	up-regulated	BraA09G004687.m1	down-regulated
BraA03G002604.m1	up-regulated	BraA01G005394.m1	down-regulated
BraA02G003130.m1	up-regulated	BraA05G000873.m1	down-regulated
BraA03G006595.m1	up-regulated	BraA09G006467.m1	down-regulated
BraA01G003637.m1	up-regulated	BraA08G001833.m1	down-regulated
BraA03G005286.m1	up-regulated	BraA06G003510.m1	down-regulated
BraA02G000455.m1	up-regulated	BraA03G001519.m1	down-regulated
BraA09G005119.m1	up-regulated	BraA08G003805.m1	down-regulated
BraA08G003488.m1	up-regulated	BraA09G005088.m1	down-regulated
BraA03G006435.m1	up-regulated	BraA04G002898.m1	down-regulated
BraA09G001225.m1	up-regulated	BraA04G003312.m1	down-regulated
BraA03G006607.m1	up-regulated	BraA09G001890.m1	down-regulated
BraA10G000477.m1	up-regulated	BraA03G002380.m1	down-regulated
BraA09G002937.m1	up-regulated	BraA06G005146.m1	down-regulated
BraA10G001755.m1	up-regulated	BraA06G005269.m1	down-regulated
BraA10G001092.m1	up-regulated	BraA07G003563.m1	down-regulated
BraA01G000212.m1	up-regulated	BraA04G002664.m1	down-regulated
BraA05G002869.m1	up-regulated	BraA07G001112.m1	down-regulated
BraA06G004097.m1	up-regulated	BraA08G002177.m1	down-regulated
BraA01G004988.m1	up-regulated	BraA02G003057.m1	down-regulated
BraA03G004762.m1	up-regulated	BraA07G003110.m1	down-regulated
BraA06G000327.m1	up-regulated	BraA10G001453.m1	down-regulated
BraA03G002705.m1	up-regulated	BraA02G000721.m1	down-regulated
BraA05G000043.m1	up-regulated	BraA08G003140.m1	down-regulated
BraA03G001166.m1	up-regulated	BraA01G003846.m1	down-regulated
BraA03G005627.m1	up-regulated	BraA01G002137.m1	down-regulated
BraA03G002215.m1	up-regulated	BraA05G000373.m1	down-regulated
BraA08G003785.m1	up-regulated	BraA09G002373.m1	down-regulated
BraA10G003208.m1	up-regulated	BraA05G003771.m1	down-regulated
BraA03G005280.m1	up-regulated	BraA03G005695.m1	down-regulated
BraA08G002082.m1	up-regulated	BraA03G001145.m1	down-regulated
BraA09G000765.m1	up-regulated	BraA01G004493.m1	down-regulated
BraA05G003927.m1	up-regulated	BraA03G004229.m1	down-regulated
BraA03G005693.m1	up-regulated	BraA10G000121.m1	down-regulated
BraA02G001185.m1	up-regulated	BraA07G003938.m1	down-regulated
BraA06G004446.m1	up-regulated	BraA03G001222.m1	down-regulated
BraA03G004146.m1	up-regulated	BraA01G003625.m1	down-regulated
BraA09G000787.m1	up-regulated	BraA04G000064.m1	down-regulated
BraA06G001700.m1	up-regulated	BraA01G001645.m1	down-regulated
BraA06G001197.m1	up-regulated	BraA03G003424.m1	down-regulated
BraA09G006251.m1	up-regulated	BraA09G000871.m1	down-regulated
BraA09G005544.m1	up-regulated	BraA10G003234.m1	down-regulated
BraA02G001318.m1	up-regulated	BraA05G000207.m1	down-regulated
BraA09G007057.m1	up-regulated	BraA10G001723.m1	down-regulated
BraA02G004704.m1	up-regulated	BraA02G004219.m1	down-regulated
BraA05G000816.m1	up-regulated	BraA05G000046.m1	down-regulated
BraA07G001617.m1	up-regulated	BraA02G001189.m1	down-regulated
BraA02G000030.m1	up-regulated	BraA07G000929.m1	down-regulated
BraA07G000198.m1	up-regulated	BraA03G005000.m1	down-regulated
BraA06G001205.m1	up-regulated	BraA09G005441.m1	down-regulated
BraA09G006245.m1	up-regulated	BraA05G003701.m1	down-regulated
BraA05G004228.m1	up-regulated	BraA04G000388.m1	down-regulated
BraA02G003172.m1	up-regulated	BraA02G000922.m1	down-regulated
BraA02G001395.m1	up-regulated	BraA07G004582.m1	down-regulated
BraA06G000475.m1	up-regulated	BraA09G000358.m1	down-regulated
BraA06G003961.m1	up-regulated	BraA07G003806.m1	down-regulated
BraA07G002420.m1	up-regulated	BraA06G003467.m1	down-regulated
BraA03G003053.m1	up-regulated	BraA03G002938.m1	down-regulated
BraA07G001379.m1	up-regulated	BraA08G001450.m1	down-regulated
BraA04G003415.m1	up-regulated	BraA07G000950.m1	down-regulated
BraA07G004199.m1	up-regulated	BraA03G004001.m1	down-regulated
BraA10G002971.m1	up-regulated	BraA09G000653.m1	down-regulated
BraA09G004455.m1	up-regulated	BraA07G001992.m1	down-regulated
BraA07G002931.m1	up-regulated	BraA09G005129.m1	down-regulated
BraA05G001673.m1	up-regulated	BraA09G005574.m1	down-regulated
BraA06G001596.m1	up-regulated	BraA01G004226.m1	down-regulated
BraA10G000149.m1	up-regulated	BraA09G006014.m1	down-regulated
BraA08G000206.m1	up-regulated	BraA09G007118.m1	down-regulated
BraA01G005164.m1	up-regulated	BraA06G000034.m1	down-regulated
BraA05G004296.m1	up-regulated	BraA07G002856.m1	down-regulated
BraA08G002660.m1	up-regulated	BraA07G000021.m1	down-regulated
BraA05G004585.m1	up-regulated	BraA05G001103.m1	down-regulated
BraA09G002692.m1	up-regulated	BraA09G006801.m1	down-regulated
BraA06G000230.m1	up-regulated	BraA08G002196.m1	down-regulated
BraA10G001735.m1	up-regulated	BraA03G002522.m1	down-regulated
BraA09G006040.m1	up-regulated	BraA03G004520.m1	down-regulated
BraA07G003069.m1	up-regulated	BraA09G006423.m1	down-regulated
BraA07G002977.m1	up-regulated	BraA03G002670.m1	down-regulated
BraA01G000409.m1	up-regulated	BraA06G003352.m1	down-regulated
BraA03G003152.m1	up-regulated	BraA09G004721.m1	down-regulated
BraA02G003498.m1	up-regulated	BraA04G000460.m1	down-regulated
BraA04G001239.m1	up-regulated	BraA09G000189.m1	down-regulated
BraA07G001330.m1	up-regulated	BraA07G004228.m1	down-regulated
BraA06G000045.m1	up-regulated	BraA02G002493.m1	down-regulated
BraA05G000703.m1	up-regulated	BraA09G006083.m1	down-regulated
BraA01G004523.m1	up-regulated	BraA04G002296.m1	down-regulated
BraA07G001222.m1	up-regulated	BraA07G004267.m1	down-regulated
BraA05G003537.m1	up-regulated	BraA08G000707.m1	down-regulated
BraA01G003622.m1	up-regulated	BraA03G007000.m1	down-regulated
BraA06G001183.m1	up-regulated	BraA03G006902.m1	down-regulated
BraA07G001345.m1	up-regulated	BraA09G004484.m1	down-regulated
BraA08G002868.m1	up-regulated	BraA01G000775.m1	down-regulated
BraA09G000597.m1	up-regulated	BraA04G001516.m1	down-regulated
BraA03G003673.m1	up-regulated	BraA03G006454.m1	down-regulated
BraA01G005270.m1	up-regulated	BraA04G003537.m1	down-regulated
BraA02G001985.m1	up-regulated	BraA10G000159.m1	down-regulated
BraA07G002955.m1	up-regulated	BraA01G004421.m1	down-regulated
BraA05G000015.m1	up-regulated	BraA01G002025.m1	down-regulated
BraA03G006195.m1	up-regulated	BraA06G002213.m1	down-regulated
BraA10G000362.m1	up-regulated	BraA09G005822.m1	down-regulated
BraA02G002515.m1	up-regulated	BraA03G007177.m1	down-regulated
BraA10G001704.m1	up-regulated	BraA06G005004.m1	down-regulated
BraA03G001181.m1	up-regulated	BraA03G006409.m1	down-regulated
BraA05G001228.m1	up-regulated	BraA05G004258.m1	down-regulated
BraA01G002507.m1	up-regulated	BraA04G000271.m1	down-regulated
BraA06G003880.m1	up-regulated	BraA04G003653.m1	down-regulated
BraA06G000271.m1	up-regulated	BraA05G003026.m1	down-regulated
BraA10G000732.m1	up-regulated	BraA06G002104.m1	down-regulated
BraA08G000095.m1	up-regulated	BraA03G003413.m1	down-regulated
BraA09G000215.m1	up-regulated	BraA10G000393.m1	down-regulated
BraA03G000129.m1	up-regulated	BraA05G003346.m1	down-regulated
BraA07G001849.m1	up-regulated	BraA07G002381.m1	down-regulated
BraA08G000815.m1	up-regulated	BraA07G003793.m1	down-regulated
BraA01G004712.m1	up-regulated	BraA05G004381.m1	down-regulated
BraA08G002295.m1	up-regulated	BraA07G001041.m1	down-regulated
BraA04G000653.m1	up-regulated	BraA09G007427.m1	down-regulated
BraA01G001292.m1	up-regulated	BraA01G005032.m1	down-regulated
BraA03G000489.m1	up-regulated	BraA03G001011.m1	down-regulated
BraA05G000518.m1	up-regulated	BraA08G002120.m1	down-regulated
BraA06G003944.m1	up-regulated	BraA06G002080.m1	down-regulated
BraA05G001438.m1	up-regulated	BraA04G002157.m1	down-regulated
BraA03G004175.m1	up-regulated	BraA03G006986.m1	down-regulated
BraA06G000830.m1	up-regulated	BraA09G005583.m1	down-regulated
BraA02G001178.m1	up-regulated	BraA04G002623.m1	down-regulated
BraA05G004344.m1	up-regulated	BraA09G006817.m1	down-regulated
BraA03G001398.m1	up-regulated	BraA04G000976.m1	down-regulated
BraA04G000012.m1	up-regulated	BraA05G001398.m1	down-regulated
BraA10G000555.m1	up-regulated	BraA03G001880.m1	down-regulated
BraA01G004896.m1	up-regulated	BraA05G003570.m1	down-regulated
BraA09G002224.m1	up-regulated	BraA09G006319.m1	down-regulated
BraA10G003304.m1	up-regulated	BraA07G001194.m1	down-regulated
BraA03G000087.m1	up-regulated	BraA05G000799.m1	down-regulated
BraA04G000017.m1	up-regulated	BraA07G004550.m1	down-regulated
BraA10G000429.m1	up-regulated	BraA08G000174.m1	down-regulated
BraA08G001846.m1	up-regulated	BraA02G000634.m1	down-regulated
BraA09G002886.m1	up-regulated	BraA02G001376.m1	down-regulated
BraA03G004498.m1	up-regulated	BraA03G004646.m1	down-regulated
BraA10G000177.m1	up-regulated	BraA09G006505.m1	down-regulated
BraA05G003696.m1	up-regulated	BraA07G004328.m1	down-regulated
BraA01G004816.m1	up-regulated	BraA10G000554.m1	down-regulated
BraA09G004017.m1	up-regulated	BraA06G004792.m1	down-regulated
BraA09G001285.m1	up-regulated	BraA03G001641.m1	down-regulated
BraA06G004817.m1	up-regulated	BraA02G001891.m1	down-regulated
BraA02G001375.m1	up-regulated	BraA09G002000.m1	down-regulated
BraA04G001953.m1	up-regulated	BraA07G002898.m1	down-regulated
BraA01G000260.m1	up-regulated	BraA02G003469.m1	down-regulated
BraA06G005166.m1	up-regulated	BraA01G000128.m1	down-regulated
BraA03G006558.m1	up-regulated	BraA08G002861.m1	down-regulated
BraA02G004155.m1	up-regulated	BraA06G002077.m1	down-regulated
BraA10G002039.m1	up-regulated	BraA03G003747.m1	down-regulated
BraA06G004075.m1	up-regulated	BraA01G005210.m1	down-regulated
BraA09G005920.m1	up-regulated	BraA01G005338.m1	down-regulated
BraA03G000329.m1	up-regulated	BraA02G002115.m1	down-regulated
BraA02G000598.m1	up-regulated	BraA03G000355.m1	down-regulated
BraA03G007122.m1	up-regulated	BraA02G000684.m1	down-regulated
BraA05G003971.m1	up-regulated	BraA03G003501.m1	down-regulated
BraA03G003583.m1	up-regulated	BraA01G002567.m1	down-regulated
BraA03G000714.m1	up-regulated	BraA06G000845.m1	down-regulated
BraA07G000524.m1	up-regulated	BraA09G004975.m1	down-regulated
BraA03G000717.m1	up-regulated	BraA05G000943.m1	down-regulated
BraA09G007401.m1	up-regulated	BraA03G000618.m1	down-regulated
BraA06G004291.m1	up-regulated	BraA01G000374.m1	down-regulated
BraA07G001616.m1	up-regulated	BraA10G000150.m1	down-regulated
BraA07G001622.m1	up-regulated	BraA09G000094.m1	down-regulated
BraA09G002676.m1	up-regulated	BraA10G003524.m1	down-regulated
BraA07G003850.m1	up-regulated	BraA05G000897.m1	down-regulated
BraA08G001849.m1	up-regulated	BraA07G003279.m1	down-regulated
BraA05G001397.m1	up-regulated	BraA10G002973.m1	down-regulated
BraA09G004471.m1	up-regulated	BraA09G007110.m1	down-regulated
BraA07G000362.m1	up-regulated	BraA05G000229.m1	down-regulated
BraA04G002955.m1	up-regulated	BraA03G003981.m1	down-regulated
BraA03G006559.m1	up-regulated	BraA08G001740.m1	down-regulated
BraA03G003008.m1	up-regulated	BraA02G000813.m1	down-regulated
BraA09G002084.m1	up-regulated	BraA04G001621.m1	down-regulated
BraA03G000025.m1	up-regulated	BraA06G001592.m1	down-regulated
BraA09G007442.m1	up-regulated	BraA01G004314.m1	down-regulated
BraA03G000605.m1	up-regulated	BraA05G001578.m1	down-regulated
BraA07G003767.m1	up-regulated	BraA02G004988.m1	down-regulated
BraA03G002176.m1	up-regulated	BraA05G003307.m1	down-regulated
BraA04G001812.m1	up-regulated	BraA06G005208.m1	down-regulated
BraA02G002476.m1	up-regulated	BraA03G002276.m1	down-regulated
BraA06G003908.m1	up-regulated	BraA01G003427.m1	down-regulated
BraA07G004503.m1	up-regulated	BraA09G007346.m1	down-regulated
BraA06G004194.m1	up-regulated	BraA09G002680.m1	down-regulated
BraA09G002864.m1	up-regulated	BraA09G001752.m1	down-regulated
BraA04G003048.m1	up-regulated	BraA10G003012.m1	down-regulated
BraA10G003398.m1	up-regulated	BraA02G002027.m1	down-regulated
BraA08G000188.m1	up-regulated	BraA03G002695.m1	down-regulated
BraA01G004403.m1	up-regulated	BraA02G004859.m1	down-regulated
BraA07G002615.m1	up-regulated	BraA06G000631.m1	down-regulated
BraA07G000278.m1	up-regulated	BraA03G000779.m1	down-regulated
BraA05G004245.m1	up-regulated	BraA02G004689.m1	down-regulated
BraA09G005840.m1	up-regulated	BraA10G003283.m1	down-regulated
BraA03G001761.m1	up-regulated	BraA05G003775.m1	down-regulated
BraA09G005176.m1	up-regulated	BraA06G003011.m1	down-regulated
BraA08G001919.m1	up-regulated	BraA06G000961.m1	down-regulated
BraA03G001165.m1	up-regulated	BraA05G003801.m1	down-regulated
BraA03G005446.m1	up-regulated	BraA03G001375.m1	down-regulated
BraA01G004617.m1	up-regulated	BraA04G000142.m1	down-regulated
BraA10G002677.m1	up-regulated	BraA05G001985.m1	down-regulated
BraA06G000297.m1	up-regulated	BraA07G003444.m1	down-regulated
BraA07G000308.m1	up-regulated	BraA04G001921.m1	down-regulated
BraA08G000146.m1	up-regulated	BraA05G001581.m1	down-regulated
BraA03G005011.m1	up-regulated	BraA01G003558.m1	down-regulated
BraA06G000940.m1	up-regulated	BraA03G002149.m1	down-regulated
BraA08G002335.m1	up-regulated	BraA09G005039.m1	down-regulated
BraA09G007345.m1	up-regulated	BraA07G004569.m1	down-regulated
BraA03G000892.m1	up-regulated	BraA09G006754.m1	down-regulated
BraA10G001621.m1	up-regulated	BraA09G007203.m1	down-regulated
BraA10G000192.m1	up-regulated	BraA06G004650.m1	down-regulated
BraA07G004411.m1	up-regulated	BraA04G003320.m1	down-regulated
BraA05G003659.m1	up-regulated	BraA01G000814.m1	down-regulated
BraA05G004743.m1	up-regulated	BraA05G000161.m1	down-regulated
BraA02G003499.m1	up-regulated	BraA03G004443.m1	down-regulated
BraA08G003360.m1	up-regulated	BraA05G001037.m1	down-regulated
BraA03G000384.m1	up-regulated	BraA10G001305.m1	down-regulated
BraA08G001322.m1	up-regulated	BraA05G004482.m1	down-regulated
BraA02G002170.m1	up-regulated	BraA04G003636.m1	down-regulated
BraA02G004554.m1	up-regulated	BraA10G003318.m1	down-regulated
BraA09G000895.m1	up-regulated	BraA06G000496.m1	down-regulated
BraA02G001542.m1	up-regulated	BraA03G003686.m1	down-regulated
BraA05G003538.m1	up-regulated	BraA03G002232.m1	down-regulated
BraA09G001226.m1	up-regulated	BraA08G002781.m1	down-regulated
BraA03G003666.m1	up-regulated	BraA07G001765.m1	down-regulated
BraA08G003733.m1	up-regulated	BraA03G006578.m1	down-regulated
BraA05G004465.m1	up-regulated	BraA02G004946.m1	down-regulated
BraA01G002406.m1	up-regulated	BraA04G000045.m1	down-regulated
BraA07G003174.m1	up-regulated	BraA05G001017.m1	down-regulated
BraA03G006051.m1	up-regulated	BraA04G001011.m1	down-regulated
BraA06G001288.m1	up-regulated	BraA03G001173.m1	down-regulated
BraA06G000442.m1	up-regulated	BraA10G000772.m1	down-regulated
BraA06G003082.m1	up-regulated	BraA02G000646.m1	down-regulated
BraA06G001664.m1	up-regulated	BraA02G000782.m1	down-regulated
BraA07G000020.m1	up-regulated	BraA03G000862.m1	down-regulated
BraA06G000216.m1	up-regulated	BraA07G001842.m1	down-regulated
BraA01G000595.m1	up-regulated	BraA02G001819.m1	down-regulated
BraA03G001436.m1	up-regulated	BraA09G001274.m1	down-regulated
BraA09G001366.m1	up-regulated	BraA01G005384.m1	down-regulated
BraA04G002650.m1	up-regulated	BraA09G000507.m1	down-regulated
BraA02G004154.m1	up-regulated	BraA01G004824.m1	down-regulated
BraA05G000473.m1	up-regulated	BraA06G000593.m1	down-regulated
BraA07G002199.m1	up-regulated	BraA02G001297.m1	down-regulated
BraA10G002923.m1	up-regulated	BraA03G004949.m1	down-regulated
BraA08G002077.m1	up-regulated	BraA01G001913.m1	down-regulated
BraA08G003873.m1	up-regulated	BraA10G001413.m1	down-regulated
BraA08G001437.m1	up-regulated	BraA03G004286.m1	down-regulated
BraA09G002306.m1	up-regulated	BraA07G000015.m1	down-regulated
BraA02G000122.m1	up-regulated	BraA06G000458.m1	down-regulated
BraA09G000894.m1	up-regulated	BraA04G002797.m1	down-regulated
BraA02G000212.m1	up-regulated	BraA09G007552.m1	down-regulated
BraA07G004383.m1	up-regulated	BraA09G001063.m1	down-regulated
BraA06G001852.m1	up-regulated	BraA10G000617.m1	down-regulated
BraA02G002955.m1	up-regulated	BraA09G006163.m1	down-regulated
BraA04G003572.m1	up-regulated	BraA02G002657.m1	down-regulated
BraA02G003977.m1	up-regulated	BraA04G000842.m1	down-regulated
BraA06G004898.m1	up-regulated	BraA10G003187.m1	down-regulated
BraA09G004005.m1	up-regulated	BraA04G003421.m1	down-regulated
BraA10G003189.m1	up-regulated	BraA02G001518.m1	down-regulated
BraA03G001252.m1	up-regulated	BraA08G002155.m1	down-regulated
BraA05G003599.m1	up-regulated	BraA09G005471.m1	down-regulated
BraA04G003165.m1	up-regulated	BraA03G004532.m1	down-regulated
BraA09G004609.m1	up-regulated	BraA01G001371.m1	down-regulated
BraA01G001623.m1	up-regulated	BraA07G004125.m1	down-regulated
BraA03G001975.m1	up-regulated	BraA02G000647.m1	down-regulated
BraA05G000390.m1	up-regulated	BraA10G000605.m1	down-regulated
BraA10G000236.m1	up-regulated	BraA05G003376.m1	down-regulated
BraA02G001337.m1	up-regulated	BraA08G002782.m1	down-regulated
BraA09G005260.m1	up-regulated	BraA09G005804.m2	down-regulated
BraA02G000094.m1	up-regulated	BraA07G002165.m1	down-regulated
BraA01G000918.m1	up-regulated	BraA01G000410.m1	down-regulated
BraA09G001237.m1	up-regulated	BraA01G001111.m1	down-regulated
BraA10G001840.m1	up-regulated	BraA10G003026.m1	down-regulated
BraA04G003383.m1	up-regulated	BraA07G000935.m1	down-regulated
BraA07G003202.m1	up-regulated	BraA01G000452.m1	down-regulated
BraA05G002202.m1	up-regulated	BraA07G002966.m1	down-regulated
BraA09G006246.m1	up-regulated	BraA03G004453.m1	down-regulated
BraA09G007312.m1	up-regulated	BraA09G004359.m1	down-regulated
BraA08G003595.m1	up-regulated	BraA06G000892.m1	down-regulated
BraA06G003427.m1	up-regulated	BraA06G003872.m1	down-regulated
BraA06G003960.m1	up-regulated	BraA03G001149.m1	down-regulated
BraA06G004509.m1	up-regulated	BraA08G003097.m1	down-regulated
BraA05G000931.m1	up-regulated	BraA09G005516.m1	down-regulated
BraA01G005305.m1	up-regulated	BraA07G003546.m1	down-regulated
BraA02G001751.m1	up-regulated	BraA10G001053.m1	down-regulated
BraA03G000559.m1	up-regulated	BraA08G002418.m1	down-regulated
BraA03G002856.m1	up-regulated	BraA03G003756.m1	down-regulated
BraA06G005162.m1	up-regulated	BraA02G005032.m1	down-regulated
BraA04G003378.m1	up-regulated	BraA10G000271.m1	down-regulated
BraA03G003944.m1	up-regulated	BraA03G003260.m1	down-regulated
BraA05G000824.m1	up-regulated	BraA02G004647.m1	down-regulated
BraA09G002184.m1	up-regulated	BraA10G003478.m1	down-regulated
BraA10G001999.m1	up-regulated	BraA02G000062.m1	down-regulated
BraA07G002948.m1	up-regulated	BraA05G004753.m1	down-regulated
BraA09G007290.m1	up-regulated	BraA09G006560.m1	down-regulated
BraA09G004399.m1	up-regulated	BraA10G002360.m1	down-regulated
BraA02G003466.m1	up-regulated	BraA09G005433.m1	down-regulated
BraA03G002170.m1	up-regulated	BraA02G000209.m1	down-regulated
BraA05G002815.m1	up-regulated	BraA03G000310.m1	down-regulated
BraA06G000151.m1	up-regulated	BraA02G000408.m1	down-regulated
BraA05G003008.m1	up-regulated	BraA08G002936.m1	down-regulated
BraA03G001933.m1	up-regulated	BraA05G001059.m1	down-regulated
BraA09G003941.m1	up-regulated	BraA03G004088.m1	down-regulated
BraA09G000252.m1	up-regulated	BraA09G007523.m1	down-regulated
BraA09G004714.m1	up-regulated	BraA06G003295.m1	down-regulated
BraA02G002328.m1	up-regulated	BraA08G000030.m1	down-regulated
BraA04G002398.m1	up-regulated	BraA05G004423.m1	down-regulated
BraA09G002732.m1	up-regulated	BraA06G002052.m1	down-regulated
BraA06G000901.m1	up-regulated	BraA09G007035.m1	down-regulated
BraA08G002145.m1	up-regulated	BraA03G000101.m1	down-regulated
BraA01G002002.m1	up-regulated	BraA10G002418.m1	down-regulated
BraA09G000414.m1	up-regulated	BraA09G006620.m1	down-regulated
BraA09G001039.m1	up-regulated	BraA06G003665.m1	down-regulated
BraA08G003839.m1	up-regulated	BraA05G003874.m1	down-regulated
BraA03G007102.m1	up-regulated	BraA06G000165.m1	down-regulated
BraA03G002345.m1	up-regulated	BraA05G001168.m1	down-regulated
BraA09G000513.m1	up-regulated	BraA07G000204.m1	down-regulated
BraA10G002248.m1	up-regulated	BraA09G004827.m1	down-regulated
BraA10G003008.m1	up-regulated	BraA10G003317.m1	down-regulated
BraA09G000271.m1	up-regulated	BraA03G002356.m1	down-regulated
BraA02G001179.m1	up-regulated	BraA07G002535.m1	down-regulated
BraA10G000020.m1	up-regulated	BraA06G001461.m1	down-regulated
BraA01G004068.m1	up-regulated	BraA07G000920.m1	down-regulated
BraA06G001287.m1	up-regulated	BraA03G000865.m1	down-regulated
BraA10G002922.m1	up-regulated	BraA07G001641.m1	down-regulated
BraA07G004413.m1	up-regulated	BraA07G004237.m1	down-regulated
BraA06G005213.m1	up-regulated	BraA03G001650.m1	down-regulated
BraA09G005981.m1	up-regulated	BraA09G000695.m1	down-regulated
BraA09G006696.m1	up-regulated	BraA09G005163.m1	down-regulated
BraA09G005118.m1	up-regulated	BraA04G002697.m1	down-regulated
BraA07G001927.m1	up-regulated	BraA05G003935.m1	down-regulated
BraA02G003683.m1	up-regulated	BraA08G003232.m1	down-regulated
BraA10G003586.m1	up-regulated	BraA03G000609.m1	down-regulated
BraA05G002846.m1	up-regulated	BraA05G003270.m1	down-regulated
BraA03G000945.m1	up-regulated	BraA09G002578.m1	down-regulated
BraA05G000615.m1	up-regulated	BraA07G002473.m1	down-regulated
BraA01G000929.m1	up-regulated	BraA06G003607.m1	down-regulated
BraA06G000161.m1	up-regulated	BraA02G005072.m1	down-regulated
BraA08G001847.m1	up-regulated	BraA05G001524.m1	down-regulated
BraA02G000462.m1	up-regulated	BraA04G000062.m1	down-regulated
BraA07G000356.m1	up-regulated	BraA01G000362.m1	down-regulated
BraA04G003198.m1	up-regulated	BraA07G004070.m1	down-regulated
BraA05G003671.m1	up-regulated	BraA02G002113.m1	down-regulated
BraA07G004369.m1	up-regulated	BraA01G004932.m1	down-regulated
BraA07G001072.m1	up-regulated	BraA03G001914.m1	down-regulated
BraA09G006010.m1	up-regulated	BraA07G004192.m1	down-regulated
BraA03G003902.m1	up-regulated	BraA03G005381.m1	down-regulated
BraA02G003873.m1	up-regulated	BraA07G003725.m1	down-regulated
BraA02G001508.m1	up-regulated	BraA07G002443.m1	down-regulated
BraA01G000096.m1	up-regulated	BraA01G001541.m1	down-regulated
BraA07G002246.m1	up-regulated	BraA09G007168.m1	down-regulated
BraA10G001487.m1	up-regulated	BraA05G001113.m1	down-regulated
BraA03G006293.m1	up-regulated	BraA07G001557.m1	down-regulated
BraA02G004023.m1	up-regulated	BraA02G004698.m1	down-regulated
BraA02G000350.m1	up-regulated	BraA04G001576.m1	down-regulated
BraA01G004537.m1	up-regulated	BraA03G000820.m1	down-regulated
BraA07G002457.m1	up-regulated	BraA05G003519.m1	down-regulated
BraA01G000148.m1	up-regulated	BraA01G004139.m1	down-regulated
BraA03G006555.m1	up-regulated	BraA09G002726.m1	down-regulated
BraA05G004703.m1	up-regulated	BraA01G001366.m1	down-regulated
BraA01G002186.m1	up-regulated	BraA02G000645.m1	down-regulated
BraA01G004204.m1	up-regulated	BraA01G000258.m1	down-regulated
BraA08G001966.m1	up-regulated	BraA02G005006.m1	down-regulated
BraA08G001480.m1	up-regulated	BraA07G003405.m1	down-regulated
BraA02G004416.m1	up-regulated	BraA05G003633.m1	down-regulated
BraA03G002255.m1	up-regulated	BraA06G000052.m1	down-regulated
BraA07G004579.m1	up-regulated	BraA06G001402.m1	down-regulated
BraA01G003978.m1	up-regulated	BraA02G000817.m1	down-regulated
BraA09G000563.m1	up-regulated	BraA06G003817.m1	down-regulated
BraA03G006132.m1	up-regulated	BraA01G000530.m1	down-regulated
BraA07G003988.m1	up-regulated	BraA08G003190.m1	down-regulated
BraA06G001578.m1	up-regulated	BraA08G001091.m1	down-regulated
BraA10G001007.m1	up-regulated	BraA04G003581.m1	down-regulated
BraA09G004436.m1	up-regulated	BraA10G003557.m2	down-regulated
BraA01G000129.m1	up-regulated	BraA03G005271.m1	down-regulated
BraA06G003673.m1	up-regulated	BraA03G004559.m1	down-regulated
BraA01G001931.m1	up-regulated	BraA08G002581.m1	down-regulated
BraA07G001172.m1	up-regulated	BraA07G004536.m1	down-regulated
BraA03G001487.m1	up-regulated	BraA01G002431.m1	down-regulated
BraA02G002122.m1	up-regulated	BraA07G000898.m1	down-regulated
BraA07G004629.m1	up-regulated	BraA02G000877.m1	down-regulated
BraA09G004368.m1	up-regulated	BraA08G000910.m1	down-regulated
BraA01G001996.m1	up-regulated	BraA01G004635.m1	down-regulated
BraA08G003638.m1	up-regulated	BraA05G000466.m1	down-regulated
BraA10G000312.m1	up-regulated	BraA05G000755.m1	down-regulated
BraA03G001388.m1	up-regulated	BraA03G004079.m1	down-regulated
BraA10G002937.m1	up-regulated	BraA07G001718.m1	down-regulated
BraA01G002485.m1	up-regulated	BraA08G003149.m1	down-regulated
BraA09G005317.m1	up-regulated	BraA01G000504.m1	down-regulated
BraA07G004372.m1	up-regulated	BraA07G002944.m1	down-regulated
BraA09G004958.m1	up-regulated	BraA03G004194.m1	down-regulated
BraA10G001946.m1	up-regulated	BraA02G000990.m1	down-regulated
BraA01G002281.m1	up-regulated	BraA01G002285.m1	down-regulated
BraA10G003301.m1	up-regulated	BraA07G003283.m1	down-regulated
BraA09G004052.m1	up-regulated	BraA02G002321.m1	down-regulated
BraA10G001300.m1	up-regulated	BraA02G000785.m1	down-regulated
BraA09G007319.m1	up-regulated	BraA09G001612.m1	down-regulated
BraA01G005052.m1	up-regulated	BraA10G002869.m1	down-regulated
BraA03G001389.m1	up-regulated	BraA04G000371.m1	down-regulated
BraA10G000563.m1	up-regulated	BraA04G001274.m1	down-regulated
BraA01G000426.m1	up-regulated	BraA03G000311.m1	down-regulated
BraA09G000991.m1	up-regulated	BraA08G003388.m1	down-regulated
BraA09G007455.m1	up-regulated	BraA07G002624.m1	down-regulated
BraA07G001909.m1	up-regulated	BraA08G002866.m1	down-regulated
BraA05G003686.m1	up-regulated	BraA06G002256.m1	down-regulated
BraA05G000878.m1	up-regulated	BraA08G002444.m1	down-regulated
BraA07G002289.m1	up-regulated	BraA05G001750.m1	down-regulated
BraA06G001404.m1	up-regulated	BraA09G002054.m1	down-regulated
BraA09G004657.m1	up-regulated	BraA06G000099.m1	down-regulated
BraA09G002015.m1	up-regulated	BraA03G004141.m1	down-regulated
BraA07G003199.m1	up-regulated	BraA03G006621.m1	down-regulated
BraA05G003965.m1	up-regulated	BraA03G004915.m1	down-regulated
BraA09G002429.m1	up-regulated	BraA08G000240.m1	down-regulated
BraA07G000103.m1	up-regulated	BraA09G000971.m1	down-regulated
BraA01G000185.m1	up-regulated	BraA01G004194.m1	down-regulated
BraA06G003424.m1	up-regulated	BraA05G002870.m1	down-regulated
BraA09G004812.m1	up-regulated	BraA01G000758.m1	down-regulated
BraA02G000563.m1	up-regulated	BraA02G000011.m1	down-regulated
BraA07G002411.m1	up-regulated	BraA09G000677.m1	down-regulated
BraA03G000915.m1	up-regulated	BraA02G002055.m1	down-regulated
BraA01G000629.m1	up-regulated	BraA02G000997.m1	down-regulated
BraA05G003151.m1	up-regulated	BraA03G002241.m1	down-regulated
BraA03G002056.m1	up-regulated	BraA03G004119.m1	down-regulated
BraA09G000383.m1	up-regulated	BraA03G002680.m1	down-regulated
BraA01G005222.m1	up-regulated	BraA09G004605.m1	down-regulated
BraA07G003480.m1	up-regulated	BraA03G002205.m1	down-regulated
BraA07G002191.m1	up-regulated	BraA06G000879.m1	down-regulated
BraA10G002618.m1	up-regulated	BraA07G003650.m1	down-regulated
BraA04G000569.m1	up-regulated	BraA07G003339.m1	down-regulated
BraA08G000018.m1	up-regulated	BraA10G002173.m1	down-regulated
BraA07G003526.m1	up-regulated	BraA02G001398.m1	down-regulated
BraA02G002604.m1	up-regulated	BraA09G000679.m1	down-regulated
BraA03G004297.m1	up-regulated	BraA09G002190.m1	down-regulated
BraA07G003859.m1	up-regulated	BraA07G003258.m1	down-regulated
BraA04G003684.m1	up-regulated	BraA03G000201.m1	down-regulated
BraA03G003115.m1	up-regulated	BraA04G002040.m1	down-regulated
BraA08G000980.m1	up-regulated	BraA06G001583.m1	down-regulated
BraA02G004963.m1	up-regulated	BraA05G003286.m1	down-regulated
BraA01G000730.m1	up-regulated	BraA02G005065.m1	down-regulated
BraA07G001508.m2	up-regulated	BraA05G003788.m1	down-regulated
BraA03G002785.m1	up-regulated	BraA04G001818.m1	down-regulated
BraA05G002038.m1	up-regulated	BraA05G004798.m1	down-regulated
BraA02G004737.m1	up-regulated	BraA10G002361.m1	down-regulated
BraA05G002109.m1	up-regulated	BraA01G004966.m1	down-regulated
BraA07G003545.m1	up-regulated	BraA06G004317.m1	down-regulated
BraA01G000393.m1	up-regulated	BraA01G004664.m1	down-regulated
BraA09G005672.m1	up-regulated	BraA07G003157.m1	down-regulated
BraA04G003005.m1	up-regulated	BraA02G000007.m1	down-regulated
BraA06G002147.m1	up-regulated	BraA01G002246.m1	down-regulated
BraA01G002490.m1	up-regulated	BraA10G002885.m1	down-regulated
BraA01G004516.m1	up-regulated	BraA03G005782.m1	down-regulated
BraA03G002338.m1	up-regulated	BraA06G003412.m1	down-regulated
BraA02G004966.m1	up-regulated	BraA10G003303.m1	down-regulated
BraA03G005016.m1	up-regulated	BraA07G003728.m1	down-regulated
BraA02G001295.m1	up-regulated	BraA03G003070.m1	down-regulated
BraA09G006130.m1	up-regulated	BraA06G004954.m1	down-regulated
BraA06G001159.m1	up-regulated	BraA07G004023.m1	down-regulated
BraA02G004642.m1	up-regulated	BraA05G000214.m1	down-regulated
BraA07G004106.m1	up-regulated	BraA03G001326.m1	down-regulated
BraA07G002923.m1	up-regulated	BraA06G003967.m1	down-regulated
BraA09G006266.m1	up-regulated	BraA09G005757.m1	down-regulated
BraA03G004206.m1	up-regulated	BraA01G003853.m1	down-regulated
BraA07G003758.m1	up-regulated	BraA03G002594.m1	down-regulated
BraA03G004700.m1	up-regulated	BraA04G002711.m1	down-regulated
BraA05G001536.m1	up-regulated	BraA02G004743.m1	down-regulated
BraA09G006945.m1	up-regulated	BraA07G003002.m1	down-regulated
BraA08G002204.m1	up-regulated	BraA08G000141.m1	down-regulated
BraA06G000683.m1	up-regulated	BraA06G002997.m1	down-regulated
BraA06G004942.m1	up-regulated	BraA09G000987.m1	down-regulated
BraA06G000169.m1	up-regulated	BraA02G004492.m1	down-regulated
BraA02G003868.m1	up-regulated	BraA06G001871.m1	down-regulated
BraA03G000452.m1	up-regulated	BraA02G000943.m1	down-regulated
BraA05G003417.m1	up-regulated	BraA01G001989.m1	down-regulated
BraA01G004476.m1	up-regulated	BraA05G004057.m1	down-regulated
BraA07G002663.m1	up-regulated	BraA03G005297.m1	down-regulated
BraA03G002231.m1	up-regulated	BraA05G004513.m1	down-regulated
BraA01G004398.m1	up-regulated	BraA07G002992.m1	down-regulated
BraA06G003448.m1	up-regulated	BraA08G002813.m1	down-regulated
BraA06G001182.m1	up-regulated	BraA05G001597.m1	down-regulated
BraA03G005368.m1	up-regulated	BraA10G001713.m1	down-regulated
BraA07G002019.m1	up-regulated	BraA01G004482.m1	down-regulated
BraA06G005287.m1	up-regulated	BraA03G004290.m1	down-regulated
BraA03G002427.m1	up-regulated	BraA03G002946.m1	down-regulated
BraA09G000141.m1	up-regulated	BraA05G004744.m1	down-regulated
BraA08G001835.m1	up-regulated	BraA01G001802.m1	down-regulated
BraA02G002176.m1	up-regulated	BraA06G004205.m1	down-regulated
BraA06G003988.m1	up-regulated	BraA10G000046.m1	down-regulated
BraA09G006056.m1	up-regulated	BraA09G005546.m1	down-regulated
BraA03G002327.m1	up-regulated	BraA01G001463.m1	down-regulated
BraA02G000322.m1	up-regulated	BraA03G005754.m1	down-regulated
BraA08G002183.m1	up-regulated	BraA08G003414.m1	down-regulated
BraA09G002668.m1	up-regulated	BraA09G004943.m1	down-regulated
BraA05G003526.m1	up-regulated	BraA09G003021.m1	down-regulated
BraA01G001220.m1	up-regulated	BraA02G002009.m1	down-regulated
BraA03G001360.m1	up-regulated	BraA03G002494.m1	down-regulated
BraA04G003190.m1	up-regulated	BraA02G002128.m1	down-regulated
BraA02G001867.m1	up-regulated	BraA01G005331.m1	down-regulated
BraA10G002598.m1	up-regulated	BraA08G000426.m1	down-regulated
BraA02G002980.m1	up-regulated	BraA07G002690.m1	down-regulated
BraA05G003076.m1	up-regulated	BraA07G002967.m1	down-regulated
BraA09G007421.m1	up-regulated	BraA05G000640.m1	down-regulated
BraA09G006515.m1	up-regulated	BraA09G007381.m1	down-regulated
BraA04G000318.m1	up-regulated	BraA10G002474.m1	down-regulated
BraA09G002133.m1	up-regulated	BraA03G004089.m1	down-regulated
		BraA07G002883.m1	down-regulated
		BraA03G000606.m1	down-regulated
		BraA10G003469.m1	down-regulated
		BraA10G002143.m1	down-regulated
		BraA07G000310.m1	down-regulated
		BraA05G003891.m1	down-regulated
		BraA02G000781.m1	down-regulated
		BraA10G001331.m1	down-regulated
		BraA06G001867.m1	down-regulated
		BraA01G004462.m1	down-regulated
		BraA10G000055.m1	down-regulated
		BraA04G001788.m1	down-regulated
		BraA01G004714.m1	down-regulated
		BraA01G000994.m1	down-regulated
		BraA08G000239.m1	down-regulated
		BraA06G004653.m1	down-regulated
		BraA10G000098.m1	down-regulated
		BraA02G000916.m1	down-regulated
		BraA10G000559.m1	down-regulated
		BraA02G004793.m1	down-regulated
		BraA07G001439.m1	down-regulated
		BraA08G002333.m1	down-regulated
		BraA01G004074.m1	down-regulated
		BraA05G001912.m1	down-regulated
		BraA03G004650.m1	down-regulated
		BraA03G002976.m1	down-regulated
		BraA07G004113.m1	down-regulated
		BraA05G000586.m1	down-regulated
		BraA09G002009.m1	down-regulated
		BraA08G003187.m1	down-regulated
		BraA03G003355.m1	down-regulated
		BraA01G003801.m1	down-regulated
		BraA04G002453.m1	down-regulated
		BraA03G005464.m1	down-regulated
		BraA09G007287.m1	down-regulated
		BraA04G003191.m1	down-regulated
		BraA02G001562.m1	down-regulated
		BraA04G003322.m1	down-regulated
		BraA03G001153.m1	down-regulated
		BraA09G000470.m1	down-regulated
		BraA01G000051.m1	down-regulated
		BraA04G000167.m1	down-regulated
		BraA08G003497.m1	down-regulated
		BraA05G001624.m1	down-regulated
		BraA08G003690.m1	down-regulated
		BraA04G000759.m1	down-regulated
		BraA06G001469.m1	down-regulated
		BraA05G000857.m1	down-regulated
		BraA03G000312.m1	down-regulated
		BraA03G000977.m1	down-regulated
		BraA10G001087.m1	down-regulated
		BraA02G000951.m1	down-regulated
		BraA06G004547.m1	down-regulated
		BraA02G004664.m1	down-regulated
		BraA10G000280.m1	down-regulated
		BraA09G006265.m1	down-regulated
		BraA04G003072.m1	down-regulated
		BraA10G000278.m1	down-regulated
		BraA06G003975.m1	down-regulated
		BraA02G000777.m1	down-regulated
		BraA07G001994.m1	down-regulated
		BraA02G005058.m1	down-regulated
		BraA10G001387.m1	down-regulated
		BraA02G000010.m1	down-regulated
		BraA08G002838.m1	down-regulated
		BraA10G003437.m1	down-regulated
		BraA02G001909.m1	down-regulated
		BraA01G000070.m1	down-regulated
		BraA01G003424.m1	down-regulated
		BraA09G001944.m1	down-regulated
		BraA03G005915.m1	down-regulated
		BraA05G000099.m1	down-regulated
		BraA03G003357.m1	down-regulated
		BraA05G001293.m1	down-regulated
		BraA04G001608.m1	down-regulated
		BraA10G002353.m1	down-regulated
		BraA03G000901.m1	down-regulated
		BraA07G001579.m1	down-regulated
		BraA07G000295.m1	down-regulated
		BraA05G000356.m1	down-regulated
		BraA02G002652.m1	down-regulated
		BraA03G006573.m1	down-regulated
		BraA10G000621.m1	down-regulated
		BraA09G002636.m1	down-regulated
		BraA09G005906.m1	down-regulated
		BraA09G002336.m1	down-regulated
		BraA03G003376.m1	down-regulated
		BraA05G000860.m1	down-regulated
		BraA09G005755.m1	down-regulated
		BraA02G004466.m1	down-regulated
		BraA05G003178.m1	down-regulated
		BraA01G001548.m1	down-regulated
		BraA02G002794.m1	down-regulated
		BraA08G002413.m1	down-regulated
		BraA06G004342.m1	down-regulated
		BraA03G002606.m1	down-regulated
		BraA10G002357.m1	down-regulated
		BraA02G000183.m1	down-regulated
		BraA10G002423.m1	down-regulated
		BraA06G005007.m1	down-regulated
		BraA05G000668.m1	down-regulated
		BraA08G000307.m1	down-regulated
		BraA09G007565.m1	down-regulated
		BraA04G000830.m1	down-regulated
		BraA01G004826.m1	down-regulated
		BraA07G000468.m1	down-regulated
		BraA07G003964.m1	down-regulated
		BraA03G002514.m1	down-regulated
		BraA06G001475.m1	down-regulated
		BraA10G002263.m1	down-regulated
		BraA05G001609.m1	down-regulated
		BraA09G000955.m1	down-regulated
		BraA09G002179.m1	down-regulated
		BraA02G004822.m1	down-regulated
		BraA08G002330.m1	down-regulated
		BraA10G003169.m1	down-regulated
		BraA07G003985.m1	down-regulated
		BraA07G002953.m1	down-regulated
		BraA04G001460.m1	down-regulated
		BraA03G002944.m1	down-regulated
		BraA07G001728.m1	down-regulated
		BraA06G004658.m1	down-regulated
		BraA01G003465.m1	down-regulated
		BraA06G001995.m1	down-regulated
		BraA03G004576.m1	down-regulated
		BraA03G003550.m1	down-regulated
		BraA05G003068.m1	down-regulated
		BraA06G004718.m1	down-regulated
		BraA04G000072.m1	down-regulated
		BraA06G003825.m1	down-regulated
		BraA03G002650.m1	down-regulated
		BraA06G003838.m1	down-regulated
		BraA09G006450.m1	down-regulated
		BraA09G002114.m1	down-regulated
		BraA04G003335.m1	down-regulated
		BraA10G003364.m1	down-regulated
		BraA07G002950.m1	down-regulated
		BraA02G000780.m1	down-regulated
		BraA09G006216.m1	down-regulated
		BraA05G001554.m1	down-regulated
		BraA06G000413.m1	down-regulated
		BraA03G006227.m1	down-regulated
		BraA06G003105.m1	down-regulated
		BraA09G004242.m1	down-regulated
		BraA05G000631.m1	down-regulated
		BraA01G000346.m1	down-regulated
		BraA01G001921.m1	down-regulated
		BraA03G005253.m1	down-regulated
		BraA09G004702.m1	down-regulated
		BraA04G003434.m1	down-regulated
		BraA05G000869.m1	down-regulated
		BraA03G006081.m1	down-regulated
		BraA02G003911.m1	down-regulated
		BraA08G003676.m1	down-regulated
		BraA06G001046.m1	down-regulated
		BraA03G005934.m1	down-regulated
		BraA08G002275.m1	down-regulated
		BraA09G001019.m1	down-regulated
		BraA01G002029.m1	down-regulated
		BraA05G000909.m1	down-regulated
		BraA08G002625.m1	down-regulated
		BraA02G001309.m1	down-regulated
		BraA09G006344.m1	down-regulated
		BraA08G001057.m1	down-regulated
		BraA03G002550.m1	down-regulated
		BraA02G000649.m1	down-regulated
		BraA03G005465.m1	down-regulated
		BraA09G006936.m1	down-regulated
		BraA06G002017.m1	down-regulated
		BraA10G002968.m1	down-regulated
		BraA02G004494.m1	down-regulated
		BraA09G002607.m1	down-regulated
		BraA05G003120.m1	down-regulated
		BraA07G001415.m1	down-regulated
		BraA08G003835.m1	down-regulated
		BraA01G003727.m1	down-regulated
		BraA08G001557.m1	down-regulated
		BraA09G006476.m1	down-regulated
		BraA09G000427.m1	down-regulated
		BraA06G004585.m1	down-regulated
		BraA10G001209.m1	down-regulated
		BraA09G006139.m1	down-regulated
		BraA06G000345.m1	down-regulated
		BraA01G001866.m1	down-regulated
		BraA06G002079.m1	down-regulated
		BraA01G003988.m1	down-regulated
		BraA06G003582.m1	down-regulated
		BraA09G000360.m1	down-regulated
		BraA01G004367.m1	down-regulated
		BraA01G003678.m1	down-regulated
		BraA08G001832.m1	down-regulated
		BraA02G000070.m1	down-regulated
		BraA02G004986.m1	down-regulated
		BraA05G000266.m1	down-regulated
		BraA07G001811.m1	down-regulated
		BraA08G002623.m1	down-regulated
		BraA08G002865.m1	down-regulated
		BraA04G003433.m1	down-regulated
		BraA07G001549.m1	down-regulated
		BraA09G007258.m1	down-regulated
		BraA03G004228.m1	down-regulated
		BraA03G001654.m1	down-regulated
		BraA09G007028.m1	down-regulated
		BraA08G002766.m1	down-regulated
		BraA05G003498.m1	down-regulated
		BraA07G003360.m1	down-regulated
		BraA01G004438.m1	down-regulated
		BraA05G000008.m1	down-regulated
		BraA06G003728.m1	down-regulated
		BraA02G000014.m1	down-regulated
		BraA07G003034.m1	down-regulated
		BraA03G002619.m1	down-regulated
		BraA06G001677.m1	down-regulated
		BraA02G001904.m1	down-regulated
		BraA01G004847.m1	down-regulated
		BraA02G003476.m1	down-regulated
		BraA03G002814.m1	down-regulated
		BraA04G000036.m1	down-regulated
		BraA06G004043.m1	down-regulated
		BraA02G001158.m1	down-regulated
		BraA06G004207.m1	down-regulated
		BraA03G003308.m1	down-regulated
		BraA03G001778.m1	down-regulated
		BraA09G005663.m1	down-regulated
		BraA03G000730.m1	down-regulated
		BraA06G001036.m1	down-regulated
		BraA09G000095.m1	down-regulated
		BraA09G007356.m2	down-regulated
		BraA04G003623.m1	down-regulated
		BraA10G003174.m1	down-regulated
		BraA04G002720.m1	down-regulated
		BraA04G003208.m1	down-regulated
		BraA05G000201.m1	down-regulated
		BraA10G000813.m1	down-regulated
		BraA05G004805.m1	down-regulated
		BraA09G000113.m1	down-regulated
		BraA06G003933.m1	down-regulated
		BraA02G000778.m1	down-regulated
		BraA07G003805.m1	down-regulated
		BraA01G005158.m1	down-regulated
		BraA08G002318.m1	down-regulated
		BraA01G000771.m1	down-regulated
		BraA10G002734.m1	down-regulated
		BraA01G000197.m1	down-regulated
		BraA03G000866.m1	down-regulated
		BraA03G000532.m1	down-regulated
		BraA03G001963.m1	down-regulated
		BraA02G003089.m1	down-regulated
		BraA03G001691.m1	down-regulated
		BraA03G001580.m1	down-regulated
		BraA10G002359.m1	down-regulated
		BraA05G004276.m1	down-regulated
		BraA03G003704.m1	down-regulated
		BraA07G004195.m1	down-regulated
		BraA08G002619.m1	down-regulated
		BraA03G005737.m1	down-regulated
		BraA06G003309.m1	down-regulated
		BraA05G001894.m1	down-regulated
		BraA01G003969.m1	down-regulated
		BraA09G000241.m1	down-regulated
		BraA05G004797.m1	down-regulated
		BraA02G004665.m1	down-regulated
		BraA08G003776.m1	down-regulated
		BraA03G004012.m1	down-regulated
		BraA09G005277.m1	down-regulated
		BraA07G000055.m1	down-regulated
		BraA08G001898.m1	down-regulated
		BraA02G005070.m1	down-regulated
		BraA10G001522.m1	down-regulated
		BraA07G002215.m1	down-regulated
		BraA01G002023.m1	down-regulated
		BraA03G000868.m1	down-regulated
		BraA01G005028.m1	down-regulated
		BraA08G003585.m1	down-regulated
		BraA09G006080.m1	down-regulated
		BraA03G003299.m1	down-regulated
		BraA01G001365.m1	down-regulated
		BraA05G000520.m1	down-regulated
		BraA03G000084.m1	down-regulated
		BraA05G001701.m1	down-regulated
		BraA08G003675.m1	down-regulated
		BraA03G006455.m1	down-regulated
		BraA06G003809.m1	down-regulated
		BraA01G000443.m1	down-regulated
		BraA10G002092.m1	down-regulated
		BraA01G001535.m1	down-regulated
		BraA03G005427.m1	down-regulated
		BraA01G002740.m1	down-regulated
		BraA07G001144.m1	down-regulated
		BraA05G000779.m1	down-regulated
		BraA06G003837.m1	down-regulated
		BraA10G001895.m1	down-regulated
		BraA03G004107.m1	down-regulated
		BraA09G001124.m1	down-regulated
		BraA09G004860.m1	down-regulated
		BraA05G003282.m1	down-regulated
		BraA03G004863.m1	down-regulated
		BraA02G001734.m1	down-regulated
		BraA09G006820.m1	down-regulated
		BraA03G003566.m1	down-regulated
		BraA08G003834.m1	down-regulated
		BraA03G002086.m1	down-regulated
		BraA02G001059.m1	down-regulated
		BraA06G000321.m1	down-regulated
		BraA02G004621.m1	down-regulated
		BraA10G001124.m1	down-regulated
		BraA06G003835.m1	down-regulated
		BraA08G002962.m1	down-regulated
		BraA02G004941.m1	down-regulated
		BraA09G007516.m1	down-regulated
		BraA06G000143.m1	down-regulated
		BraA07G001626.m1	down-regulated
		BraA10G002354.m1	down-regulated
		BraA04G001276.m1	down-regulated
		BraA08G001738.m1	down-regulated
		BraA04G003696.m1	down-regulated
		BraA04G000435.m1	down-regulated
		BraA04G000527.m1	down-regulated
		BraA02G000733.m1	down-regulated
		BraA02G003646.m1	down-regulated
		BraA02G003002.m1	down-regulated
		BraA03G004091.m1	down-regulated
		BraA01G001918.m1	down-regulated
		BraA10G002365.m1	down-regulated
		BraA05G000075.m1	down-regulated
		BraA03G002591.m1	down-regulated
		BraA06G000414.m1	down-regulated
		BraA02G004834.m1	down-regulated
		BraA03G002048.m1	down-regulated
		BraA03G006220.m1	down-regulated
		BraA03G003083.m1	down-regulated
		BraA02G001557.m1	down-regulated
		BraA02G004716.m1	down-regulated
		BraA02G000908.m1	down-regulated
		BraA02G001651.m1	down-regulated
		BraA09G006685.m1	down-regulated
		BraA03G006040.m1	down-regulated
		BraA03G000754.m1	down-regulated
		BraA08G002756.m1	down-regulated
		BraA03G004086.m1	down-regulated
		BraA08G002823.m1	down-regulated
		BraA09G006883.m1	down-regulated
		BraA10G001182.m1	down-regulated
		BraA06G004690.m1	down-regulated
		BraA03G001591.m1	down-regulated
		BraA03G002058.m1	down-regulated
		BraA01G002247.m1	down-regulated
		BraA06G000103.m1	down-regulated
		BraA03G006167.m1	down-regulated
		BraA04G000245.m1	down-regulated
		BraA05G003321.m1	down-regulated
		BraA07G004101.m1	down-regulated
		BraA09G004084.m1	down-regulated
		BraA09G001587.m1	down-regulated
		BraA04G001870.m1	down-regulated
		BraA03G000922.m1	down-regulated
		BraA09G000681.m1	down-regulated
		BraA06G001432.m1	down-regulated
		BraA09G002417.m1	down-regulated
		BraA01G004453.m1	down-regulated
		BraA03G005877.m1	down-regulated
		BraA04G000014.m1	down-regulated
		BraA08G000766.m1	down-regulated
		BraA10G000166.m1	down-regulated
		BraA08G000800.m1	down-regulated
		BraA09G007348.m1	down-regulated
		BraA04G002447.m1	down-regulated
		BraA09G005218.m1	down-regulated
		BraA09G000307.m1	down-regulated
		BraA09G004741.m1	down-regulated
		BraA09G002599.m1	down-regulated
		BraA07G001857.m1	down-regulated
		BraA05G000183.m1	down-regulated
		BraA01G000198.m1	down-regulated
		BraA03G005677.m1	down-regulated
		BraA09G000832.m1	down-regulated
		BraA08G003208.m1	down-regulated
		BraA04G000827.m1	down-regulated
		BraA06G003015.m1	down-regulated
		BraA01G004770.m1	down-regulated
		BraA02G004823.m1	down-regulated
		BraA09G000833.m1	down-regulated
		BraA02G003074.m1	down-regulated
		BraA09G005303.m1	down-white-regulated
		BraA09G006003.m1	down-white-regulated
		BraA10G000085.m1	down-white-regulated

## Sheet: 6d v 2d
Table S1 DEGs between 6d v 2d groups
Gene name	Up/Down regulated	Gene name	Up/Down regulated
BraA10G000085.m1	up-purple-regulated	BraA07G003459.m1	down-regulated
BraA08G001763.m1	up-purple-regulated	BraA01G004557.m1	down-regulated
BraA09G005303.m1	up-purple-regulated	BraA09G006600.m1	down-regulated
BraA02G000181.m1	up-regulated	BraA05G003652.m1	down-regulated
BraA08G003877.m1	up-regulated	BraA10G002261.m1	down-regulated
BraA05G002897.m1	up-regulated	BraA08G003034.m1	down-regulated
BraA06G005294.m1	up-regulated	BraA08G002281.m1	down-regulated
BraA03G001455.m1	up-regulated	BraA06G000135.m1	down-regulated
BraA10G000658.m1	up-regulated	BraA01G000349.m1	down-regulated
BraA05G000110.m1	up-regulated	BraA07G003433.m1	down-regulated
BraA09G001832.m1	up-regulated	BraA04G000069.m1	down-regulated
BraA01G000604.m1	up-regulated	BraA08G002495.m1	down-regulated
BraA10G003039.m1	up-regulated	BraA01G002184.m1	down-regulated
BraA06G005153.m1	up-regulated	BraA03G000013.m1	down-regulated
BraA04G002340.m1	up-regulated	BraA06G001616.m1	down-regulated
BraA01G003868.m1	up-regulated	BraA05G003837.m1	down-regulated
BraA05G004137.m1	up-regulated	BraA09G006809.m1	down-regulated
BraA03G002620.m1	up-regulated	BraA10G000531.m1	down-regulated
BraA05G000587.m1	up-regulated	BraA10G000150.m1	down-regulated
BraA06G000974.m1	up-regulated	BraA01G000314.m1	down-regulated
BraA03G004285.m1	up-regulated	BraA06G002116.m1	down-regulated
BraA03G002508.m1	up-regulated	BraA06G003509.m1	down-regulated
BraA03G000905.m1	up-regulated	BraA01G004559.m1	down-regulated
BraA06G000783.m1	up-regulated	BraA09G004309.m1	down-regulated
BraA07G003855.m1	up-regulated	BraA05G000879.m1	down-regulated
BraA01G004121.m1	up-regulated	BraA08G002945.m1	down-regulated
BraA02G003600.m1	up-regulated	BraA07G002759.m1	down-regulated
BraA10G002097.m1	up-regulated	BraA01G000029.m1	down-regulated
BraA05G000886.m1	up-regulated	BraA01G001783.m1	down-regulated
BraA03G004294.m1	up-regulated	BraA04G001457.m1	down-regulated
BraA09G004380.m1	up-regulated	BraA03G000950.m1	down-regulated
BraA03G005862.m1	up-regulated	BraA08G002225.m1	down-regulated
BraA03G006362.m1	up-regulated	BraA06G004718.m1	down-regulated
BraA02G000722.m1	up-regulated	BraA02G003066.m1	down-regulated
BraA09G006279.m1	up-regulated	BraA08G003458.m1	down-regulated
BraA03G005787.m1	up-regulated	BraA03G003939.m1	down-regulated
BraA09G006466.m1	up-regulated	BraA08G001708.m1	down-regulated
BraA03G002403.m1	up-regulated	BraA02G002717.m1	down-regulated
BraA02G000071.m1	up-regulated	BraA07G004546.m1	down-regulated
BraA01G004900.m1	up-regulated	BraA01G001760.m1	down-regulated
BraA07G002099.m1	up-regulated	BraA02G001464.m1	down-regulated
BraA04G001643.m1	up-regulated	BraA05G001827.m1	down-regulated
BraA05G003300.m1	up-regulated	BraA04G000900.m1	down-regulated
BraA03G005794.m1	up-regulated	BraA09G006310.m1	down-regulated
BraA08G003358.m1	up-regulated	BraA09G006571.m1	down-regulated
BraA02G004133.m1	up-regulated	BraA07G002795.m1	down-regulated
BraA04G002088.m1	up-regulated	BraA10G001432.m1	down-regulated
BraA07G000593.m1	up-regulated	BraA03G004384.m1	down-regulated
BraA07G001563.m1	up-regulated	BraA03G003551.m1	down-regulated
BraA08G003686.m1	up-regulated	BraA03G000774.m1	down-regulated
BraA03G002127.m1	up-regulated	BraA07G001992.m1	down-regulated
BraA01G002071.m1	up-regulated	BraA02G000087.m1	down-regulated
BraA05G003626.m1	up-regulated	BraA03G002997.m1	down-regulated
BraA10G002299.m1	up-regulated	BraA10G002508.m1	down-regulated
BraA03G003812.m1	up-regulated	BraA09G007088.m1	down-regulated
BraA01G001533.m1	up-regulated	BraA08G002978.m1	down-regulated
BraA05G004755.m1	up-regulated	BraA04G002076.m1	down-regulated
BraA07G003634.m1	up-regulated	BraA10G002728.m1	down-regulated
BraA05G000868.m1	up-regulated	BraA09G006095.m1	down-regulated
BraA02G000979.m1	up-regulated	BraA03G002638.m1	down-regulated
BraA07G003137.m1	up-regulated	BraA08G001883.m1	down-regulated
BraA01G000706.m1	up-regulated	BraA05G004300.m1	down-regulated
BraA03G004038.m1	up-regulated	BraA10G001406.m1	down-regulated
BraA03G006009.m1	up-regulated	BraA06G001605.m1	down-regulated
BraA10G000803.m1	up-regulated	BraA04G003197.m1	down-regulated
BraA05G003684.m1	up-regulated	BraA05G000463.m1	down-regulated
BraA09G006509.m1	up-regulated	BraA04G001871.m1	down-regulated
BraA03G001750.m1	up-regulated	BraA09G007183.m1	down-regulated
BraA06G003980.m1	up-regulated	BraA07G001690.m1	down-regulated
BraA05G004167.m1	up-regulated	BraA06G003760.m1	down-regulated
BraA07G004461.m1	up-regulated	BraA06G003710.m1	down-regulated
BraA01G000242.m1	up-regulated	BraA05G000660.m1	down-regulated
BraA09G005470.m1	up-regulated	BraA01G001826.m1	down-regulated
BraA08G000383.m1	up-regulated	BraA09G004890.m1	down-regulated
BraA07G004063.m1	up-regulated	BraA07G003578.m1	down-regulated
BraA02G000498.m1	up-regulated	BraA05G001634.m1	down-regulated
BraA07G002782.m1	up-regulated	BraA10G003071.m1	down-regulated
BraA08G003503.m1	up-regulated	BraA10G003230.m1	down-regulated
BraA01G000413.m1	up-regulated	BraA09G004919.m1	down-regulated
BraA03G005023.m1	up-regulated	BraA08G003009.m1	down-regulated
BraA04G002410.m1	up-regulated	BraA09G000705.m1	down-regulated
BraA01G001645.m1	up-regulated	BraA03G003075.m1	down-regulated
BraA01G000049.m1	up-regulated	BraA07G002090.m1	down-regulated
BraA08G003477.m1	up-regulated	BraA03G004257.m1	down-regulated
BraA09G000094.m1	up-regulated	BraA05G001747.m1	down-regulated
BraA06G000750.m1	up-regulated	BraA06G003542.m1	down-regulated
BraA01G002393.m1	up-regulated	BraA06G001700.m1	down-regulated
BraA08G000836.m1	up-regulated	BraA10G003355.m1	down-regulated
BraA05G000907.m1	up-regulated	BraA03G002968.m1	down-regulated
BraA07G000772.m1	up-regulated	BraA02G001241.m1	down-regulated
BraA04G001911.m1	up-regulated	BraA08G003457.m1	down-regulated
BraA06G000011.m1	up-regulated	BraA05G001559.m1	down-regulated
BraA05G003715.m1	up-regulated	BraA01G002737.m1	down-regulated
BraA06G005094.m1	up-regulated	BraA02G004334.m1	down-regulated
BraA10G002091.m1	up-regulated	BraA03G003888.m1	down-regulated
BraA04G001451.m1	up-regulated	BraA03G006273.m1	down-regulated
BraA04G001848.m1	up-regulated	BraA09G006773.m1	down-regulated
BraA07G003721.m1	up-regulated	BraA10G000571.m1	down-regulated
BraA02G004018.m1	up-regulated	BraA01G001766.m1	down-regulated
BraA07G003795.m1	up-regulated	BraA10G001409.m1	down-regulated
BraA05G002059.m1	up-regulated	BraA03G004167.m1	down-regulated
BraA08G000984.m1	up-regulated	BraA06G002298.m1	down-regulated
BraA09G005567.m1	up-regulated	BraA03G004775.m1	down-regulated
BraA03G000122.m1	up-regulated	BraA09G007418.m1	down-regulated
BraA01G002710.m1	up-regulated	BraA09G002552.m1	down-regulated
BraA06G001648.m1	up-regulated	BraA06G003861.m1	down-regulated
BraA03G002043.m1	up-regulated	BraA06G001169.m1	down-regulated
BraA10G002530.m1	up-regulated	BraA02G005039.m1	down-regulated
BraA01G004679.m1	up-regulated	BraA07G002930.m1	down-regulated
BraA03G002199.m1	up-regulated	BraA06G002040.m1	down-regulated
BraA09G000013.m1	up-regulated	BraA03G003222.m1	down-regulated
BraA09G007365.m1	up-regulated	BraA09G000938.m1	down-regulated
BraA06G002122.m1	up-regulated	BraA09G002405.m1	down-regulated
BraA08G001758.m1	up-regulated	BraA09G006869.m1	down-regulated
BraA10G002286.m1	up-regulated	BraA03G005152.m1	down-regulated
BraA02G000742.m1	up-regulated	BraA01G004887.m1	down-regulated
BraA10G003458.m1	up-regulated	BraA08G003076.m1	down-regulated
BraA05G004239.m1	up-regulated	BraA03G006895.m1	down-regulated
BraA05G001478.m1	up-regulated	BraA02G003900.m1	down-regulated
BraA01G001787.m1	up-regulated	BraA09G004719.m1	down-regulated
BraA08G002993.m1	up-regulated	BraA07G003134.m1	down-regulated
BraA03G001163.m1	up-regulated	BraA01G004243.m1	down-regulated
BraA09G001683.m1	up-regulated	BraA01G000591.m1	down-regulated
BraA01G005385.m1	up-regulated	BraA02G004221.m1	down-regulated
BraA06G004188.m1	up-regulated	BraA09G004721.m1	down-regulated
BraA01G001602.m1	up-regulated	BraA08G000399.m1	down-regulated
BraA03G004286.m1	up-regulated	BraA07G003848.m1	down-regulated
BraA05G003127.m1	up-regulated	BraA01G000422.m1	down-regulated
BraA08G000093.m1	up-regulated	BraA02G002543.m1	down-regulated
BraA09G000112.m1	up-regulated	BraA09G007034.m1	down-regulated
BraA03G003747.m1	up-regulated	BraA03G003076.m1	down-regulated
BraA07G000567.m1	up-regulated	BraA10G002729.m1	down-regulated
BraA09G007110.m1	up-regulated	BraA06G000262.m1	down-regulated
BraA05G003801.m1	up-regulated	BraA10G003484.m1	down-regulated
BraA06G004604.m1	up-regulated	BraA03G002488.m1	down-regulated
BraA09G007041.m1	up-regulated	BraA07G003946.m1	down-regulated
BraA03G004019.m1	up-regulated	BraA04G000269.m1	down-regulated
BraA10G002424.m1	up-regulated	BraA09G006263.m1	down-regulated
BraA03G003414.m1	up-regulated	BraA07G002547.m1	down-regulated
BraA02G004479.m1	up-regulated	BraA06G004953.m1	down-regulated
BraA09G004389.m1	up-regulated	BraA04G001235.m1	down-regulated
BraA05G002688.m1	up-regulated	BraA09G007175.m1	down-regulated
BraA10G001630.m1	up-regulated	BraA01G001971.m1	down-regulated
BraA02G004690.m1	up-regulated	BraA05G000921.m1	down-regulated
BraA09G000365.m1	up-regulated	BraA09G007288.m1	down-regulated
BraA04G002988.m1	up-regulated	BraA10G000603.m1	down-regulated
BraA06G004447.m1	up-regulated	BraA04G001187.m1	down-regulated
BraA06G004448.m1	up-regulated	BraA07G004609.m1	down-regulated
BraA10G002587.m1	up-regulated	BraA09G002028.m1	down-regulated
BraA01G000900.m1	up-regulated	BraA04G003331.m1	down-regulated
BraA03G002283.m1	up-regulated	BraA03G001581.m1	down-regulated
BraA10G000270.m1	up-regulated	BraA10G000149.m1	down-regulated
BraA07G000765.m1	up-regulated	BraA06G003331.m1	down-regulated
BraA02G000978.m1	up-regulated	BraA01G000134.m1	down-regulated
BraA01G000152.m1	up-regulated	BraA10G002269.m1	down-regulated
BraA06G005269.m1	up-regulated	BraA05G004659.m1	down-regulated
BraA03G000113.m1	up-regulated	BraA02G003565.m1	down-regulated
BraA10G001161.m1	up-regulated	BraA10G002401.m1	down-regulated
BraA01G001736.m1	up-regulated	BraA08G000384.m1	down-regulated
BraA04G003268.m1	up-regulated	BraA07G001659.m1	down-regulated
BraA05G004644.m1	up-regulated	BraA03G005360.m1	down-regulated
BraA10G002568.m1	up-regulated	BraA01G003379.m1	down-regulated
BraA09G001522.m1	up-regulated	BraA07G002503.m1	down-regulated
BraA07G002969.m1	up-regulated	BraA06G003907.m1	down-regulated
BraA03G002471.m1	up-regulated	BraA03G001431.m1	down-regulated
BraA06G002084.m1	up-regulated	BraA06G004240.m1	down-regulated
BraA05G004425.m1	up-regulated	BraA08G001947.m1	down-regulated
BraA07G002705.m1	up-regulated	BraA07G000518.m1	down-regulated
BraA07G002072.m1	up-regulated	BraA07G002484.m1	down-regulated
BraA07G003178.m1	up-regulated	BraA08G002798.m1	down-regulated
BraA10G002301.m1	up-regulated	BraA10G000230.m1	down-regulated
BraA09G001555.m1	up-regulated	BraA07G004170.m1	down-regulated
BraA07G004184.m1	up-regulated	BraA03G005128.m1	down-regulated
BraA10G002388.m1	up-regulated	BraA03G005722.m1	down-regulated
BraA03G003695.m1	up-regulated	BraA08G003038.m1	down-regulated
BraA10G001529.m1	up-regulated	BraA03G001168.m1	down-regulated
BraA03G003284.m1	up-regulated	BraA05G001040.m1	down-regulated
BraA02G004285.m1	up-regulated	BraA09G001480.m1	down-regulated
BraA07G004466.m1	up-regulated	BraA07G002433.m1	down-regulated
BraA03G005768.m1	up-regulated	BraA10G003157.m1	down-regulated
BraA06G001958.m1	up-regulated	BraA06G005008.m1	down-regulated
BraA07G001312.m1	up-regulated	BraA09G000281.m1	down-regulated
BraA06G001000.m1	up-regulated	BraA04G002797.m1	down-regulated
BraA08G003122.m1	up-regulated	BraA06G003526.m1	down-regulated
BraA04G000693.m1	up-regulated	BraA05G003426.m1	down-regulated
BraA07G003226.m1	up-regulated	BraA09G005824.m1	down-regulated
BraA07G002393.m1	up-regulated	BraA01G001397.m1	down-regulated
BraA01G001448.m1	up-regulated	BraA04G002329.m1	down-regulated
BraA10G001530.m1	up-regulated	BraA01G000775.m1	down-regulated
BraA01G001636.m1	up-regulated	BraA03G004028.m1	down-regulated
BraA03G006326.m1	up-regulated	BraA04G000517.m1	down-regulated
BraA09G004680.m1	up-regulated	BraA01G000423.m1	down-regulated
BraA05G000746.m1	up-regulated	BraA04G001327.m1	down-regulated
BraA08G002108.m1	up-regulated	BraA10G003203.m1	down-regulated
BraA04G001462.m1	up-regulated	BraA08G002680.m1	down-regulated
BraA05G000974.m1	up-regulated	BraA03G002292.m1	down-regulated
BraA03G001203.m1	up-regulated	BraA06G001905.m1	down-regulated
BraA08G002643.m1	up-regulated	BraA04G002763.m1	down-regulated
BraA09G007118.m1	up-regulated	BraA01G000059.m1	down-regulated
BraA05G002772.m1	up-regulated	BraA10G000649.m1	down-regulated
BraA09G006213.m1	up-regulated	BraA03G002595.m1	down-regulated
BraA03G002572.m1	up-regulated	BraA04G003068.m1	down-regulated
BraA04G003691.m1	up-regulated	BraA05G004679.m1	down-regulated
BraA03G004062.m1	up-regulated	BraA02G000914.m1	down-regulated
BraA01G001432.m1	up-regulated	BraA08G003408.m1	down-regulated
BraA01G004972.m1	up-regulated	BraA01G001004.m1	down-regulated
BraA04G001831.m1	up-regulated	BraA01G004058.m1	down-regulated
BraA05G004249.m1	up-regulated	BraA07G001495.m1	down-regulated
BraA08G003805.m1	up-regulated	BraA02G004785.m1	down-regulated
BraA05G001172.m1	up-regulated	BraA09G007176.m1	down-regulated
BraA10G000442.m1	up-regulated	BraA09G006942.m1	down-regulated
BraA07G004418.m1	up-regulated	BraA09G006603.m1	down-regulated
BraA08G002196.m1	up-regulated	BraA09G002886.m1	down-regulated
BraA07G000230.m1	up-regulated	BraA03G001438.m1	down-regulated
BraA03G000971.m1	up-regulated	BraA04G001302.m1	down-regulated
BraA03G005159.m1	up-regulated	BraA07G004349.m1	down-regulated
BraA02G001124.m1	up-regulated	BraA04G002511.m1	down-regulated
BraA02G000335.m1	up-regulated	BraA03G002100.m1	down-regulated
BraA06G004745.m1	up-regulated	BraA05G003766.m1	down-regulated
BraA01G004716.m1	up-regulated	BraA06G000132.m1	down-regulated
BraA03G005482.m1	up-regulated	BraA06G000231.m1	down-regulated
BraA03G005695.m1	up-regulated	BraA02G000578.m1	down-regulated
BraA05G000046.m1	up-regulated	BraA07G001861.m1	down-regulated
BraA01G000245.m1	up-regulated	BraA02G004896.m1	down-regulated
BraA09G003886.m1	up-regulated	BraA01G001591.m1	down-regulated
BraA06G000592.m1	up-regulated	BraA04G002463.m1	down-regulated
BraA10G002146.m1	up-regulated	BraA09G001471.m1	down-regulated
BraA10G003110.m1	up-regulated	BraA08G002614.m1	down-regulated
BraA01G003959.m1	up-regulated	BraA06G002054.m1	down-regulated
BraA02G004591.m1	up-regulated	BraA10G001451.m1	down-regulated
BraA09G004711.m1	up-regulated	BraA02G002777.m1	down-regulated
BraA10G001756.m1	up-regulated	BraA07G004237.m1	down-regulated
BraA01G000832.m1	up-regulated	BraA09G003019.m1	down-regulated
BraA02G001653.m1	up-regulated	BraA05G003496.m1	down-regulated
BraA05G000430.m1	up-regulated	BraA10G000599.m1	down-regulated
BraA07G001223.m1	up-regulated	BraA03G001509.m1	down-regulated
BraA03G004924.m1	up-regulated	BraA09G005601.m1	down-regulated
BraA10G002531.m1	up-regulated	BraA09G002838.m1	down-regulated
BraA03G001139.m1	up-regulated	BraA08G001469.m1	down-regulated
BraA09G005890.m1	up-regulated	BraA03G002521.m1	down-regulated
BraA03G000702.m1	up-regulated	BraA10G002210.m1	down-regulated
BraA09G005585.m1	up-regulated	BraA03G006451.m1	down-regulated
BraA04G003529.m1	up-regulated	BraA03G005462.m1	down-regulated
BraA09G001486.m1	up-regulated	BraA09G005537.m1	down-regulated
BraA08G002259.m1	up-regulated	BraA03G005719.m1	down-regulated
BraA04G000735.m1	up-regulated	BraA09G000189.m1	down-regulated
BraA02G004181.m1	up-regulated	BraA03G001723.m1	down-regulated
BraA05G003108.m1	up-regulated	BraA03G001232.m1	down-regulated
BraA06G003605.m1	up-regulated	BraA04G002118.m1	down-regulated
BraA04G002530.m1	up-regulated	BraA05G000767.m1	down-regulated
BraA02G001148.m1	up-regulated	BraA09G002676.m1	down-regulated
BraA09G001536.m1	up-regulated	BraA01G000597.m1	down-regulated
BraA06G005221.m1	up-regulated	BraA03G004759.m1	down-regulated
BraA01G004493.m1	up-regulated	BraA01G005163.m1	down-regulated
BraA07G000281.m1	up-regulated	BraA07G000764.m1	down-regulated
BraA03G005378.m1	up-regulated	BraA10G003371.m1	down-regulated
BraA09G002094.m1	up-regulated	BraA06G004074.m1	down-regulated
BraA06G003245.m1	up-regulated	BraA03G000395.m1	down-regulated
BraA06G001804.m1	up-regulated	BraA05G004045.m1	down-regulated
BraA01G001730.m1	up-regulated	BraA09G000319.m1	down-regulated
BraA10G003396.m1	up-regulated	BraA10G000365.m1	down-regulated
BraA10G000379.m1	up-regulated	BraA10G000241.m1	down-regulated
BraA08G000672.m1	up-regulated	BraA03G000931.m1	down-regulated
BraA06G004358.m1	up-regulated	BraA09G005551.m1	down-regulated
BraA02G004284.m1	up-regulated	BraA08G000266.m1	down-regulated
BraA03G002014.m1	up-regulated	BraA09G006091.m1	down-regulated
BraA03G002015.m1	up-regulated	BraA02G002978.m1	down-regulated
BraA10G002964.m1	up-regulated	BraA03G006431.m1	down-regulated
BraA02G001127.m1	up-regulated	BraA09G001658.m1	down-regulated
BraA04G001849.m1	up-regulated	BraA02G004388.m1	down-regulated
BraA06G004863.m1	up-regulated	BraA01G002729.m1	down-regulated
BraA10G002572.m1	up-regulated	BraA09G005538.m1	down-regulated
BraA05G000182.m1	up-regulated	BraA03G005971.m1	down-regulated
BraA04G000865.m1	up-regulated	BraA04G002624.m1	down-regulated
BraA03G004480.m1	up-regulated	BraA07G002830.m1	down-regulated
BraA10G001758.m1	up-regulated	BraA03G006561.m1	down-regulated
BraA03G003188.m1	up-regulated	BraA01G000797.m1	down-regulated
BraA03G003751.m1	up-regulated	BraA10G001573.m1	down-regulated
BraA02G003469.m1	up-regulated	BraA03G005528.m1	down-regulated
BraA05G003832.m1	up-regulated	BraA07G000580.m1	down-regulated
BraA07G003217.m1	up-regulated	BraA05G004585.m1	down-regulated
BraA08G002220.m1	up-regulated	BraA02G001668.m1	down-regulated
BraA04G000571.m1	up-regulated	BraA08G003383.m1	down-regulated
BraA05G004587.m1	up-regulated	BraA07G003751.m1	down-regulated
BraA01G001875.m1	up-regulated	BraA04G000282.m1	down-regulated
BraA05G004180.m1	up-regulated	BraA09G000521.m1	down-regulated
BraA03G006836.m1	up-regulated	BraA07G003759.m1	down-regulated
BraA08G002994.m1	up-regulated	BraA04G000797.m1	down-regulated
BraA05G000927.m1	up-regulated	BraA03G004911.m1	down-regulated
BraA02G001213.m1	up-regulated	BraA07G001720.m1	down-regulated
BraA08G000329.m1	up-regulated	BraA07G003361.m1	down-regulated
BraA01G000104.m1	up-regulated	BraA07G004076.m1	down-regulated
BraA09G001503.m1	up-regulated	BraA03G003503.m1	down-regulated
BraA02G004426.m1	up-regulated	BraA01G001543.m1	down-regulated
BraA03G001152.m1	up-regulated	BraA06G003439.m1	down-regulated
BraA07G003748.m1	up-regulated	BraA08G001747.m1	down-regulated
BraA02G001693.m1	up-regulated	BraA06G002241.m1	down-regulated
BraA09G005652.m1	up-regulated	BraA09G004896.m1	down-regulated
BraA01G003544.m1	up-regulated	BraA02G004934.m1	down-regulated
BraA05G003126.m1	up-regulated	BraA05G000130.m1	down-regulated
BraA01G002088.m1	up-regulated	BraA05G004655.m1	down-regulated
BraA05G003212.m1	up-regulated	BraA02G004403.m1	down-regulated
BraA04G003153.m1	up-regulated	BraA10G003577.m1	down-regulated
BraA05G003026.m1	up-regulated	BraA09G002769.m1	down-regulated
BraA09G005006.m1	up-regulated	BraA09G001697.m1	down-regulated
BraA06G005146.m1	up-regulated	BraA06G000209.m1	down-regulated
BraA06G004365.m1	up-regulated	BraA08G003420.m1	down-regulated
BraA10G002422.m1	up-regulated	BraA03G000627.m1	down-regulated
BraA06G003641.m1	up-regulated	BraA01G000159.m1	down-regulated
BraA06G002342.m1	up-regulated	BraA06G001762.m1	down-regulated
BraA04G001641.m1	up-regulated	BraA07G000360.m1	down-regulated
BraA02G000646.m1	up-regulated	BraA03G004250.m1	down-regulated
BraA02G004136.m1	up-regulated	BraA01G001808.m1	down-regulated
BraA03G000091.m1	up-regulated	BraA10G002536.m1	down-regulated
BraA09G000850.m1	up-regulated	BraA05G001397.m1	down-regulated
BraA08G002048.m1	up-regulated	BraA06G003774.m1	down-regulated
BraA06G001557.m1	up-regulated	BraA03G003143.m1	down-regulated
BraA07G004164.m1	up-regulated	BraA01G001843.m1	down-regulated
BraA05G000270.m1	up-regulated	BraA05G002687.m1	down-regulated
BraA02G002752.m1	up-regulated	BraA07G003110.m1	down-regulated
BraA02G000756.m1	up-regulated	BraA03G002665.m1	down-regulated
BraA02G003749.m1	up-regulated	BraA08G002715.m1	down-regulated
BraA09G005037.m1	up-regulated	BraA08G002151.m1	down-regulated
BraA07G003279.m1	up-regulated	BraA06G002213.m1	down-regulated
BraA06G004936.m1	up-regulated	BraA09G000118.m1	down-regulated
BraA10G000443.m1	up-regulated	BraA04G003091.m1	down-regulated
BraA09G001649.m1	up-regulated	BraA01G004523.m1	down-regulated
BraA03G000290.m1	up-regulated	BraA09G000592.m1	down-regulated
BraA05G001509.m1	up-regulated	BraA09G003978.m1	down-regulated
BraA08G002790.m1	up-regulated	BraA08G003146.m1	down-regulated
BraA01G000686.m1	up-regulated	BraA06G003688.m1	down-regulated
BraA04G000783.m1	up-regulated	BraA08G003485.m1	down-regulated
BraA03G002601.m1	up-regulated	BraA04G001931.m1	down-regulated
BraA01G004235.m1	up-regulated	BraA09G000108.m1	down-regulated
BraA09G000362.m1	up-regulated	BraA09G000786.m1	down-regulated
BraA03G003776.m1	up-regulated	BraA04G001812.m1	down-regulated
BraA10G002017.m1	up-regulated	BraA09G006886.m1	down-regulated
BraA10G001155.m1	up-regulated	BraA03G001820.m1	down-regulated
BraA02G000209.m1	up-regulated	BraA06G003155.m1	down-regulated
BraA02G000364.m1	up-regulated	BraA08G002999.m1	down-regulated
BraA02G000046.m1	up-regulated	BraA07G002721.m1	down-regulated
BraA03G002410.m1	up-regulated	BraA08G001560.m1	down-regulated
BraA01G001085.m1	up-regulated	BraA01G005292.m1	down-regulated
BraA06G003818.m1	up-regulated	BraA09G001254.m1	down-regulated
BraA09G006801.m1	up-regulated	BraA10G003078.m1	down-regulated
BraA09G007559.m1	up-regulated	BraA01G001747.m1	down-regulated
BraA07G001828.m1	up-regulated	BraA05G003833.m1	down-regulated
BraA09G002373.m1	up-regulated	BraA02G004812.m1	down-regulated
BraA10G002869.m1	up-regulated	BraA09G002752.m1	down-regulated
BraA05G000837.m1	up-regulated	BraA02G001928.m1	down-regulated
BraA09G003171.m1	up-regulated	BraA02G004431.m1	down-regulated
BraA09G005457.m1	up-regulated	BraA03G004560.m1	down-regulated
BraA03G006604.m1	up-regulated	BraA03G005801.m1	down-regulated
BraA01G000632.m1	up-regulated	BraA05G000199.m1	down-regulated
BraA02G003983.m1	up-regulated	BraA08G002782.m1	down-regulated
BraA07G004069.m1	up-regulated	BraA03G001259.m1	down-regulated
BraA07G002512.m1	up-regulated	BraA04G003232.m1	down-regulated
BraA05G000892.m1	up-regulated	BraA04G003254.m1	down-regulated
BraA05G003289.m1	up-regulated	BraA05G004276.m1	down-regulated
BraA03G000994.m1	up-regulated	BraA05G000822.m1	down-regulated
BraA09G006799.m1	up-regulated	BraA02G004688.m1	down-regulated
BraA06G003669.m1	up-regulated	BraA02G000843.m1	down-regulated
BraA09G000275.m1	up-regulated	BraA03G002706.m1	down-regulated
BraA05G000583.m1	up-regulated	BraA10G003304.m1	down-regulated
BraA05G001189.m1	up-regulated	BraA09G005154.m1	down-regulated
BraA09G000443.m1	up-regulated	BraA06G001516.m1	down-regulated
BraA09G000547.m1	up-regulated	BraA09G004583.m1	down-regulated
BraA02G004765.m1	up-regulated	BraA10G001874.m1	down-regulated
BraA10G000915.m1	up-regulated	BraA04G001747.m1	down-regulated
BraA08G003326.m1	up-regulated	BraA08G002998.m1	down-regulated
BraA05G003570.m1	up-regulated	BraA08G003087.m1	down-regulated
BraA05G001766.m1	up-regulated	BraA03G005423.m1	down-regulated
BraA03G007177.m1	up-regulated	BraA02G004137.m1	down-regulated
BraA10G000380.m1	up-regulated	BraA07G001220.m1	down-regulated
BraA01G000893.m1	up-regulated	BraA08G001624.m1	down-regulated
BraA01G004053.m1	up-regulated	BraA08G003821.m1	down-regulated
BraA09G007467.m1	up-regulated	BraA09G006863.m1	down-regulated
BraA02G001792.m1	up-regulated	BraA10G003137.m1	down-regulated
BraA05G004482.m1	up-regulated	BraA04G001179.m1	down-regulated
BraA02G000540.m1	up-regulated	BraA09G005342.m1	down-regulated
BraA09G005149.m1	up-regulated	BraA07G000430.m1	down-regulated
BraA08G001871.m1	up-regulated	BraA04G000473.m1	down-regulated
BraA05G004304.m1	up-regulated	BraA03G001145.m1	down-regulated
BraA07G003806.m1	up-regulated	BraA06G002202.m1	down-regulated
BraA09G006651.m1	up-regulated	BraA07G002758.m1	down-regulated
BraA06G003610.m1	up-regulated	BraA03G004104.m1	down-regulated
BraA08G003579.m1	up-regulated	BraA06G001136.m1	down-regulated
BraA03G000757.m1	up-regulated	BraA08G001888.m1	down-regulated
BraA05G004691.m1	up-regulated	BraA08G003652.m1	down-regulated
BraA10G000260.m1	up-regulated	BraA07G000680.m1	down-regulated
BraA04G000695.m1	up-regulated	BraA09G005062.m1	down-regulated
BraA03G002448.m1	up-regulated	BraA08G001058.m1	down-regulated
BraA03G006536.m1	up-regulated	BraA03G004917.m1	down-regulated
BraA03G002590.m1	up-regulated	BraA03G000225.m1	down-regulated
BraA02G004395.m1	up-regulated	BraA09G003708.m1	down-regulated
BraA01G002019.m1	up-regulated	BraA03G003789.m1	down-regulated
BraA05G000059.m1	up-regulated	BraA04G001828.m1	down-regulated
BraA07G003838.m1	up-regulated	BraA01G005299.m1	down-regulated
BraA03G002038.m1	up-regulated	BraA03G002437.m1	down-regulated
BraA05G002646.m1	up-regulated	BraA04G003422.m1	down-regulated
BraA10G003317.m1	up-regulated	BraA03G003364.m1	down-regulated
BraA06G004374.m1	up-regulated	BraA02G002070.m1	down-regulated
BraA03G001087.m1	up-regulated	BraA07G004199.m1	down-regulated
BraA08G002732.m1	up-regulated	BraA09G001314.m1	down-regulated
BraA02G000150.m1	up-regulated	BraA08G003217.m1	down-regulated
BraA07G001358.m1	up-regulated	BraA01G000522.m1	down-regulated
BraA10G002612.m1	up-regulated	BraA07G002468.m1	down-regulated
BraA03G002895.m1	up-regulated	BraA10G002318.m1	down-regulated
BraA03G000418.m1	up-regulated	BraA09G002513.m1	down-regulated
BraA03G000570.m1	up-regulated	BraA06G005224.m1	down-regulated
BraA04G003556.m1	up-regulated	BraA03G000900.m1	down-regulated
BraA04G002630.m1	up-regulated	BraA04G002653.m1	down-regulated
BraA10G002537.m1	up-regulated	BraA09G005691.m1	down-regulated
BraA02G001025.m1	up-regulated	BraA09G004907.m1	down-regulated
BraA06G000958.m1	up-regulated	BraA02G000445.m1	down-regulated
[truncated: 1,779 more rows]
