# Supplementary material for: Transcriptome and WGCNA Analyses Reveal Key Genes Regulating Anthocyanin Biosynthesis in Purple Sprout of Pak Choi (Brassica rapa L. ssp. chinensis)
Source: Int J Mol Sci. 2024 Oct 31;25(21):11736. doi: 10.3390/ijms252111736 (PMC11546107; doi:10.3390/ijms252111736)
Supplement: Supplementary file 1 [file ijms-25-11736-s001.zip › Table S2.xlsx]

## Sheet: Sheet1
Table S2 The expression of ABGs
Gene function	0d-1	0d-2	0d-3	1d-1	1d-2	1d-3	2d-1	2d-2	2d-3	6d-1	6d-2	6d-3
PAL	41.1188	31.9331	42.8419	167.511	155.062	121.633	457.486	537.732	461.904	454.514	317.925	243.873
C4H	82.8477	67.9916	80.9512	101.498	96.2294	76.6652	261.581	305.137	292.413	195.733	168.461	139.435
4CL	39.9177	35.2097	39.8704	52.0864	37.536	32.0532	62.0677	79.0099	74.8193	83.8777	51.5962	37.3178
CHS	11.7839	8.18437	7.50953	178.598	267.932	193.587	686.2	774.067	799.495	498.678	440.801	372.999
CHI	32.6693	27.7707	28.798	87.8364	125.205	100.458	251.163	258.274	226.295	188.365	148.091	114.698
F3H	8.55733	5.89632	6.37189	83.9649	114.054	96.2695	241.737	252.307	241.098	183.832	144.614	128.385
F3'H	1.44902	1.00039	1.00505	24.8547	27.4024	24.0675	94.5482	111.05	109.653	80.4242	67.9536	51.7975
FLS	79.1906	82.0118	74.453	67.709	83.9702	58.6852	130.505	121.51	123.74	13.4574	13.4702	11.9943
DFR	1.12336	2.35342	1.6686	60.7271	46.8415	62.7582	115.629	137.677	128.315	191.811	163.028	138.995
ANS	0	0.152916	0.283474	2.51371	0.60275	1.58549	9.00921	5.86329	5.237	18.3408	21.2649	19.1548
UGT	88.8958	83.0907	82.9264	228.383	260.587	221.76	456.543	492.137	406.874	224.742	196.681	179.425
GST	443.625	427.673	444.553	189.437	235.373	208.632	98.822	96.7254	86.6399	114.991	126.085	131.105
TT19	1.27807	2.27435	3.83359	60.4775	63.6837	65.2383	168.031	162.807	128.568	132.221	104.042	86.2625
MYB3	9.0621	10.3866	10.676	8.01997	6.69435	6.08109	3.66822	3.4574	3.02832	7.12186	7.17856	8.01268
MYB4	4.96483	5.11569	4.68055	6.60224	9.12241	6.58306	10.4714	12.2325	4.14582	4.32161	4.42812	3.36376
MYB7	2.14001	2.09309	1.96074	4.00889	4.05396	2.94054	4.02933	4.97406	1.19801	0.57901	0.326648	0.475681
MYB32	2.99957	3.59228	3.14416	0.829349	0.9683	0.530603	2.29383	2.34253	1.06738	0.985247	1.43249	0.945748
MYB11	0.870895	0.547744	0.93958	1.16048	0.577267	0.784635	0.140463	0	0.084393	1.28178	0.384801	0.953088
MYB12	0.149333	0.137617	0.182816	0.181404	0.29284	0.220674	0.276738	0.255561	0.144053	0.309861	0.159384	0.330603
MYB111	9.477	6.12101	7.0214	8.79618	12.3877	11.0306	8.65228	8.50818	4.41894	0.293356	0.103176	0.22071
PAP1/2	8.64709	7.26173	6.53722	43.3036	45.656	46.279	55.7778	52.5305	50.0727	44.1297	40.7501	30.8472
TT2	0	0	0	0	0	0	0	0.034671	0	0	0	0
GL3	3.64606	3.03943	3.10802	2.96881	2.11697	2.72324	0.828135	1.18107	1.33939	0.186574	0.149879	0.138119
TT8	0.031855	0.044129	0.10525	2.66966	1.433	1.88738	3.86604	4.64492	2.71254	9.93918	6.23528	2.9986
EGL3	4.23167	4.0043	4.35927	1.30568	1.25372	1.34305	0.458493	0.635	0.374068	0.070297	0	0.043651
TTG	8.0128	7.5175	7.24415	7.21044	5.70844	5.05671	5.16745	5.48515	4.96313	12.9637	11.4229	10.6763
CPC	2.9157	2.6179	3.12299	0.635352	1.7559	1.37553	2.09892	1.72872	0.409508	7.90896	2.19962	0.733384
MYBL2	1.99203	2.88444	2.46102	16.8382	12.9761	16.4024	30.9997	26.975	23.0979	84.3896	79.004	72.8712
LBD37	5.20607	5.65374	6.19658	72.2754	83.2289	69.4813	117.441	157.304	78.8864	158.21	199.096	173.64
