# Supplementary material for: Transcriptome and WGCNA Analyses Reveal Key Genes Regulating Anthocyanin Biosynthesis in Purple Sprout of Pak Choi (Brassica rapa L. ssp. chinensis)
Source: Int J Mol Sci. 2024 Oct 31;25(21):11736. doi: 10.3390/ijms252111736 (PMC11546107; doi:10.3390/ijms252111736)
Supplement: Supplementary file 1 [file ijms-25-11736-s001.zip › Table S3.xlsx]

## Sheet: Sheet1
Table S3 DEGs and their expression levels
gene_name	0d-1	0d-2	0d-3	1d-1	1d-2	1d-3	2d-1	2d-2	2d-3	6d-1	6d-2	6d-3
BraA01G000005.m1	61.1743	65.7662	59.8819	10.5365	11.4184	10.6716	3.3483	4.91985	3.74528	0.763758	1.66558	1.08949
BraA01G000007.m1	0.483021	0.23898	0.820906	2.59381	2.42441	3.06443	49.3875	42.9348	63.0269	33.2003	48.0781	69.9364
BraA01G000013.m1	0.107321	0	0.037422	1.70866	1.35013	2.4538	0.384612	0.210956	0.308448	0.322439	0.374946	0.133974
BraA01G000014.m1	8.08356	7.60854	7.23679	13.7881	22.3566	22.4235	33.2794	29.0386	29.0559	10.6608	11.0507	9.48937
BraA01G000016.m1	2.41391	2.19046	3.04607	10.2159	18.0242	21.3408	37.2479	29.5668	46.1593	14.4143	15.1519	15.1992
BraA01G000027.m1	3.27599	4.08316	2.89885	3.81067	3.51605	6.97916	2.02951	1.22803	3.00627	0.055453	0.121004	0.052414
BraA01G000029.m1	83.0029	72.6873	86.2529	47.5943	44.4912	44.3253	2.47005	2.31214	2.50084	44.9342	47.8218	45.5924
BraA01G000036.m1	0.251962	0.420821	0.514313	0.633516	0.883417	0.659026	0.637115	0.21926	0.157033	1.8855	1.71575	1.56897
BraA01G000049.m1	23.1827	29.2988	29.7949	29.8308	29.2637	27.8314	91.1699	88.4488	81.0261	22.6484	22.3046	21.4563
BraA01G000059.m1	3.36499	2.93914	3.14249	6.50595	4.18314	5.23899	1.48701	1.77072	1.69417	17.1355	16.3132	17.4727
BraA01G000069.m1	0.71947	0.264304	1.19729	1.56587	1.05946	1.31045	1.18891	0.982734	1.52946	6.57341	7.89169	8.84689
BraA01G000070.m1	0.458527	0.234102	0.562727	1.01034	2.61377	1.16019	4.21142	8.54588	2.79402	1.48495	2.85451	2.25707
BraA01G000071.m1	2.66155	2.3525	2.0792	1.24414	1.04277	1.19163	0.397388	0.606876	0.448744	0.212774	0.22314	0.213621
BraA01G000073.m1	0.18104	0.117874	0.328305	1.19399	0.438353	1.81812	76.2004	85.1595	95.8268	5.43285	5.09209	6.63992
BraA01G000077.m1	27.4889	22.3947	24.7869	13.9347	11.5615	13.5866	4.80239	5.89045	5.84661	2.23131	2.43707	2.10209
BraA01G000082.m1	8.28922	7.14198	7.34349	0.673763	0.468078	0.419012	0.720047	0.985823	0.705247	1.28215	0.83832	0.552503
BraA01G000084.m1	34.328	32.8629	29.1242	5.49634	5.83233	4.3542	2.74718	3.19958	3.70353	3.72678	3.92526	2.76833
BraA01G000089.m1	16.6709	16.925	12.3348	0.599532	0.554824	0.969194	0.703002	0.244883	0.481424	1.03924	0.965629	1.00544
BraA01G000090.m1	0	0.041425	0	0	0	0.012238	0.012147	0	0.014571	0.23706	0.119291	0.088185
BraA01G000096.m1	3.05381	3.03668	3.17369	0.97121	0.687188	0.916507	0.186245	0.108041	0.116437	2.64721	2.26555	1.76888
BraA01G000099.m1	0.671311	0.803389	1.05403	0.345177	0.149353	0.118962	0.067807	0.096935	0.060254	0	0	0
BraA01G000104.m1	45.4892	47.9313	42.8581	4.35341	6.55821	4.07613	12.1527	12.6913	6.95744	0.657119	0.795482	0.466689
BraA01G000106.m1	0	0	0	0.043737	0	0.05878	0.208573	0.113725	0.202003	0.178965	0.085264	0.091098
BraA01G000107.m1	82.4693	82.8007	102.873	497.807	397.72	436.788	886.76	859.852	946.724	787.25	806.414	799.451
BraA01G000110.m1	2152.44	2080.52	1629.46	144.563	165.881	137.28	3.0261	4.73057	2.60193	25.6015	24.5582	24.8587
BraA01G000117.m1	1.62757	2.43184	2.51726	2.94004	2.90426	2.20625	6.3467	5.72759	4.8367	7.45189	10.0636	10.7132
BraA01G000120.m1	2.23278	2.07521	2.04974	13.523	14.5903	10.9345	30.7318	31.8256	28.8769	11.4559	12.0636	12.7655
BraA01G000121.m1	3.04356	3.08359	2.97829	2.19072	2.70498	1.92016	1.01507	0.727787	1.26866	0.114677	0.131089	0.112918
BraA01G000123.m1	31.6346	31.3661	29.1696	7.73097	7.55207	6.48485	0.363444	0.423269	0.515801	0.044098	0	0
BraA01G000125.m1	1.14471	1.22933	1.29779	1.45436	1.29188	1.53359	2.51941	2.6948	2.24232	4.58758	4.77266	4.19707
BraA01G000127.m1	1.61797	1.66051	1.20107	1.3267	1.01694	1.20863	0.669721	0.873437	0.774012	0.057737	0.156542	0.167995
BraA01G000128.m1	0.02269	0.022725	0	0.955294	1.83156	1.09237	10.5717	15.3274	5.96113	1.08391	1.58717	1.37652
BraA01G000129.m1	1.27639	1.11266	0.870158	0.408574	0.486489	0.237966	0	0.016593	0	0.257578	0.495002	0.370093
BraA01G000132.m1	0.071511	0.027707	0.115164	2.04862	1.22015	1.01956	2.69859	3.45093	1.54735	26.0135	33.8273	29.5669
BraA01G000134.m1	1.3696	1.71709	2.73784	3.77281	2.11419	3.96532	2.88688	2.75055	4.64136	87.9213	96.8498	81.9513
BraA01G000136.m1	16.3263	10.5515	9.51118	8.88418	7.90597	7.76046	1.3308	1.64948	1.34599	0.365921	0.150932	0.281184
BraA01G000145.m1	1.80049	1.4239	1.159	0.71144	0.331247	0.823415	1.45071	1.9424	0.79384	0.048438	0.033495	0.09472
BraA01G000148.m1	6.28727	7.81799	7.28522	0.386243	0.818312	0.775894	0.06312	0.086462	0.048161	0	0	0
BraA01G000152.m1	38.7109	40.4872	49.976	16.3387	17.6489	13.6423	22.785	22.8784	25.2667	4.95057	5.00202	5.0094
BraA01G000154.m1	0	0	0.019834	0	0.025257	0	0	0.017274	0	0.280253	0.392333	0.194125
BraA01G000159.m1	12.1437	13.7442	14.7846	11.0113	12.6251	14.5895	23.9447	19.3812	24.9007	132.604	155.437	154.822
BraA01G000161.m1	271.363	301.858	254.14	10.5842	5.38711	5.497	0.103661	0.294853	0.072915	0	0	0
BraA01G000167.m1	27.9109	28.4276	26.5871	9.28025	5.93513	7.96546	0.394705	0.199055	0.451634	0.246315	0.44465	0.557442
BraA01G000174.m1	16.6426	17.3765	15.7935	26.5131	25.5125	28.3189	20.7568	23.7583	23.2284	39.2521	36.0287	32.6575
BraA01G000193.m1	1.76938	2.38868	1.66187	3.14112	2.24495	3.63388	4.87465	3.15695	5.36414	6.41485	9.37853	8.87763
BraA01G000197.m1	5.66395	3.27101	13.0481	7.22143	2.26039	4.17099	9.74881	14.1087	19.0297	0.023415	0.022058	0.051297
BraA01G000198.m1	0.41306	0.187171	0.57614	0.451956	0.169669	0.161504	0.631016	0.575434	0.310293	0.421959	0.674246	0.849807
BraA01G000200.m1	19.4984	24.0052	20.8155	23.1098	31.5487	32.0423	35.9603	28.809	32.0929	50.9787	45.185	46.563
BraA01G000205.m1	1.77533	1.63384	1.53389	2.0223	2.17315	2.03812	1.67079	1.63204	1.63887	20.0299	12.412	16.4085
BraA01G000208.m1	8.77786	8.38931	9.58858	9.05337	8.3974	9.70107	16.8799	14.8579	31.4645	36.5452	35.3145	48.7614
BraA01G000212.m1	5.71597	5.45956	6.8243	4.00735	3.81609	4.19292	0.559595	0.310299	0.699281	3.0505	3.64932	3.33471
BraA01G000220.m1	0.909513	0.863343	0.720154	0.579652	0.56259	0.358364	0.115217	0.124233	0.093421	0.068581	0.090558	0.160596
BraA01G000222.m1	0.112147	0.144779	0.087845	0.280307	0.330488	0.193995	0.023811	0.078025	0.071706	0.317178	0.494192	0.471415
BraA01G000223.m1	24.4601	25.08	23.3292	47.5	51.7258	48.587	96.7049	92.7497	87.7978	97.3155	78.64	77.8869
BraA01G000226.m1	2.1529	2.62349	3.12854	2.09602	3.09816	1.75888	2.7765	2.1595	1.62019	21.9025	33.4014	19.9925
BraA01G000228.m1	1.24383	1.34168	1.00324	0.564112	0.430583	0.469187	0	0.18541	0.146908	0.155722	0.163931	0.188943
BraA01G000233.m1	1.84515	3.60308	4.09944	2.79298	3.75145	3.8134	2.02102	1.79664	1.69389	11.4546	12.3689	11.3867
BraA01G000235.m1	0.563324	0.631397	0.311589	0.064772	0.06408	0.037471	0.077058	0	0	0.012105	0.010124	0.021239
BraA01G000242.m1	20.7223	16.6087	17.8646	58.1993	62.3813	53.469	114.396	116.57	128.765	13.4854	18.5725	20.8554
BraA01G000245.m1	3.57019	2.9936	2.84318	3.58435	2.86711	2.77878	2.24517	2.8746	2.38032	0.242918	0.350422	0.274705
BraA01G000248.m1	0.115091	0.173345	0.097553	0.227933	0.223855	0.236099	0	0.028052	0.035736	1.05221	2.19082	1.67228
BraA01G000249.m1	6.19386	5.89912	6.4038	2.74062	1.60507	1.65878	0.674491	0.701109	0.677305	1.61639	1.361	1.48026
BraA01G000251.m1	3.01847	2.07287	1.89638	2.10201	1.46451	1.2257	0.182867	0.389041	0.380805	0.226006	0.21025	0.207477
BraA01G000258.m1	9.24533	16.3234	23.7075	9.05835	29.4113	5.93739	152.079	174.737	143.334	260.922	305.378	270.137
BraA01G000260.m1	2.29077	1.76246	2.17274	1.94268	1.16401	1.65234	0.051273	0.159093	0.102034	1.05801	1.49055	1.92333
BraA01G000261.m1	17.376	20.3804	19.0346	8.98025	7.60415	6.67896	2.58528	2.74479	2.02644	2.31331	2.37339	1.91784
BraA01G000263.m1	0.629303	0.471026	1.15744	1.87893	1.49538	1.3094	1.9047	2.44006	2.05071	1.97189	1.66918	2.9363
BraA01G000274.m1	557.254	606.846	450.956	85.5421	62.9963	68.6928	49.9109	55.5535	57.1158	55.571	51.7764	53.6854
BraA01G000281.m1	1.83218	1.73775	1.85954	0.450982	0.263657	0.298565	0.132141	0.176261	0.111952	0.055506	0.041142	0.038587
BraA01G000283.m1	482.518	644.991	663.997	28.5648	40.5976	35.9795	62.2345	67.703	83.5154	167.295	399.046	364.478
BraA01G000297.m1	2.20634	2.16673	1.29646	1.32813	2.05026	2.08189	0.179067	0.207974	0.390809	0.285543	0.142638	0.122551
BraA01G000301.m1	4.26175	4.62757	3.59403	8.53379	7.20045	8.60308	8.78686	8.21873	16.4456	7.60676	8.17419	9.46355
BraA01G000303.m1	2.89244	2.35644	3.10819	6.05729	4.28953	4.48071	15.0536	16.2923	14.6239	10.6643	7.88453	7.59256
BraA01G000307.m1	0.990402	0.801815	1.11463	0.608731	0.341404	0.509786	0.109183	0.16686	0.088473	0	0	0
BraA01G000313.m1	1.89073	1.79509	2.37302	4.55939	8.7544	13.3817	17.2476	9.23325	24.2391	9.14202	14.0794	20.0249
BraA01G000314.m1	33.1586	29.2174	32.2861	42.3008	34.2138	38.47	7.11782	6.12348	9.47635	104.362	105.905	114.637
BraA01G000316.m1	7.94893	4.49759	5.6258	5.78497	5.26438	6.72232	2.10754	2.45189	2.55505	7.53894	10.5544	9.05292
BraA01G000331.m1	0	0	0	0.16301	0.103097	0.323537	0.316273	0.465322	0.39058	16.2882	20.8976	11.8049
BraA01G000336.m1	2.3291	2.7653	2.55978	5.02009	4.44428	5.801	6.29493	5.07412	8.34127	5.65383	6.76208	6.90342
BraA01G000337.m1	122.047	123.063	125.013	364.068	325.526	450.058	459.019	415.238	571.424	146.228	145.376	154.292
BraA01G000342.m1	0	0.086509	0	0	0.124235	0.072492	0.50386	0.323938	0.058215	8.75549	4.48149	3.48617
BraA01G000347.m1	1.495	1.12487	2.2691	0.683679	0.306279	0.208184	0.173336	0.434685	0.237255	0.044021	0.076349	0
BraA01G000349.m1	2.2634	1.51998	1.49417	8.59713	7.10707	5.37876	0.457855	0.47061	0.556872	82.1416	76.2039	70.4799
BraA01G000360.m1	0.557852	2.06156	1.42865	3.53226	4.79544	8.54653	2.20872	1.36409	4.16601	1.29745	2.07913	1.92616
BraA01G000362.m1	0.884187	0.66261	0.764023	1.97178	2.64075	2.63548	5.99201	6.1133	7.44717	1.1264	1.43024	1.46548
BraA01G000367.m1	0.038473	0.678094	0.097887	19.0346	14.6065	16.8632	11.6969	11.7466	17.834	39.7151	45.7248	44.5149
BraA01G000372.m1	1.49622	1.1055	1.31632	1.54262	1.68486	0.704496	0.47311	0.476915	0.312535	0	0.136442	0.07328
BraA01G000374.m1	8.48273	8.13773	8.53057	10.7617	13.2424	9.88169	31.2763	39.5031	19.2409	9.9564	9.75859	11.0489
BraA01G000376.m1	0.077314	0	0	0	0.047318	0	0.056188	0	0.089416	0.293498	2.08638	2.54299
BraA01G000377.m1	0.853591	0.726076	0.623912	1.32178	1.09759	1.35986	1.99681	2.85285	1.78054	1.51898	0.683542	0.981964
BraA01G000393.m1	6.09818	5.68578	5.34557	3.06503	2.77709	3.22118	0.27737	0.183554	0.223518	2.43583	2.42763	2.54192
BraA01G000394.m1	0	0.103999	0.150372	0	0.002104	0	0.15706	0.149021	0	0.474404	0.692872	0.266803
BraA01G000396.m1	3.61847	3.40307	3.55704	4.10395	3.45699	3.65293	3.87159	4.59602	5.26715	9.41658	11.5726	10.5465
BraA01G000399.m1	3.70409	3.19954	3.25162	1.15916	2.38107	1.73338	0.543067	0.400916	0.292901	0.294441	0.458149	0.510683
BraA01G000400.m1	10.2552	8.87842	8.76126	14.2254	14.7519	12.7218	22.7588	28.1428	23.2522	26.3457	14.9793	15.4569
BraA01G000409.m1	4.33	3.89681	5.84774	4.21295	3.90158	4.66761	0	0.057968	0.041728	0	0	0
BraA01G000410.m1	5.27024	5.35673	5.24602	12.9196	10.1121	8.89165	26.6329	36.2412	25.3512	11.5026	4.55485	4.98696
BraA01G000413.m1	13.5051	11.4848	13.8693	11.4635	8.80371	7.75572	11.2745	15.8579	12.3571	1.45449	1.24253	1.1305
BraA01G000415.m1	30.7999	22.2133	27.6588	6.27594	6.41114	5.32573	1.00985	0.952039	0.777224	0.558148	0.739398	0.630356
BraA01G000416.m1	166.778	190.115	179.789	305.278	433.877	422.097	452.493	362.048	323.819	324.849	290.13	310.489
BraA01G000421.m1	6.69077	5.84017	4.85637	5.3151	5.71848	6.55336	1.84276	2.50539	2.34408	0.250588	0.224881	0.251665
BraA01G000422.m1	2.83793	3.16943	3.27649	2.69746	1.90085	1.76478	1.52982	1.52084	2.23043	29.2388	24.9831	27.7875
BraA01G000423.m1	8.89381	7.36001	8.41413	18.3976	18.1401	15.2317	3.43731	3.59401	5.02025	41.8146	37.0115	33.3677
BraA01G000426.m1	2.13024	3.09267	3.00845	1.23846	0.881689	0.750817	0	0	0	5.63497	0.541825	0.702477
BraA01G000430.m1	25.1777	25.2493	20.8405	18.9052	17.8704	20.0346	4.2868	6.06491	4.03557	2.68131	3.00988	2.51575
BraA01G000431.m1	18.2423	23.5951	22.3249	6.5372	6.19436	1.69796	4.14099	4.23005	2.76512	4.04571	4.46158	3.10036
BraA01G000443.m1	0.022503	0	0	2.19151	0.820343	1.23617	4.02927	2.84257	8.26638	0.735713	5.97196	3.30717
BraA01G000452.m1	0	0	0	0	0	0	0	0.587297	199.604	0	0	0
BraA01G000453.m1	28.6941	36.2938	38.9301	60.4956	89.1913	82.2933	84.7941	58.8107	53.9454	21.2331	22.8296	20.2591
BraA01G000465.m1	5.10379	4.79045	4.64058	6.46737	5.10915	4.50449	2.49082	2.44693	2.39979	22.7996	18.2347	17.439
BraA01G000473.m1	0.141195	0.10499	0.149459	0.299759	0.195758	0.158872	0.649761	0.32679	0.325143	0	0	0
BraA01G000475.m1	7.52997	5.14882	5.57208	4.29958	3.84216	3.48574	1.44439	1.4124	1.22508	0.435819	0.304977	0.281279
BraA01G000480.m1	26.2658	17.2256	15.5338	19.3943	10.7175	10.9974	2.49602	2.55094	2.16118	0.28923	0.242713	0.347193
BraA01G000504.m1	0.943505	0.739367	0.541108	0.30916	0.476699	0.332043	1.43389	1.12958	1.15363	0.064352	0.136944	0.14426
BraA01G000509.m1	289.34	261.314	281.97	1053.38	693.59	757.871	911.604	1053.13	1149.75	540.234	607.42	562.473
BraA01G000522.m1	17.472	19.9209	22.1814	19.7256	19.3744	18.7824	24.7137	26.4868	34.3487	147.989	173.307	148.59
BraA01G000530.m1	0.063116	0.07808	0.074649	0.305332	0.391344	0.257565	2.47475	2.14332	2.23468	0.876452	1.11951	1.03892
BraA01G000536.m1	4.03046	5.894	4.50218	1.77822	1.26635	1.51656	0.572809	0.629071	0.59002	0.446359	0.305439	0.3888
BraA01G000537.m1	20.701	16.8582	13.6809	20.2825	17.922	20.4168	2.78232	3.13692	3.66827	0.512731	0.430814	0.606007
BraA01G000541.m1	0.418452	0.356017	0.285274	0.101729	0.152306	0.304414	0.248297	0.201651	0.327264	6.99886	19.8257	22.6575
BraA01G000572.m1	4.90543	5.97499	5.21816	4.57939	4.27192	4.94902	1.81319	2.64984	1.72666	0.701048	0.517904	0.329471
BraA01G000579.m1	0.474892	0.543351	0.627422	0.179395	0.151533	0.168068	0.051936	0.063407	0.06746	0.026899	0.016676	0
BraA01G000581.m1	323.217	323.109	395.373	96.7177	54.9771	80.229	2.43714	5.10959	3.61061	0.195263	0.256629	0.158188
BraA01G000582.m1	1.84012	1.65144	1.57267	0.984028	1.2776	0.890538	0.331657	0.371071	0.328658	0.231224	0.306722	0.181691
BraA01G000586.m1	28.254	25.1138	28.8634	39.1998	25.0862	29.2708	22.6099	27.5449	31.6905	101.741	93.9532	108.566
BraA01G000591.m1	19.5325	21.6973	21.6594	33.9174	39.2415	27.9114	0.379139	0.447287	0.322934	62.5363	48.8536	45.7286
BraA01G000593.m1	1.14679	1.4416	2.23571	3.43315	1.62939	1.22655	1.65775	3.73581	1.42741	5.35743	3.93383	3.81722
BraA01G000594.m1	1.82319	1.53597	1.64344	1.59404	1.22135	1.37417	2.02023	2.58587	2.24441	6.22407	3.06176	3.11008
BraA01G000595.m1	1.76372	1.73983	1.87387	1.23237	1.64747	1.63971	0.058414	0.204447	0	0.142309	0.569416	0.17587
BraA01G000603.m1	168.53	179.844	195.839	495.353	589.131	546.207	816.981	1155.44	1059.93	1006.15	716.156	844.711
BraA01G000604.m1	5.47657	5.41149	5.41294	2.99254	2.37675	1.6991	31.6797	33.5179	34.8078	3.60929	3.59938	3.84727
BraA01G000615.m1	3.53397	3.23278	3.40458	4.31865	3.62916	3.5438	2.9036	3.35181	4.2888	12.9403	12.4079	11.9591
BraA01G000616.m1	2.68268	3.13034	3.02064	3.39555	3.11068	3.58973	1.77456	1.70196	2.74404	11.6654	14.7688	16.6915
BraA01G000617.m1	43.7223	42.7921	41.3671	46.3504	53.2176	55.7289	42.4481	45.3052	53.1156	88.344	117.285	104.793
BraA01G000624.m2	1.11449	2.70763	2.54799	0.14785	1.85427	1.76873	0.320334	0.450707	0.724713	0	0.319114	0.02949
BraA01G000630.m1	28.0728	22.5135	25.5177	21.022	30.7658	30.1876	8.72359	10.1005	9.26155	0.551566	0.871256	1.14052
BraA01G000632.m1	5.95484	6.76287	6.30476	4.07601	3.83191	3.25711	2.40733	2.63538	2.01373	0.506836	0.442153	0.425275
BraA01G000634.m1	0.944879	1.74179	0.919764	1.03144	1.12215	1.02252	1.03126	1.91649	1.34074	13.1175	7.175	3.47042
BraA01G000640.m1	0.12184	0.060518	0.203666	0.349518	0.556984	0.756582	0.458599	0.416051	0.397304	0.29898	0.997937	0.573659
BraA01G000649.m1	0.184193	0.317697	0.198278	0.802347	0.542478	0.468096	0.093679	0.115907	0.054594	0.047033	0	0
BraA01G000656.m1	6.1299	8.47889	6.00444	1.53822	0.296884	0.673282	1.08692	1.20728	0.716037	0.149238	0.827192	0.880123
BraA01G000661.m1	0	0.03934	0.049358	0.146846	0.1767	0.120576	0.065846	0.121259	0.110974	1.67186	5.73132	5.58047
BraA01G000670.m1	11.8965	14.187	14.2726	26.1309	17.7557	16.2913	41.4986	51.6365	49.5747	87.4222	57.8699	61.5193
BraA01G000680.m1	0.248213	0.219214	0.202196	0.170732	0.20261	0.175241	0.240645	0.16196	0.265486	0.476258	0.572794	0.641349
BraA01G000686.m1	2.95246	2.78155	3.05073	4.10921	4.00055	3.2131	8.46117	9.43181	9.29295	2.24896	2.6302	2.51299
BraA01G000700.m1	0.608017	0.510112	0.653096	0.668765	0.528231	0.393649	0.786399	0.606679	0.692701	1.16344	1.34425	1.80257
BraA01G000705.m1	4.9082	4.13125	4.8089	4.6318	2.82358	4.48523	1.79198	2.05976	1.90697	0.250072	0.651964	0.841001
BraA01G000708.m1	34.9417	33.6549	31.2532	59.0299	62.6607	65.7325	68.0591	73.7449	72.8067	27.4318	26.9201	31.1735
BraA01G000713.m1	13.5993	10.9774	11.1056	10.9674	9.37383	9.36752	1.28465	1.58977	1.12867	3.03479	3.85218	3.11447
BraA01G000715.m1	1.02856	0.89093	1.05396	1.31465	0.85076	0.944539	0.352173	0.673778	0.470657	2.97871	2.09314	2.73029
BraA01G000716.m1	0.206649	0.130492	0.217289	0.127395	0.058662	0.10746	0.241589	0.193309	0.128447	0.364736	0.477115	0.256966
BraA01G000727.m1	4.83982	6.07681	6.1951	3.93956	4.26341	3.8732	7.262	5.78561	11.605	12.1534	15.1364	16.0481
BraA01G000729.m1	1.14071	0.793714	0.981079	2.9424	1.89189	2.43727	2.42172	3.01249	2.72256	0.743404	0.819726	1.02753
BraA01G000744.m1	1.80165	7.57417	4.57878	0.561638	0.821606	1.25259	0.141828	0.641265	0.112681	0.665537	0.399766	0.53135
BraA01G000746.m1	19.1521	16.5257	21.889	24.0887	56.8329	36.7854	0.441858	0.206963	0.109888	10.4878	36.0732	13.6246
BraA01G000760.m1	0	0	0	0	0	0.213935	0.066022	0.074646	0.32614	0.239206	0.161565	0.205128
BraA01G000761.m1	0.088546	0.070684	0.077667	0.157117	0.112833	0.205671	0.114823	0.172293	0.31473	0.816619	0.477703	0.769302
BraA01G000764.m1	0.414872	0.43777	0.556958	2.00022	2.13731	2.13926	4.04835	3.88042	4.80002	1.83534	1.99596	1.55168
BraA01G000771.m1	0.055299	0.084935	0.10467	0	0.081452	0	0.60497	0.494421	0.473524	0.125736	0.097768	0.146366
BraA01G000773.m1	1.97366	1.32441	2.33988	1.83835	2.6427	3.05385	3.97043	3.72083	3.25048	4.49522	4.1205	3.43244
BraA01G000774.m1	2.11889	2.52905	2.08028	0.750513	0.664929	1.14833	0.800256	0.308346	1.34046	7.03408	4.0703	6.71374
BraA01G000775.m1	4.27603	3.95805	4.58883	7.75859	13.1756	13.8789	32.152	28.69	33.4963	335.548	386.672	437.866
BraA01G000777.m1	1.6463	1.42721	1.44558	2.24045	3.152	3.07119	2.11642	2.19953	2.69793	0.021749	0.147595	0.10206
BraA01G000779.m1	0.866515	1.30299	0.690387	1.50443	1.57	1.60985	4.14955	3.8305	3.17939	0.190355	0.153052	0.471565
BraA01G000780.m1	6.28196	5.09288	5.53506	7.94428	5.74575	3.63395	68.3516	86.7797	37.3063	14.392	15.1402	14.5165
BraA01G000792.m1	1.64853	1.79645	1.70774	0.893752	0.465572	1.01087	0.08385	0.245765	0.189976	0.121706	0.122302	0.044644
BraA01G000804.m1	4.28174	4.48121	5.07007	6.90401	4.86747	5.5714	17.2099	19.0116	20.5363	11.7825	12.3912	14.7817
BraA01G000807.m1	0.362547	0.290823	0.217567	0.336617	0.185644	0.248211	0.248747	0.218005	0.240529	0.005978	0.04368	0.034632
BraA01G000814.m1	0.064458	0.031983	0	1.00491	1.76759	1.23588	12.7078	7.71508	7.53448	56.4807	62.7648	32.4627
BraA01G000827.m1	1.92397	1.71405	1.7913	3.60451	2.54959	3.39044	3.01787	2.65587	3.86285	4.84136	6.2821	6.03567
BraA01G000835.m1	76.6466	76.5611	114.645	33.2573	30.7446	20.3873	0.920944	1.0692	1.45848	0	0	0
BraA01G000836.m1	3.08158	4.23915	4.97616	0	0.072121	0	0	0	0	0	0	0
BraA01G000849.m1	11.7482	11.245	10.4357	9.08257	11.802	10.3838	1.07747	0.743178	0.772883	9.20849	11.4925	9.48865
BraA01G000858.m1	2.38727	1.73526	2.30612	3.12688	2.19087	2.23409	1.08333	1.31396	1.90447	4.91256	4.83846	4.24274
BraA01G000872.m1	6.82193	6.1838	6.67666	6.00621	5.80166	6.32278	1.97946	2.2959	1.83734	0.836999	0.722067	0.595335
BraA01G000876.m2	0.817354	0.945544	0.924388	4.7341	3.03539	6.87648	4.76969	3.81675	11.5143	5.17427	5.46122	5.34417
BraA01G000887.m1	39.2246	34.8525	43.9924	4.48315	4.65119	3.97592	2.48724	2.45906	3.6292	13.9121	14.2607	14.9735
BraA01G000899.m1	4.87711	5.03071	3.67062	7.17534	14.7994	13.3782	6.6754	3.28508	4.86213	0	0	0.060151
BraA01G000900.m1	63.9603	59.1105	71.1154	103.903	173.326	154.906	79.3768	74.5212	60.0109	5.94562	6.34819	7.2112
BraA01G000901.m1	92.5946	79.6941	82.5941	35.5856	23.1073	24.0262	7.65773	8.58301	6.95715	7.92476	7.69156	6.57955
BraA01G000905.m1	2.90346	2.51158	1.86339	2.46873	2.75825	3.10289	1.21491	1.15851	1.32024	0.284362	0	0.426143
BraA01G000906.m1	32.9798	25.3932	20.0474	15.1727	8.55763	8.35612	1.9619	2.20452	1.94403	0.462304	0.528629	0.515394
BraA01G000913.m1	0.794786	0.646281	0.803921	0.392755	0.60741	0.845625	0.421726	0.604518	0.325715	0.042068	0	0
BraA01G000914.m1	4.07896	3.86482	3.10445	2.34025	2.16535	1.76581	1.34118	0.64747	0.695999	0.439275	0.195941	0.241336
BraA01G000918.m1	2.37875	2.49606	1.98312	0.700884	0.324657	0.439933	0	0	0	0	0	0
BraA01G000919.m1	0.807951	0.596099	0.571498	0.247464	0.085923	0.156993	0.068912	0.015674	0.045592	0.10319	0.06361	0.093852
BraA01G000920.m1	0.149648	0.163963	0.356373	31.6359	30.3914	31.09	28.9898	28.9501	30.8992	7.38399	9.39359	10.6702
BraA01G000923.m1	170.592	219.903	236.75	310.295	460.853	381.579	978.914	819.072	808.831	1257.19	1196	1050.92
BraA01G000925.m1	1.91631	1.90066	3.25268	0.526471	0.406677	0.493401	0	0.146792	0.335334	0.48262	0	0.04211
BraA01G000929.m1	2.53656	3.81853	3.42606	2.74811	2.28096	1.44863	0.409218	0.180994	0.25015	0.706515	0.457622	0.5138
BraA01G000934.m1	41.4091	42.0457	40.6488	106.553	124.192	109.726	102.167	112.297	99.6327	38.9747	40.222	45.6487
BraA01G000938.m1	1.32427	0.969731	0.821201	0.1139	0.20019	0.191169	0.029203	0.04794	0.029813	0	0.020602	0
BraA01G000945.m1	0.06477	0.056868	0.041829	0.298268	0.187551	0.258715	0.216151	0.207623	0.422044	6.45798	4.54513	4.24736
BraA01G000951.m1	20.6045	15.948	13.7578	11.2871	10.6023	9.99264	1.46967	1.6741	1.82989	0.347016	0.368308	0.308017
BraA01G000962.m1	15.214	14.4912	15.4526	11.8517	15.2915	13.4399	30.8038	28.1787	27.1822	32.3667	27.6938	27.2586
BraA01G000964.m1	0.549828	0.521026	0.349682	0.109345	0.094909	0.085369	0.070935	0	0	0.066514	0.068954	0
BraA01G000967.m1	8.21899	7.02337	5.28231	5.41093	3.50942	3.20049	0.77356	1.24386	1.05111	0.173107	0.111745	0.174129
BraA01G000968.m1	3.04573	2.56624	2.12911	2.10215	1.06901	0.613926	0.27088	0.221617	0.167658	0.471426	0.677654	0.464819
BraA01G000969.m1	0.377308	0.33365	0.449767	0.291793	0.108758	0.060033	0.135599	0.222484	0.293172	1.34145	1.59462	1.19886
BraA01G000973.m1	1.71456	3.5048	2.4351	1.13731	2.01876	1.38141	1.45277	1.50781	1.10608	0.304733	0.230781	0.243897
BraA01G000978.m1	0.769668	0.900307	1.3093	0.388444	0.245058	0.564049	0.137261	0.240909	0.273945	0.230449	0.232656	0.155374
BraA01G000980.m1	2.6624	2.01518	2.70782	2.36135	2.98985	2.40848	0.483983	0.819994	0.80007	7.51586	6.54556	7.79376
BraA01G000981.m1	60.6155	62.9165	70.409	17.9521	14.4451	18.3435	9.37357	10.3618	9.65706	7.57478	6.82827	7.85185
BraA01G000985.m1	0.864265	0.870701	0.612483	0.172353	0.170873	0.060643	0.170409	0.489131	0.224165	0.111964	0.091893	0.099173
BraA01G000989.m1	18.0049	16.0883	15.6644	12.4706	15.6182	14.4829	3.96712	3.99437	3.53323	0.726949	0.834181	1.04924
BraA01G000991.m1	5.08555	5.32898	4.92215	5.59419	4.86975	3.73648	21.3321	22.0911	19.4739	37.0411	35.1184	30.2131
BraA01G000999.m1	27.7201	39.7487	35.8221	12.0785	7.95781	9.38246	2.53846	2.76932	2.56701	7.86119	5.02606	4.9525
BraA01G001004.m1	0.59352	0.513333	0.528004	1.35493	1.20041	0.985935	0.736859	0.465017	0.8882	14.5316	17.097	19.154
BraA01G001011.m1	1.86269	2.04908	1.83867	2.01532	1.67983	1.31037	4.0227	4.52835	3.64193	2.83988	2.88998	2.53491
BraA01G001021.m1	0.038415	0	0	0	0	0	0.03096	0	0.023107	0.198639	0.325382	0.519165
BraA01G001022.m1	0	0	0	0	0	0	0	0.047775	0.145217	0.49945	0.52468	0.442184
BraA01G001025.m1	0.523741	0.56059	0.508889	0.473067	0.23828	0.192058	0.025045	0.066896	0	0	0	0
BraA01G001030.m1	0.124778	0	0.232792	0.659575	0.122104	0.136065	0.161383	0.195908	0.423909	0.682469	0.339894	0.830071
BraA01G001041.m1	9.06714	9.14314	7.30403	12.2171	16.6235	17.6277	22.2567	14.8199	18.7022	320.277	329.54	331.964
BraA01G001048.m1	2.52858	1.79714	1.55096	1.172	1.17001	0.990794	0.380371	0.508877	0.43971	0.091402	0.123632	0.037181
BraA01G001051.m1	153.692	169.521	163.566	258.117	269.883	258.5	554.301	525.466	506.587	194.362	191.332	223.987
BraA01G001055.m1	0.398969	0.453833	0.370803	0.181668	0.069674	0.088149	0	0	0.017718	0	0	0.011836
BraA01G001060.m1	2.42124	2.4236	2.5427	2.38881	1.81055	1.59553	2.63254	2.71842	2.09143	7.00493	7.0218	7.7424
BraA01G001085.m1	2.14814	2.36014	2.99858	2.72573	2.71859	1.88262	23.4935	29.3622	25.0328	6.05396	7.23711	7.66338
BraA01G001087.m1	0.330104	0.496383	0.440933	6.31206	9.28957	6.87622	37.6547	34.632	29.1194	9.33108	9.04976	7.52317
BraA01G001088.m1	5.02339	4.58421	3.49978	4.72942	4.20727	3.91726	0.716283	0.974783	0.664969	0.432691	0.713548	0.553493
BraA01G001092.m1	23.7461	24.8436	24.151	32.1971	30.2382	25.8544	93.8752	96.6809	96.7024	72.5094	72.8094	72.1093
BraA01G001101.m1	2.96562	2.59828	3.83499	2.19785	1.73707	2.09547	1.6585	1.65578	2.36593	11.0801	10.1925	13.7346
BraA01G001111.m1	0.492245	0.38856	0.647824	0.948423	0.817433	0.661045	2.94968	2.22129	2.45607	2.04856	1.85319	2.37025
BraA01G001117.m1	6.27708	5.71699	8.62863	13.4765	16.2501	7.39207	52.425	62.9661	49.6539	174.055	226.304	183.991
BraA01G001139.m1	0	0	0	0.050202	0	0	0	0	0	1.13745	1.22677	0.399171
BraA01G001145.m1	27.4872	25.6835	32.8884	55.0739	51.4083	54.9047	44.6726	45.4049	52.1836	53.586	62.7217	65.3045
BraA01G001146.m1	1.58294	1.47846	1.16287	3.1982	2.33773	3.0336	5.92835	5.7447	7.44609	17.447	20.6931	24.4472
BraA01G001154.m1	1.64335	1.15836	1.47998	4.29904	4.15227	4.05459	9.17628	10.6525	5.69409	1.71428	1.79769	1.83385
BraA01G001161.m1	2.31372	2.33783	1.77252	2.35592	1.75076	1.70729	0.904668	0.892633	1.02097	0.226193	0.178468	0.208166
BraA01G001181.m1	5.03605	6.93321	5.01307	0.045784	0.099862	0.025868	0	0	0	0	0	0
BraA01G001192.m1	3.98412	4.02813	3.51562	4.87399	3.34085	3.09009	1.50738	2.43439	2.37478	6.8326	11.0821	9.48219
BraA01G001195.m1	17.9372	15.848	16.5417	10.7629	4.38785	4.82365	1.33329	1.6064	1.7242	1.98708	2.64944	2.38557
BraA01G001196.m1	1.66649	1.52851	1.14769	0.808185	1.00918	0.611811	0.121007	0.09279	0.248044	0.17671	0.209313	0.161651
BraA01G001197.m1	1.0342	1.04599	0.979172	0.498463	0.444453	0.332931	0.132908	0.120189	0.13991	0.101177	0.195654	0.118503
BraA01G001210.m1	0.189365	0.349319	0.375311	0.946745	0.472191	0.488136	0.223351	0.480316	0.57273	8.8178	9.02289	8.23723
BraA01G001211.m1	1.1771	1.14236	1.26596	0.337036	0.277374	0.227267	0.056297	0.066914	0.067158	0	0	0.009193
BraA01G001212.m1	3.93949	4.11775	3.31676	1.50661	1.4438	1.31441	0.380363	0.683553	0.609145	0.162493	0.493752	0.329257
BraA01G001217.m1	1.17224	0.650898	0.984486	0.302301	0.192989	0.319867	0.102789	0.077407	0.058854	0.024871	0	0
BraA01G001220.m1	5.54229	9.09281	6.89458	0.317027	0.248712	0.415193	0	0	0	0	0	0
BraA01G001222.m1	4.69377	5.79266	7.36511	55.534	66.091	76.3319	54.1303	50.7616	65.6305	270.182	318.166	283.973
BraA01G001230.m1	3.88122	3.5884	3.69774	5.4528	3.59005	3.91892	1.03967	1.10006	1.65273	0.505194	0.518304	0.397801
BraA01G001233.m1	3.61603	2.79615	2.49676	1.17382	1.2737	1.13338	0.364053	0.681058	0.316325	0.058576	0	0.196989
BraA01G001238.m1	1.53205	1.11862	1.33104	1.41313	1.20573	1.29329	0.312071	0.261767	0.202622	0.036004	0.051523	0.087337
BraA01G001241.m1	0.919761	0.775252	0.747165	0.404443	0.611254	0.343595	0.156097	0.076426	0.103279	0.096508	0.101113	0.079813
BraA01G001250.m1	2.63053	2.72875	2.90526	3.71557	3.54689	2.75584	5.41497	6.54219	4.65017	2.44449	2.4523	3.17131
BraA01G001251.m1	15.6666	15.2119	15.6384	25.6056	19.8094	19.6881	26.6699	29.0833	31.9229	59.883	63.3763	74.7852
BraA01G001254.m1	1.94876	1.06486	4.08688	0.343887	0.185007	0.149185	0.750297	0.155128	0.3811	0.545979	0.162917	0.347929
BraA01G001263.m1	0	0	0	0.192175	0.145186	0.208104	0.318145	0.223284	0.216781	0.060742	0.076633	0
BraA01G001277.m1	0.944657	0.958193	0.817601	0.912759	0.589573	0.630375	0.193173	0.241796	0.135479	0.086183	0.083906	0.122289
BraA01G001289.m1	0	0	0	0.123125	0.35752	0.051739	0.967171	0.588896	0.310813	0.145887	0.134461	0
BraA01G001295.m1	320.599	392.148	403.508	927.048	1214.29	1164.34	2370.25	2221.86	2184.48	1249.5	1190.26	1214.82
BraA01G001297.m1	0.052202	0.018871	0.080918	0.031576	0.02038	0.012154	0.001492	0	0.000794	0	0.017948	0
BraA01G001304.m1	0.666857	0.510833	0.79531	1.75287	1.13787	1.51829	1.02703	0.838668	1.28456	7.09871	6.50872	6.17383
BraA01G001319.m1	44.7751	44.4564	46.1539	8.80351	7.69396	9.01243	3.38166	3.40238	3.16345	5.00845	5.63307	5.08875
BraA01G001321.m1	101.647	93.2387	85.5433	45.564	40.7376	39.9855	12.9609	14.5593	11.7399	10.0638	10.2493	9.90463
BraA01G001323.m1	1.90337	1.94936	1.72479	0.838315	0.583192	0.625654	0.136496	0.067107	0.284005	0.034665	0.092866	0.077699
BraA01G001330.m1	0.426175	0.452456	0.475072	0.168431	0.073728	0.07465	0.081842	0.044245	0.108176	0.040931	0	0.012354
BraA01G001331.m1	0.072156	0.132101	0.09483	0.129028	0	0.013216	0.044727	0.021271	0.072469	0.259677	0.444573	0.459781
BraA01G001337.m1	1.23162	1.4691	1.49106	2.0016	1.98759	2.71065	2.61195	1.65882	3.00089	12.9688	14.5227	15.7365
BraA01G001345.m1	17.831	19.4407	18.6152	11.8944	8.67289	11.5696	3.43026	2.96192	3.99624	0.315258	0.374607	0.224364
BraA01G001356.m1	7.10592	5.06274	4.83846	4.49947	2.59454	2.31902	0.579712	0.705913	0.703679	0.118713	0.087486	0.142516
BraA01G001358.m1	26.5923	27.4191	29.7074	29.4128	42.1791	62.8911	38.4287	24.1407	45.0912	139.403	149.012	132.302
BraA01G001361.m1	0.281051	0.140778	0.127004	0.369628	0.422761	0.448058	0.61695	0.678623	0.52299	0.473241	0.583211	0.372034
BraA01G001364.m1	4.06907	3.23367	2.50901	1.67672	1.54154	1.36535	0.197628	0.290411	0.283415	0.663653	0.710889	0.60892
BraA01G001365.m1	0.089132	0.088548	0	0.170085	0.233291	0.063497	0.82557	0.557278	1.02153	1.24049	1.34209	1.83526
BraA01G001366.m1	0.306156	0.326821	0.274674	0.506657	0.325966	0.275901	1.5078	1.52973	1.39177	1.9059	1.60659	1.76726
BraA01G001371.m1	39.1023	33.8323	35.9703	3.86027	4.32676	2.19612	50.9657	87.638	13.5844	146.59	124.343	110.608
BraA01G001379.m1	0.35519	0.303492	0.128586	0.17909	0.227239	0.258836	0.178901	0.165067	0.255942	0	0	0.012927
BraA01G001380.m1	4.62363	3.64901	4.30058	0.714567	0.710192	0.833275	0.660849	1.0486	0.604339	0.050564	0.166273	0.149889
BraA01G001391.m1	0.278906	0.242664	0.330643	0.917266	0.782774	0.54626	4.98352	6.67219	5.80324	2.72376	2.81189	2.56953
BraA01G001395.m1	6.26965	6.69821	6.01287	6.35912	6.28345	7.48913	21.4008	23.7107	23.2126	39.8908	39.5353	32.9382
BraA01G001397.m1	16.6632	16.7349	15.8733	11.0743	9.27632	8.98586	1.20388	1.48376	1.54371	23.4075	24.9311	22.7859
BraA01G001401.m1	1.84089	1.26032	1.30513	0.685791	0.644396	0.543076	0.613641	0.54719	0.468158	5.35822	3.59343	4.21208
BraA01G001412.m1	0.009999	0	0.105455	0.557395	1.93726	1.46437	0.585097	0.08455	6.15934	0	0	0
BraA01G001417.m1	1.65254	1.58384	1.6232	2.04546	2.11346	2.30176	7.10376	7.78656	8.26928	2.80991	3.41101	2.97323
BraA01G001432.m1	9.62892	10.3638	7.84873	16.3803	19.3052	15.4276	44.3996	48.9229	30.857	7.11599	6.19029	4.33445
BraA01G001434.m1	0.131975	0.124339	0.173486	0.131844	0.157954	0.170692	0.263766	0.353216	0.407144	0.367683	0.727993	0.854061
BraA01G001443.m1	2.91467	2.12405	2.22179	1.53858	0.685144	0.496218	0.147625	0.27945	0.204384	0.036265	0.121714	0.271716
BraA01G001445.m1	82.8154	85.392	94.7289	107.876	95.4856	84.8525	168.924	170.228	164.471	454.336	422.922	396.638
BraA01G001448.m1	0.391005	0.598234	0.499806	0.720452	0.995667	0.777544	5.22194	5.05166	4.01928	0.497763	0.712699	0.711054
BraA01G001449.m1	0.015436	0.065041	0.08891	0.69677	0.389579	0.382829	0.434652	0.515213	0.61741	1.88099	1.46015	1.60831
BraA01G001450.m1	0	0.345179	0.156373	0.584846	0.200868	0.237841	0.539203	0.828998	0.626401	1.49322	1.47373	1.7203
BraA01G001451.m1	0.089683	0.117325	0.072368	0.075478	0	0.045421	0.031678	0.03279	0.173149	1.96281	1.21976	1.98989
BraA01G001457.m1	2.28754	2.14343	1.73841	1.25391	0.561643	0.471703	0.168847	0.235806	0.257882	0.130177	0.186002	0.143526
BraA01G001463.m1	0.905923	0.761966	1.62022	2.53133	1.81095	1.29436	4.61597	5.62541	4.65011	1.44304	1.9876	2.02454
BraA01G001468.m1	2.83572	2.55337	2.47586	0.878742	1.58149	1.07404	1.10975	1.17477	0.61813	0.293835	0.315537	0.176182
BraA01G001469.m1	12.3057	11.225	13.0421	7.73428	6.29284	6.61647	0.245897	0.387719	0.543028	0.293627	0.05588	0.148441
BraA01G001472.m1	0.149736	0.114222	0.055754	0.6432	0.350727	0.401714	0.148386	0.152227	0.230454	2.00777	1.91573	1.99677
BraA01G001473.m1	3.12674	2.54078	2.32821	8.71595	7.43505	6.33573	7.31024	7.17936	12.7156	44.1237	43.4217	43.6544
BraA01G001474.m1	0	0	0	0.073299	0.053487	0.074941	0	0.080563	0.105728	1.36741	1.26439	1.15022
BraA01G001477.m1	0.046035	0.050712	0.09575	0.089879	0.039634	0.026423	0	0	0	0.863632	0.5704	0.556177
BraA01G001479.m1	0.027114	0.016459	0	0	0	0	0.024364	0	0	0.235705	0.20657	0.122426
BraA01G001481.m1	0	0	0	0.043262	0	0.026481	0	0	0.04093	1.58393	1.25996	1.46994
BraA01G001482.m1	0	0.036954	0	0	0	0	0	0.013486	0	0.316831	0.218031	0.26565
BraA01G001483.m1	1.56693	1.25581	1.63332	1.63665	0.898449	0.990966	0.405333	0.487754	0.49042	9.87492	6.54574	4.92859
BraA01G001489.m1	4.06916	3.82796	3.31658	1.43145	0.908165	0.817593	0.366088	0.212221	0.63298	0.475847	0.656975	0.568768
BraA01G001496.m1	9.75809	8.93626	9.70961	11.0524	8.60604	12.263	4.34829	4.98281	6.23329	20.221	17.8999	19.776
BraA01G001525.m1	186.823	187.319	174.713	20.1411	12.2163	21.0307	0.513176	0.468978	0.567384	1.05555	1.08542	0.691522
BraA01G001526.m1	0.297804	0.170253	0.2789	0.456427	0.496747	0.257266	0.241233	0.144073	0.373306	11.2845	10.666	10.8906
BraA01G001533.m1	2052.04	1898.56	1833.37	401.487	458.746	429.29	45.5817	54.6547	36.4794	1.63372	2.32729	1.10802
BraA01G001535.m1	0.491517	0.334159	0.383417	0.202799	0.125489	0.16801	0.84201	0.484816	0.439753	4.33493	2.92254	1.13435
BraA01G001537.m1	0.012352	0	0.018271	0	0	0.01073	0	0	0	0.429859	1.36015	0.391427
BraA01G001541.m1	0.921374	1.10344	1.28974	1.06697	0.979664	1.0248	3.54697	3.46332	6.13308	0.433684	0.882109	0.334969
BraA01G001542.m1	96.9946	71.1915	55.1754	50.6146	38.5061	36.4195	5.36011	6.40797	7.66409	2.37124	2.56965	2.10381
BraA01G001543.m1	1.71914	1.57369	1.83954	4.15016	3.31256	3.78059	1.80092	1.77461	2.55745	32.2609	33.8108	22.5281
BraA01G001548.m1	0.179478	0.21976	0.372986	1.40897	3.18483	4.20135	7.22051	7.05635	10.0553	3.4445	6.27199	5.83036
BraA01G001549.m1	0.030057	0	0	0.421028	0.204924	0.427748	0.326643	0.529188	0.650478	6.92776	7.34359	7.69784
BraA01G001550.m1	27.8408	33.7697	36.5651	31.8061	42.7397	38.4628	130.447	126.116	134.572	75.4031	71.5748	74.2099
BraA01G001551.m1	0	0	0	0	0.648392	0	0.16382	1.3953	0.655385	0	1.14882	1.0973
BraA01G001553.m1	0.206497	0.160589	0.41877	0.951788	0.793239	0.605912	1.5868	1.34115	1.05072	0.685822	0.558013	0.764441
BraA01G001558.m1	1.15896	0.97428	0.923627	0.621512	0.733881	0.52869	0.333268	0.536681	0.270317	0.137331	0.04265	0.071458
BraA01G001562.m1	0	0	0	0.025583	0.022763	0	0.049165	0.041625	0	0.50448	0.242987	0.149087
BraA01G001563.m1	0.186507	0.087888	0.157884	0	0.200044	0.154227	0.201775	0.202714	0.16915	1.30306	1.99039	1.49591
BraA01G001567.m1	6.00981	5.87573	7.01206	6.10157	4.25122	4.55788	2.53796	2.83908	3.90356	13.4771	15.201	14.0723
BraA01G001571.m1	0.978986	1.32661	1.19358	1.34038	1.04832	1.00902	1.14272	1.34144	1.41476	2.12475	2.50771	2.56531
BraA01G001579.m1	2.5918	2.44225	2.96039	2.80843	3.04067	2.09286	3.32514	4.10361	4.20955	3.55043	5.88525	6.70596
BraA01G001580.m1	9.46565	10.6263	10.5709	20.7008	34.6707	24.224	44.0597	34.5581	33.0099	13.1582	12.1818	10.8612
BraA01G001581.m1	0	0	0	0.174607	0.145566	0.162438	0.376447	0.175974	0.333725	0.252649	0.109973	0.131094
BraA01G001582.m1	2.55162	1.94998	1.59617	0.598042	0.453243	0.274432	0.176323	0.210733	0.152713	0.0728	0.064475	0
BraA01G001591.m1	9.90265	8.61953	9.4862	5.12412	4.9599	6.60342	0.318755	0.482539	0.331252	14.3287	13.7802	17.468
BraA01G001594.m1	0.124853	0.099861	0.222938	0.517691	0.178498	0.197196	0.400104	0.788683	0.313684	0.318761	0.297284	0.337756
BraA01G001596.m1	3.43578	3.99251	3.27173	3.11106	3.17883	3.11627	1.55126	1.69673	1.97908	0.125092	0.113075	0.400749
BraA01G001606.m1	0.053227	0	0	0.241639	0.041851	0	0.223747	0	0.112524	6.06864	4.38642	2.57782
BraA01G001609.m1	3.87456	5.44759	4.66764	9.81814	11.6583	9.69066	17.8774	18.4113	15.9954	7.65892	7.1834	6.0365
BraA01G001615.m1	2.77284	0.733167	2.18031	1.95381	0.305578	0.397444	0.515457	0.563129	0.577346	0.260808	0.343018	0.391904
BraA01G001617.m1	4.18617	3.41356	3.86644	15.1444	11.8009	11.8972	7.72363	7.94885	6.9051	8.66766	7.65494	7.58243
BraA01G001624.m1	0.923588	0.978985	0.760051	0.535574	0.443027	0.571368	0.180171	0.297392	0.146923	0.070846	0.056917	0.058524
BraA01G001629.m1	1.9635	2.55404	2.42102	2.3775	1.94932	3.16909	2.52518	2.00993	2.79236	29.1215	33.7448	33.5728
BraA01G001632.m1	16.4258	11.2769	10.1513	9.12009	4.65385	4.45009	1.2704	1.21349	1.3699	1.17626	0.817142	0.848377
BraA01G001636.m1	7.77176	8.29534	5.84143	12.1428	15.4374	12.238	15.2212	17.5905	11.1479	0.28914	0.107909	0.147097
BraA01G001641.m1	2.56347	2.24121	1.19351	1.41132	1.05299	1.37507	0.328968	0.273575	0.30272	0	0.149925	0.09824
BraA01G001642.m1	0.074331	0.138225	0.16619	0.076228	0	0.043698	0	0.140342	0	3.66309	2.80801	2.37656
BraA01G001645.m1	3.44284	2.61019	3.35648	6.03316	6.49329	7.47927	14.4886	15.6944	16.2954	0.87981	0.983933	0.712341
BraA01G001670.m1	235.037	277.01	224.234	527.991	779.032	834.908	886.345	819.458	687.752	188.139	169.32	232.421
BraA01G001671.m1	52.9112	52.696	50.6442	84.58	83.9792	84.7517	100.64	103.158	95.5798	69.6181	70.4491	70.7947
BraA01G001675.m1	0.312862	0.237814	0.166281	1.07104	0.616468	1.1008	0.481784	0.620846	0.871369	7.54601	6.12192	7.39875
BraA01G001678.m1	2.48211	2.65715	2.32357	2.51278	1.8882	1.76203	1.02388	1.18265	1.08869	0.506321	0.287153	0.207533
BraA01G001680.m1	35.2555	41.7866	37.3003	21.2227	17.718	17.6998	7.88378	6.23339	7.48644	3.35664	4.3213	4.03615
BraA01G001688.m1	12.3033	14.362	10.5082	3.26344	3.58366	3.27886	3.11149	7.07231	1.64718	0.090753	0.154342	0.144888
BraA01G001694.m1	9.07066	6.68878	6.60044	5.34836	4.88523	5.7293	1.29253	1.18036	1.55049	0.195498	0.22741	0.417514
BraA01G001698.m1	3.12886	3.06296	2.44564	4.98152	3.09437	3.03117	0.816793	1.15026	0.51308	0.351914	0.344506	0.456839
BraA01G001701.m1	0.409901	0.137534	0.51734	0.168505	0.0827	0.184407	0	0.092697	0.172449	1.50473	1.39261	1.24131
BraA01G001728.m1	5.83153	5.67991	7.19021	14.8257	13.2776	14.4038	22.9292	20.8298	33.5255	40.5482	62.6513	80.759
BraA01G001730.m1	4.59546	2.35405	2.19701	10.2194	12.3921	9.16143	13.5063	15.2932	11.2442	0.365056	0.576656	1.14122
BraA01G001731.m1	26.3843	25.9796	29.8883	48.6288	40.2242	43.2778	77.3047	82.5303	85.4373	104.333	102.432	93.547
BraA01G001736.m1	17.1428	15.1456	17.0831	15.7402	27.1348	22.194	172.745	175.656	138.123	6.78729	12.4522	15.7443
BraA01G001745.m1	4.34277	4.18827	4.03626	2.21345	2.39389	2.17702	0.907208	0.776024	0.891454	0	0.453647	0.277845
BraA01G001747.m1	0.3401	0.233531	0.440111	0.537978	0.82592	0.737129	0.72793	0.574831	0.612133	19.2737	22.1878	33.5842
BraA01G001749.m1	4.79261	5.46813	7.26836	37.6881	46.7584	42.9072	36.6629	28.2841	30.5022	10.4343	13.4241	14.4256
BraA01G001751.m1	12.9613	12.8748	15.3053	2.91357	2.06312	2.15824	0.524536	0.585776	0.502381	0.206927	0.504907	0.368876
BraA01G001760.m1	31.0566	27.6731	37.0551	27.3503	21.5875	29.0974	16.6851	16.2763	18.2322	212.077	181.355	196.724
BraA01G001762.m1	20.7415	22.2896	20.4882	27.8681	36.7719	29.3767	39.794	43.2869	37.2095	17.5184	20.5848	19.6086
BraA01G001763.m1	0	0	0	0.045591	0	0	0.07666	0	0.031467	18.1825	14.6962	11.7506
BraA01G001765.m1	3.51088	2.75283	4.04455	20.6639	10.6648	12.5134	7.72722	8.64711	10.1597	7.00657	6.7296	5.89597
BraA01G001766.m1	13.5247	12.1192	14.272	14.8618	10.2388	11.537	1.17433	1.06061	1.45936	19.5025	19.1573	18.7553
BraA01G001768.m1	11.1965	9.9413	11.1612	4.63446	4.9806	5.84107	0.262682	0.230795	0.427797	0.123468	0.144999	0.114331
BraA01G001773.m1	1.08868	0.86373	0.770877	0.910995	0.396166	0.371059	0.160974	0.191934	0.159026	0.078321	0.10123	0.122015
BraA01G001776.m1	0	0	0.040072	0.154816	0.133751	0	0.048194	0.022613	0.204803	1.18376	0.447121	1.17241
BraA01G001778.m1	0.192482	0.16957	0.113959	0.351292	0.101878	0.186292	0.094961	0.035567	0.080006	4.85372	2.7295	3.34799
BraA01G001783.m1	0.669419	1.16409	1.68518	2.12071	2.25094	1.63399	1.5935	1.18691	2.12637	66.3434	77.4946	72.2721
BraA01G001786.m1	2.69889	3.33002	2.47904	0.657207	1.59401	0.748622	0.197469	0.101622	0.201792	0.069411	0	0
BraA01G001787.m1	5.20163	5.76848	5.25756	9.57964	12.988	14.2787	13.9267	15.1732	13.7723	0.660891	0.504516	0.407954
BraA01G001789.m1	2.50058	1.83569	1.02374	0.627961	0.649499	0.668831	0.110269	0.089964	0.107249	0	0.085261	0.03966
BraA01G001792.m1	0	0	0	0.065639	0.084668	0.206679	0.312339	0.077934	1.13952	0.245247	0.525042	0.706633
BraA01G001796.m1	0	0	0	0	0.115426	0.118657	0.355991	0.28019	0.190387	9.96735	2.36176	1.00933
BraA01G001799.m1	5.0885	4.63385	5.09325	1.45834	1.09282	1.38684	0.146149	0.244746	0.121318	0.060121	0.310553	0.331123
BraA01G001802.m1	1.63789	2.09779	3.20451	4.83938	10.5415	7.43621	23.9278	24.5198	12.6904	14.5308	14.7375	12.7353
BraA01G001805.m1	1.74415	2.81504	1.96932	0.072896	0.047722	0.156625	0	0	0.061289	0	0.055806	0.13222
BraA01G001820.m1	4.49701	4.44573	5.74031	2.50415	2.49923	2.07704	1.09718	0.747904	0.809243	0.670253	0.63261	1.0329
BraA01G001826.m1	33.4321	25.7705	37.7718	261.953	240.242	266.353	15.9282	18.0526	18.3137	141.124	166.855	169.381
BraA01G001827.m1	3.0382	2.94405	2.70234	5.08785	3.69002	4.69639	6.02711	8.78321	10.5473	2.68581	4.47954	3.90723
BraA01G001835.m1	0.166748	0.796668	0.766212	0.039777	0	0	0	0	0	0	0	0
BraA01G001843.m1	54.5336	59.1733	55.6853	49.7638	58.8051	61.206	2.92675	3.13659	2.39141	26.3698	21.3582	21.9107
BraA01G001846.m1	4.41841	5.13618	5.13122	24.6604	20.197	30.5301	44.6539	36.4642	71.183	171.499	153.594	187.639
BraA01G001848.m1	0.993035	1.40037	1.3383	2.59682	1.23805	1.3727	2.57854	2.71147	2.24025	2.44916	1.69552	1.43756
BraA01G001853.m1	5.08316	4.89042	4.57318	2.85725	2.4594	2.23217	0.824898	0.92348	0.632282	0.300944	0.200435	0.360232
BraA01G001857.m1	5.83756	5.90914	3.91144	5.56713	5.96075	5.35795	1.38277	0.813266	1.34815	1.4698	0.95131	1.22331
BraA01G001866.m1	0.048792	0.082454	0.022944	0.098989	0.072885	0.114943	0.843386	0.82775	0.245164	0.494086	0.330723	0.346206
BraA01G001867.m1	1.77747	2.21785	1.75529	1.4828	0.609548	0.668378	0.280823	0.122013	0.077403	0.06073	0.066903	0.071932
BraA01G001869.m1	1.65209	1.53351	1.42563	0.866839	0.52037	0.370909	0.102019	0.132226	0.160008	0.406029	0.380466	0.288625
BraA01G001875.m1	2.20571	2.49555	1.76905	15.8862	22.156	14.441	59.7023	58.047	49.681	9.16734	11.3721	12.7925
BraA01G001893.m1	0.610274	0.462737	0.428969	2.8056	2.38013	2.80928	0.782804	1.06972	1.04497	6.99299	6.9998	5.49896
BraA01G001902.m1	3.52302	3.7148	3.52837	0.220367	0.26395	0.330509	0.04534	0.054328	0.082335	0.232622	0.409105	0.203293
BraA01G001903.m1	1.80394	1.9245	1.87253	1.2509	1.2145	2.43598	3.68126	2.55199	5.74794	22.1121	20.14	19.7772
BraA01G001907.m1	0.981003	1.12022	2.06906	1.92394	0.94548	1.12664	0.635449	0.498878	0.855276	18.3912	17.2119	12.7765
BraA01G001908.m1	7.87818	6.13344	11.5754	0.403088	1.63587	0.086245	20.9789	24.9822	16.1555	11.2416	12.9397	9.35989
BraA01G001912.m1	0.054528	0	0	0.222386	0.04016	0.021837	0.167658	0.246486	0.060979	1.01548	0.585596	0.41121
BraA01G001913.m1	0	0	0	0	0	0	102.906	88.728	30.2885	0.984531	2.33206	1.23885
BraA01G001916.m1	2.73481	3.1238	2.56202	1.50724	0.776364	0.997737	3.52115	2.2678	3.01568	7.40819	6.03537	5.8515
BraA01G001918.m1	0	0	0	0	0.17088	0	1.89906	1.70095	1.10595	3.15938	3.12316	2.35001
BraA01G001921.m1	0	0	0	1.12075	2.1272	2.90345	10.8125	8.7541	4.86212	13.2507	10.3962	8.67361
BraA01G001922.m1	7.62247	7.31015	7.57779	13.0457	9.23565	9.3604	8.42301	9.81639	11.5232	33.9012	28.6718	27.7631
BraA01G001923.m1	57.0988	60.4295	65.5155	6.82069	5.76283	4.46253	2.6259	3.1762	2.52198	3.31927	3.20904	4.42618
BraA01G001924.m1	3794.77	4042.8	4091.41	556.106	574.382	386.679	138.473	156.4	130.206	409.004	248.682	272.895
BraA01G001925.m1	74.6494	106.325	66.9676	17.0057	12.0227	16.0867	8.49111	8.87107	9.78787	16.9429	9.55046	11.3715
BraA01G001928.m1	1.20182	1.3274	1.0597	1.08825	1.04506	0.715345	0.259645	0.435745	0.466085	3.32598	3.49373	3.64636
BraA01G001931.m1	1.54415	1.25609	1.69853	0.611218	0.639067	0.458519	0.115549	0.068981	0.104683	0.170731	0.082464	0.114105
BraA01G001946.m1	1.43847	1.63432	1.20118	0.732292	0.764246	0.671557	0.091325	0.230097	0.186479	0.25527	0.232784	0.352937
BraA01G001954.m1	11.9574	10.0718	14.2201	5.40934	3.07744	3.20645	0.745571	0.831915	1.06246	0.110946	1.46231	0.811475
BraA01G001955.m1	24.5109	21.8339	24.9084	33.9047	38.3482	38.1396	59.2205	66.1471	63.2782	62.5682	67.899	65.2462
BraA01G001957.m1	19.3633	16.2913	14.3302	1.88769	4.56505	2.21906	3.25644	3.20133	1.25358	0.374836	0.53917	0.45876
BraA01G001962.m1	1.53382	0.923853	0.887332	0.562191	1.14438	1.23819	0.286883	0.407777	0.244337	0.087881	0.073982	0.069717
BraA01G001969.m1	1.3109	2.27848	1.81488	0.524122	0.419481	0.394006	0.274001	0.535255	0.275838	0.221646	0.117871	0.171396
BraA01G001970.m1	61.7023	74.7151	74.524	113.67	160.107	133.515	240.185	218.237	219.014	189.32	192.395	176.303
BraA01G001973.m1	22.5598	21.9653	22.5561	7.27506	5.62807	6.23079	0.923862	0.983823	1.29246	5.47464	5.44221	5.20036
BraA01G001974.m1	4.20105	6.5033	6.40523	2.29671	1.8745	2.57225	1.78561	1.22884	1.65225	30.3928	33.5476	32.7001
BraA01G001978.m1	6.25798	5.40262	5.39883	2.90586	4.22735	3.24268	5.59711	7.00368	5.36237	13.7619	12.1283	7.91787
BraA01G001979.m1	0.111103	0	0.090082	0.108332	0.054378	0	0.240864	0.577556	0.173043	19.6174	12.8393	5.93131
BraA01G001983.m1	0.579692	0.88743	0.684992	0.09534	0.103088	0.09985	0	0	0.030566	0.029759	0	0.053154
BraA01G001989.m1	0.441507	0.289925	0.855307	0.463185	0.859677	0.25593	3.81738	5.01177	1.94345	0.827701	0.397745	0.689867
BraA01G001996.m1	1.30603	1.62094	1.37209	0.599053	0.304916	0.435416	0.090398	0.11158	0.061055	0.469239	0.469712	0.904807
BraA01G002001.m1	3.71258	4.9225	4.54421	20.4953	23.7765	22.6882	9.88846	9.15201	5.27129	7.95108	5.95812	7.25702
BraA01G002002.m1	0.729955	1.3266	1.46283	2.02552	1.47007	1.79431	0.157328	0.115074	0.174757	0	0	0
BraA01G002003.m1	4.47669	4.36369	4.68704	10.5601	11.9834	15.8304	7.05254	9.51447	10.9002	12.8261	16.6364	14.6998
BraA01G002014.m1	3.44389	4.87166	4.66141	3.57695	4.31639	3.77342	1.05364	1.09509	0.6696	0.65617	0.320339	0.628663
BraA01G002017.m1	18.0682	14.6595	13.8413	11.1406	12.2403	11.2058	2.47024	2.83021	2.85623	0.459366	0.402288	0.324162
BraA01G002019.m1	18.4426	12.2904	13.6832	35.0015	32.292	21.128	5.56545	8.63237	5.0887	0.195685	0.343477	0.188945
BraA01G002022.m1	2.15586	2.70242	1.15299	0.189189	0	0.109736	0.58998	0.574908	0.372566	0	0	0
BraA01G002023.m1	0.331284	0.159343	0.101559	0.243085	0.088516	0	0.88359	0.796049	0.621914	0	0.076686	0.11081
BraA01G002025.m1	12.5142	13.8592	10.285	7.95658	13.7759	11.6023	76.4159	63.2642	41.8691	7.34934	8.36758	8.56055
BraA01G002032.m1	0.717146	0.860235	2.24094	2.13565	1.66555	1.48355	16.611	18.5095	20.4269	6.97815	7.12371	9.07847
BraA01G002033.m1	0.912802	0.738261	0.79328	0.588802	0.845357	0.184595	0.134578	0.124402	0.053491	0	0	0
BraA01G002034.m1	0.901194	0.431339	0.619168	0.635513	0.234534	0.264171	0.083716	0.064016	0.161569	0	0.009269	0
BraA01G002052.m1	2.40585	2.96765	2.64583	2.98063	2.59127	1.99925	4.56699	4.4443	3.80686	9.1862	9.59024	8.33197
BraA01G002060.m1	0.087288	0	0	0.080467	0	0.025987	0.089023	0.070957	0.025252	1.49067	0.453263	0.681816
BraA01G002063.m1	8.4433	7.09774	5.33305	3.38361	3.48617	2.901	0.645302	0.525828	0.390467	0.113064	0.126769	0.142983
BraA01G002065.m1	3.00986	2.60334	2.62357	0.476421	0.365363	0.285855	0.081247	0.016653	0.078989	0.093065	0.268168	0.169335
BraA01G002066.m1	1.52619	1.62609	0.887272	0.483747	1.78287	0.891624	0.169757	0.126208	0	0	0	0
BraA01G002069.m1	3.49874	2.92647	3.59802	1.67712	1.13214	1.34873	0.524129	0.612815	0.513543	0.143517	0.144453	0.186803
BraA01G002071.m1	0.449689	0.243284	0.338423	4.61069	5.70723	3.38665	43.7888	49.8117	42.4262	3.48109	4.40461	3.71568
BraA01G002078.m1	3.10793	4.26098	2.36809	2.84118	1.48164	2.36829	2.04803	2.06939	2.25176	8.53394	9.88834	9.43101
BraA01G002087.m1	8.79394	5.60696	5.16624	7.18203	6.75102	6.79571	1.77959	1.55854	1.66977	0.377867	0.17507	0.41372
BraA01G002088.m1	48.4947	47.6744	44.5166	75.3992	117.446	90.2363	139.042	126.289	132.726	30.0159	34.8291	36.29
BraA01G002089.m1	2.74565	3.17372	2.24871	2.1639	1.7325	1.32349	0.458627	0.706783	0.668952	0.196087	0.108721	0.160446
BraA01G002097.m1	2.68831	2.8139	3.69224	3.68189	4.24316	3.36093	17.1021	19.5951	18.114	5.04356	9.35293	6.81733
BraA01G002103.m1	0.169225	0.312741	0.101518	0.312469	0.326024	0.487427	0.433255	0.802519	0.539354	0.132298	0.278832	0.297199
BraA01G002113.m1	7.90485	7.47368	6.96967	8.46563	9.63373	8.95524	1.41787	1.65647	1.96471	0.834081	0.752841	0.783633
BraA01G002115.m1	0	0.075594	0.143233	1.63436	1.33204	1.48519	14.4775	8.99384	9.35453	1.73639	1.71937	1.81835
BraA01G002137.m1	0.074702	0.154574	0.178716	0.07426	0.151204	0.190749	3.51416	2.39041	5.31578	14.2762	17.771	17.1911
BraA01G002148.m1	115.303	125.493	105.86	31.2928	44.5955	39.7556	20.8864	16.3183	11.923	15.7334	13.3073	16.1414
BraA01G002152.m1	1.1633	0.701016	0.823439	0.253261	0.330132	0.390358	0.092125	0.108683	0.197175	0.388228	0.30116	0.157671
BraA01G002166.m1	48.8888	47.3025	50.0576	4.16357	4.69109	4.46489	3.61476	3.29901	2.98104	0.419641	0.421118	0.543427
BraA01G002183.m1	51.4685	45.884	41.8786	25.8886	9.68896	6.79257	5.21262	6.82308	2.20344	4.10957	2.98803	2.26438
BraA01G002184.m1	80.896	73.4257	90.8845	79.8719	70.3042	57.0527	8.22528	10.7662	11.7057	153.303	187.532	178.245
BraA01G002185.m1	7.18654	6.62706	7.25781	4.8795	3.02764	3.06798	0.380335	0.487904	0.543956	3.85708	3.92802	3.51569
BraA01G002187.m1	2.36858	2.84551	3.49977	10.9619	8.20044	14.2043	0.645329	0.49015	1.43795	7.67371	9.06106	9.32711
BraA01G002188.m1	1.57497	1.25544	1.0905	0.866362	0.389649	0.439745	0.125524	0.110631	0.090915	0.023145	0.02255	0
BraA01G002199.m1	25.7773	25.3072	22.2064	12.084	12.6225	13.8453	3.41717	3.92869	4.07683	0.636897	1.15572	0.755541
BraA01G002207.m1	2.04235	1.95765	2.95506	6.78012	4.00346	4.4192	10.1063	9.57427	13.292	3.21394	5.14131	2.88699
BraA01G002227.m1	3.32938	2.78147	2.59461	6.19146	4.82346	4.53979	8.37573	9.0847	4.54613	1.33171	1.4175	1.20646
BraA01G002246.m1	0	0	0	0.480295	0.595396	0.22279	1.47903	1.05201	1.09052	8.11848	7.35151	7.58676
BraA01G002247.m1	0	0	0	1.20118	1.28237	1.13337	3.10413	2.75374	1.86362	15.5146	15.0639	16.9109
BraA01G002248.m1	0	0	0	0.526371	0.576185	1.1816	2.67092	2.10691	1.84211	9.1627	10.0813	8.9839
BraA01G002255.m1	48.4739	55.227	65.1142	60.9899	43.4956	39.1233	118.319	120.743	153.944	86.028	76.3117	77.41
BraA01G002259.m1	29.3328	32.0392	32.098	102.127	97.5882	105.109	100.642	106.778	119.106	127.331	122.488	118.019
BraA01G002263.m1	178.299	191.849	154.097	9.88418	6.67558	5.98713	23.2682	23.9651	23.5968	18.4058	19.8076	17.8363
BraA01G002265.m1	30.3908	33.6375	28.4039	58.2084	72.27	73.1883	61.3908	67.0512	58.8118	29.1478	30.0745	30.2387
BraA01G002272.m1	11.8714	10.7025	9.57363	9.79658	8.61804	8.90547	1.48538	1.41169	1.11498	0.885564	1.79243	1.09515
BraA01G002275.m1	1.97772	2.6293	2.42203	2.02257	1.49181	1.61179	7.21826	7.68456	10.2166	2.23609	2.31413	2.64735
BraA01G002281.m1	6.23843	6.46357	10.8763	0.61872	0.348067	0.309013	0.015786	0	0	4.81636	4.29015	3.65001
BraA01G002283.m1	0.491342	0.522961	1.17113	0.11561	0.130745	0.074683	0.058755	0.067245	0.015065	0.436983	0.311642	0.436965
BraA01G002284.m1	4.7036	4.80788	5.37826	11.1	10.7914	11.0101	18.5076	21.0927	16.4826	12.4205	11.9175	13.1962
BraA01G002285.m1	0.278008	0.204146	0.055514	0.038482	0.140309	0.025945	9.63323	8.77026	2.12617	0.038926	0	0
BraA01G002291.m1	1.36405	0.802931	1.3715	0.435617	0.171776	0	0.065017	0.117246	0.060675	0	0	0
BraA01G002314.m1	5.39371	5.12504	5.21718	1.55526	0.817956	0.875987	0.135412	0.242208	0.300176	0.740956	0.622603	0.532039
BraA01G002316.m1	0.20136	0.194362	0.171328	0.117157	0.102751	0.148578	0.0179	0.020029	0	0	0	0.012279
BraA01G002332.m1	11.0298	10.4573	9.49198	10.4611	9.95904	8.92683	1.72959	2.17045	1.82572	0.491383	0.435493	0.436663
BraA01G002345.m1	0.811515	0.412194	0.330577	0.35129	0.328846	0.214056	0.284476	0.124348	0.149262	0	0	0
BraA01G002348.m1	2.19966	4.50009	2.98512	16.4055	27.5961	25.8863	15.1928	10.646	10.4537	5.01478	3.77185	4.25702
BraA01G002355.m1	10.8804	10.1975	9.51807	4.78038	3.80623	3.59285	1.55494	1.92476	1.71687	1.03614	1.24902	1.26357
BraA01G002356.m2	5.30133	4.82642	5.33181	2.76452	2.59929	3.19564	0.793502	0.749328	0.463369	0.698879	0.378496	0.741702
BraA01G002358.m1	0.074024	0.055724	0.142087	0.229324	0.065371	0.057574	0.194232	0.180336	0.219861	0.298505	0.304088	0.659777
BraA01G002363.m1	0.438925	0.483653	0.507851	0.310327	0.13876	0.209882	0.163227	0.210971	0.094623	0.013398	0.011845	0
BraA01G002370.m1	0.030904	0	0	0	0.011412	0.031312	0	0	0.016235	0.187682	0.163788	0.282237
BraA01G002371.m1	0.397593	0.216824	0.198809	0.165513	0.149259	0.085224	0.075313	0.088762	0.074875	0.463179	0.841998	0.857656
BraA01G002373.m1	13.891	13.1375	11.2515	12.1773	8.74817	8.76493	3.26409	2.9246	3.38228	1.57618	1.59258	1.52304
BraA01G002376.m1	0.39448	0.531669	0.562576	0.416014	0.363526	0.270107	0.288933	0.273576	0.229997	1.46113	1.79598	2.36351
BraA01G002389.m1	19.9454	15.5922	16.1476	20.8825	12.516	15.448	2.19313	2.73335	2.96228	0.538753	0.588513	0.640744
BraA01G002393.m1	18.549	21.0495	21.9888	58.864	88.1599	82.8734	115.633	104.168	115.806	13.991	13.0004	11.1168
BraA01G002396.m1	2.54784	2.40823	2.94312	2.77679	2.17044	3.57608	1.61739	1.67536	3.09424	10.2716	13.1143	17.1473
BraA01G002398.m1	44.1786	50.9991	51.73	60.0346	83.1097	77.54	162.941	143.303	133.878	122.78	100.085	104.841
BraA01G002405.m1	4.85098	3.79944	4.6882	12.2273	9.12552	8.65373	9.17323	9.19951	8.49186	34.0371	34.4782	31.7386
BraA01G002406.m1	3.02838	4.2318	2.63593	1.84597	1.66125	1.96781	0.220042	0.222541	0.128939	0	0.121615	0.062962
BraA01G002413.m1	0.780349	0.942386	0.765957	0.665126	0.497623	0.653104	0.055542	0.049448	0.159598	0	0	0
BraA01G002415.m1	8.44198	6.07528	5.36451	6.10202	7.98144	7.66236	1.29532	1.44735	1.59622	0.130938	0	0.177499
BraA01G002425.m1	6.35952	8.42689	6.85824	5.56382	4.82481	5.51843	2.58595	3.45991	2.22697	0.96109	0.81106	0.574127
BraA01G002431.m1	12.2474	11.5228	18.9943	2.52199	1.39782	2.52621	5.56341	5.39637	5.63341	5.98814	3.79773	3.93823
BraA01G002432.m1	12.1072	13.7886	15.2943	5.75838	3.09545	2.64086	1.41963	1.61627	1.02132	1.24869	0.578546	0.819977
BraA01G002444.m1	333.619	342.702	417.912	574.321	556.163	539.579	995.239	993.838	1066.14	849.361	850.717	821.557
BraA01G002461.m1	0.627258	1.47625	2.58181	27.1334	20.5676	31.5564	68.4953	54.2931	84.4736	19.3063	26.5919	24.0654
BraA01G002469.m1	3.37745	3.6532	2.93189	0.428126	0.277065	0.198056	0.208302	0.24245	0	0	0.032448	0
BraA01G002470.m1	1.94206	1.71992	1.57148	0.704856	0.387416	0.428445	0.145273	0.186491	0.112176	0.228684	0.329732	0.241597
BraA01G002483.m1	6.87238	6.52934	6.80187	1.39299	1.25414	1.20353	0.632013	0.787368	0.407456	0.157449	0.251726	0.146546
BraA01G002484.m1	2.66477	3.3527	1.83222	0.154406	0.153172	0.057987	0	0	0	0	0	0
BraA01G002485.m1	12.7664	13.5589	12.506	0.114831	0.419703	0.249197	0	0	0	0	0	0
BraA01G002490.m1	2.32086	1.86711	1.36465	0.299265	0.316744	0.360828	0.041149	0	0	0	0	0
BraA01G002498.m1	0.575306	0.875682	0.607492	1.61772	1.51535	3.34903	2.44212	1.53858	2.97487	7.12717	9.95991	13.7517
BraA01G002501.m1	0	0	0.031273	0.139141	0.124075	0.056484	0.017276	0	0.015815	0.297002	0.606016	0.560906
BraA01G002503.m1	0.153684	0.049848	0.129869	0.238992	0.028791	0.166494	0.023713	0.106473	0.167168	1.8428	2.77552	2.19444
BraA01G002507.m1	3.63287	3.1572	2.50223	2.22081	2.01932	2.19615	0.239924	0.211002	0.428923	0.381987	0.450003	0.429942
BraA01G002523.m1	16.1472	17.72	19.9201	9.44117	9.65539	8.98144	4.34392	5.44323	2.96579	1.91763	2.04735	2.45426
BraA01G002525.m1	1.4448	1.54983	1.56676	2.27692	3.26298	2.39064	5.25289	4.46585	3.31404	16.0291	10.3032	9.997
BraA01G002529.m1	8.16573	7.57703	11.098	5.11621	1.89415	1.8087	3.25262	2.81752	1.90048	2.56459	2.56482	1.71451
BraA01G002556.m1	1.4012	1.78016	1.5823	0.579825	0.613143	0.423928	0.139765	0.174001	0.080884	0.112927	0.198011	0.252551
BraA01G002559.m1	0.495789	0.113187	0.531429	0.598591	0.486493	0.881441	0.900535	1.06499	0.963237	0.493961	0.486062	0.657978
BraA01G002564.m1	0.582181	0.537831	0.641502	5.34751	4.06404	4.09786	6.61077	6.97653	4.61094	8.74548	11.0353	7.2483
BraA01G002567.m1	1.80661	1.40628	1.48578	1.81412	1.54164	1.63946	3.97985	3.84247	3.41689	1.18124	0.922646	1.31826
BraA01G002578.m1	1.00988	0.947576	0.641167	0.344762	0.397809	0.531024	0.075709	0.089304	0.114841	0.130452	0.165942	0.311294
BraA01G002579.m1	4.69856	5.40133	4.98527	2.57212	1.06203	1.0636	0.395698	0.542449	0.427386	0.644813	0.64715	0.331465
BraA01G002590.m1	9.25182	8.62719	10.2189	14.3444	19.3453	25.6909	15.61	14.6795	24.5762	12.3341	17.2545	20.4953
BraA01G002591.m1	3.73171	3.1385	2.61497	2.13362	1.82838	1.98263	0.689336	0.633732	0.54886	0.211384	0.229118	0.218569
BraA01G002607.m1	3.40793	2.24028	2.67286	5.39335	6.05191	6.62578	7.18307	8.2713	7.15256	13.3356	14.2979	14.7494
BraA01G002610.m1	5.48258	6.94956	5.56783	1.9457	1.41391	1.13218	0.692439	0.375	0.412189	1.35786	1.11467	0.850948
BraA01G002623.m1	6.20839	6.33071	5.19789	8.03691	7.11603	8.18989	2.10945	2.91994	2.395	0.19041	0.210537	0.760225
BraA01G002629.m1	0.158414	0.159176	0.168176	1.44839	0.792414	1.46394	1.22176	0.363583	2.25666	0.07432	0.125542	0.146309
BraA01G002631.m1	131.696	139.592	120.665	99.9407	70.1872	72.7736	13.8919	16.6553	16.0553	13.8763	15.2797	13.7129
BraA01G002633.m1	1.85718	1.66438	1.34788	0.875712	0.184538	0.519351	0.355816	0.32825	0.381479	0	0.131403	0
BraA01G002642.m1	1.04876	1.31394	1.35709	0.719272	0.26251	0.239903	0.11438	0.165899	0.16695	0.044335	0.042859	0.051403
BraA01G002649.m1	3.91247	5.46366	5.05359	2.53544	1.80259	2.00709	0.331317	0.604484	0.621035	0.476307	0.27605	0.26903
BraA01G002654.m1	1.71483	1.45986	1.41414	1.49059	1.6589	1.52965	0.562666	0.501303	0.530065	0.097979	0.151999	0.225176
BraA01G002664.m1	0.184117	0.26617	0.339035	1.89393	2.22879	2.07863	15.6452	10.9456	8.77778	14.5223	19.9032	15.291
BraA01G002666.m1	0.095526	0.01419	0.044865	1.58583	0.557418	0.805159	0.818722	1.1225	1.77348	9.97774	7.83408	10.1563
BraA01G002667.m1	0.206499	0.091746	0.207681	0.701773	0.504384	0.579126	0.214874	0.417269	0.417859	5.15113	5.35056	5.06832
BraA01G002674.m1	21.2244	21.0927	25.5938	20.9949	7.63915	5.94133	3.27912	4.02027	1.84167	0.329089	0.277568	0.137562
BraA01G002710.m1	30.1156	27.2877	25.3084	21.1487	23.7289	22.4835	9.20639	9.83359	9.56748	0.868354	1.21028	1.08177
BraA01G002713.m1	0	0.13325	0.316095	1.13864	1.87744	1.14823	1.33842	0.946959	1.7743	7.23027	6.71552	6.31915
BraA01G002720.m1	79.3452	85.3819	109.422	208.224	175.417	170.165	309.85	346.4	357.734	423.824	425.621	385.421
BraA01G002727.m1	29.777	25.3132	25.3516	25.1603	23.2203	26.3202	5.58579	7.20272	6.82723	1.94302	2.54359	2.97956
BraA01G002729.m1	10.9864	10.1116	11.8252	9.33413	7.81142	7.89244	0.47805	0.33567	0.513205	11.4432	12.4629	13.637
BraA01G002737.m1	4.32694	4.02744	3.74886	4.91691	4.29318	5.67978	1.54499	1.8153	2.5864	30.1687	30.6035	28.2024
BraA01G002740.m1	0.055818	0	0.026563	0	0.062236	0.080097	0.220717	0.195712	0.36507	1.76226	1.73381	1.16767
BraA01G002752.m1	1.57933	2.0946	1.82196	0.185185	0.180544	0.26872	0	0	0.045008	0	0.312085	0.215708
BraA01G002773.m1	0.139555	0.146744	0.156917	0	0	0	0	0	0	0	0	0
BraA01G002786.m1	0	0.039808	0.020313	0.067934	0.031267	0.000871	0.036179	0	0	0.139352	0.146677	0.129438
BraA01G002797.m1	0.498769	0.25762	0.367799	0.53872	0.2236	0.152572	0.181738	0.151214	0.025475	0	0.023468	0.06596
BraA01G003290.m1	1.29946	1.0556	1.66056	2.71473	1.95946	2.52151	3.1038	3.15347	3.28422	2.88872	2.31805	3.18624
BraA01G003292.m1	83.1681	94.7488	95.2443	223.62	241.12	256.377	330.858	331.73	312.375	409.336	414.862	396.79
BraA01G003306.m1	65.4371	57.6743	64.4123	22.9809	13.7603	14.8067	5.17689	6.53375	6.62183	10.8103	11.633	11.5276
BraA01G003321.m1	25.6886	26.2096	21.5223	16.177	24.7062	16.9307	0	0.153792	0.087301	36.594	30.694	31.0789
BraA01G003329.m1	0.655918	0.858044	1.00013	1.68587	2.27829	2.18476	2.56971	2.28453	3.00519	3.39395	3.59399	3.56232
BraA01G003376.m1	8.73536	9.47926	9.76182	15.321	13.8368	17.4808	17.7832	15.3209	23.7401	48.7788	50.8158	60.4047
BraA01G003378.m1	10.1143	12.4016	5.1698	7.92471	6.93479	7.36813	13.9814	18.926	8.89018	52.8939	51.0702	47.9377
BraA01G003379.m1	0.645141	0.631509	0.67029	1.20053	0.662705	1.07734	0.719893	0.318996	0.610462	30.3125	26.8337	27.0731
BraA01G003382.m1	2.86437	2.1192	2.13095	14.0896	7.75563	11.3776	9.96881	10.7669	12.2649	15.9562	15.4967	14.3314
BraA01G003385.m1	1.81875	2.1827	3.39404	2.1817	2.00458	2.091	5.27445	5.0268	4.31449	9.54556	8.82347	7.61866
BraA01G003409.m1	33.7498	36.1721	36.9842	57.7102	56.8591	48.01	256.906	268.596	265.271	85.0559	78.9845	99.9408
BraA01G003424.m1	0.057879	0.146666	0.199927	0.573401	0.608169	0.396425	1.77315	1.52239	1.04914	0.703361	1.41375	0.719962
BraA01G003427.m1	0.045236	0	0.045961	0.140835	0.061981	0.064627	2.67262	2.90724	1.92725	0.918317	0.632196	0.587962
BraA01G003445.m1	0.452431	0.412673	0.297223	1.13389	1.16968	0.941419	1.88164	2.22062	1.63904	0.842549	0.617192	0.814809
BraA01G003452.m1	0.541038	0.314043	0.569726	0.499443	0.34063	0.342843	0.248537	0.350885	0.28209	1.83319	1.68815	1.68539
BraA01G003459.m1	1.91442	1.89172	1.36212	1.34497	1.04397	1.3877	1.85541	1.57132	1.53993	5.13361	4.92141	5.22742
BraA01G003460.m1	5.70523	4.6308	4.58004	4.02412	1.88097	1.69961	0.549371	0.508323	0.721845	1.39802	1.47351	1.42408
BraA01G003464.m1	2.58778	2.40975	2.4906	2.72023	2.26774	2.86451	3.44915	3.40404	4.76844	19.8562	21.2895	25.9361
BraA01G003465.m1	0.171667	0.632839	0.550875	0.271213	0.319213	0.353846	1.06196	1.00394	0.922711	2.56661	2.66755	3.28898
BraA01G003487.m1	0.132627	0.061824	0.097835	0.298878	0.219078	0.333413	0.050466	0.084831	0.090804	0.327207	0.646431	0.435679
BraA01G003499.m1	0.226574	0.28076	0.178213	0.067256	0.019689	0.020571	0.030386	0.094216	0.022277	0.172241	0.051967	0.152173
BraA01G003517.m1	0.164686	0.115109	0.050637	0.373444	0.120589	0.255007	0.28944	0.291117	0.406856	0.068676	0.134971	0.145838
BraA01G003520.m1	9.27281	9.58949	9.42201	3.63756	2.98387	4.28951	1.40015	1.79609	0.658961	0.915237	1.32475	2.2068
BraA01G003528.m1	2.11883	2.01028	1.77036	0.651341	0.666873	0.516157	0	0.063027	0.230008	0	0.07322	0.205475
BraA01G003531.m1	0.160039	0.027407	0.284034	0.767588	0.411385	0.69794	0.482978	0.291995	0.726166	22.7879	13.8137	13.8826
BraA01G003533.m1	7.73677	4.29571	8.09866	0.152298	0.090841	0	0	0	0.020514	0	0	0
BraA01G003558.m1	70.7778	123.455	77.4745	716.261	674.892	710.744	1939.13	1770.92	1676.24	811.777	621.445	646.056
BraA01G003560.m1	6.45946	6.96533	5.9381	4.41402	2.69682	2.96277	0.815247	0.999181	0.489034	0.127543	0.294679	0.339067
BraA01G003574.m1	9.05947	9.15106	10.6052	17.9732	11.8679	14.5324	6.23812	5.46553	9.02929	17.1488	18.8799	23.5564
BraA01G003586.m1	2.43658	2.04814	2.29043	1.38791	1.08534	1.36889	0.431197	0.421449	0.555559	0.072374	0.100845	0.194281
BraA01G003614.m1	2.58821	3.46035	2.30534	1.55807	2.10499	1.67438	0.515734	0.251122	0.310377	0.062244	0	0
BraA01G003616.m1	0.255949	0.261083	0.251423	0.312757	0.198706	0.211747	0.059104	0.098432	0.107595	2.63213	2.33222	2.91374
BraA01G003622.m1	8.58421	10.2576	10.7589	5.84274	3.76404	3.98238	0.387539	0.891249	0.462066	1.47189	1.18716	1.17321
BraA01G003625.m1	125.865	165.715	223.892	388.617	504.433	406.754	1251.83	1240	1331.87	1694.61	1735.63	1719.42
BraA01G003637.m1	17.6064	18.2875	21.2536	11.6942	6.80584	5.44473	0.931245	1.25571	1.00232	2.24583	2.5482	2.05713
BraA01G003649.m1	3.49956	2.34936	2.75367	2.76522	3.00661	2.95528	0.214225	0.384513	0.365019	4.3987	4.50807	3.78549
BraA01G003659.m1	5.75621	4.84467	6.31267	11.3186	15.5642	18.6241	13.1704	9.08451	9.85373	9.74767	13.168	14.6472
BraA01G003667.m1	6.23556	4.90458	4.75412	18.0376	15.2352	16.9367	1.99611	1.29034	1.27264	1.29908	2.05558	1.8121
BraA01G003678.m1	0.535544	0.747882	0.417678	0.259403	1.11133	0.540774	6.08951	4.57893	3.67287	0.951023	0.495847	1.76748
BraA01G003690.m1	2.53673	2.16689	2.01344	2.81624	2.19874	2.14282	0.589522	0.90713	0.7145	0.076096	0.120114	0.186434
BraA01G003693.m1	0.973876	0.661983	0.752648	4.03011	1.5926	3.6481	1.42777	1.12107	2.25495	0.466214	0.215093	0.371448
BraA01G003727.m1	0	0	0	0	0	0	4.55069	4.3416	1.65022	0.451369	0.567934	0
BraA01G003728.m1	1.90712	1.41342	1.72112	3.09067	2.95721	2.0933	5.35025	6.30578	3.80292	0.84505	0.874254	0.801279
BraA01G003734.m1	21.4159	17.9919	18.961	26.4567	25.7175	27.7802	15.7375	17.6151	22.1032	38.6169	44.242	42.1697
BraA01G003737.m1	36.0276	27.1495	29.8839	107.682	99.6308	112.097	75.9847	82.5786	85.9379	34.817	34.7871	32.6656
BraA01G003740.m1	10.1794	9.62052	9.93592	13.7422	11.7415	13.1924	11.6172	10.6406	18.5474	22.433	26.88	31.8142
BraA01G003751.m1	7.31656	4.99863	4.04251	4.35345	2.47702	2.31753	0.790514	0.78678	0.918381	0.249213	0.176029	0.126749
BraA01G003774.m1	0.608485	0.933422	0.756998	1.89236	1.91563	1.8155	15.2542	16.9944	14.3074	5.19115	6.1136	5.62935
BraA01G003776.m1	0.304007	0.400955	0.341357	0.168969	0.214867	0.208674	0.048513	0	0.034017	0	0	0
BraA01G003779.m1	4.9589	4.82483	6.57475	14.1512	5.64306	5.24687	1.97121	1.89828	2.0485	0.186036	0.151381	0.364078
BraA01G003784.m1	0.22003	0.113139	0.162467	0.165396	0.123631	0.168224	0.191728	0.447838	0.233661	0.220292	0.478607	0.379705
BraA01G003801.m1	0.297695	0.708871	0.263768	0.280344	0.082129	0.1098	1.55641	2.59524	0.680255	0.143299	0.054798	0.098395
BraA01G003815.m1	0.372816	0.368605	0.279048	0.199153	0.65372	0.759939	0.572378	0.430352	0.410682	1.39865	1.80139	1.36007
BraA01G003833.m1	5.40686	3.79677	3.58717	2.64663	1.72312	3.09173	0.599205	0.462536	0.42579	0.361095	0.568485	0.392228
BraA01G003836.m1	1.73984	1.81916	2.15924	7.18064	9.82172	10.4579	9.5154	8.58701	8.89695	12.1381	11.3421	10.2287
BraA01G003843.m1	2.84508	2.56744	2.46108	0.436263	0.721969	1.20285	0.323823	0.533227	0.146514	0.133476	0	0.089748
BraA01G003846.m1	3.67455	3.26402	3.80441	0.796095	1.69691	0.884442	5.37979	10.6499	8.48478	15.8684	17.9746	12.5602
BraA01G003851.m1	0.291869	0.681763	0.195689	0.443645	0.495698	0.976968	0.633682	0.601075	0.675574	8.95144	6.45798	4.93255
BraA01G003852.m1	1.46435	1.39762	1.72713	1.11298	0.950427	0.675025	4.62681	5.36017	3.74423	2.57847	2.09465	2.09111
BraA01G003853.m1	0	0.159059	0.260121	1.60813	2.60408	2.35285	8.04621	6.68384	9.86103	7.82587	7.83438	11.3346
BraA01G003868.m1	24.9937	16.0108	12.682	196.117	366.559	245.199	550.052	509.801	439.36	1.9244	1.89853	3.51148
BraA01G003924.m1	0.812656	0.659997	0.772653	8.06605	5.04354	6.68726	1.13669	1.75495	2.48862	13.71	13.2093	12.7226
BraA01G003927.m1	14.7326	13.5514	13.0878	12.4868	5.66275	6.3923	0.927066	1.2628	0.847751	2.88902	2.82344	2.22919
BraA01G003930.m1	0.183557	0.177076	0.342573	0.218694	0.155027	0.142271	0.169491	0.118373	0.098006	0.993955	1.0482	0.711511
BraA01G003942.m1	0	0	0	0.267912	0.296746	0.218945	0.514023	0.618939	0.167132	0.117071	0.039582	0
BraA01G003952.m1	0.033954	0	0	0.064322	0	0.016722	0	0	0.016293	8.13675	8.77437	6.41589
BraA01G003969.m1	0.597202	0.324486	0.142116	6.34249	13.3441	5.79165	24.384	27.037	14.2082	3.85867	2.58105	1.70074
BraA01G003975.m1	11.0007	11.9323	9.30623	2.88105	1.55797	2.31441	1.11427	1.27341	0.707221	2.05195	2.26853	2.16606
BraA01G003978.m1	1.49643	1.46879	1.15187	0.908428	0.88481	1.28019	0	0.149383	0.179678	0.150394	0.092896	0.2882
BraA01G003984.m1	0.049489	0.09186	0.125428	1.0134	2.1854	2.67253	4.91586	2.98265	3.41425	6.43503	7.90075	7.08309
BraA01G003988.m1	0	0	0	0.149837	0.273781	0.226287	0.802566	0.563126	0.802892	0.639162	0.87879	0.866061
BraA01G003994.m1	0.082754	0.06887	0.129252	0.343686	0.231545	0.305925	0.437612	0.675292	0.445384	0.221781	0.190865	0
BraA01G004003.m1	0.302469	0.258134	0.326268	0.355299	0.171397	0.189177	0.054508	0.112707	0.111325	2.22609	1.43315	2.149
BraA01G004014.m1	210.138	242.862	295.224	533.478	587.501	557.102	1529.61	1344.91	1291.17	1762.52	1706.2	1683.56
BraA01G004046.m1	13.2389	11.0023	8.41351	9.21	7.39044	8.15197	1.57722	1.74733	1.6813	0.642179	0.572486	0.418215
BraA01G004058.m1	0.245783	0.509007	0.598803	1.09281	0.662931	1.35151	0.201817	0.244088	0.556303	47.4623	45.8769	54.9007
BraA01G004060.m1	1.07369	0.224369	0.310298	1.74144	1.52207	1.30879	2.44699	2.11417	2.40603	2.19846	1.60603	1.60733
BraA01G004067.m1	0.17974	0.159321	0.129959	0.223879	0.268809	0.330389	0.185934	0.369496	0.32763	0	0	0
BraA01G004070.m1	1.76563	2.26316	1.98481	1.65176	0.628342	0.693546	0.328494	0.315016	0.273955	0.11844	0.09696	0.099358
BraA01G004072.m1	0	0	0.073029	0.433955	0.401675	0.302121	0.281622	0.289087	0.524841	1.07461	0.820007	0.998637
BraA01G004074.m1	2.22308	1.67608	1.78671	3.31405	1.46824	1.45022	5.59241	7.1943	3.71324	0.372751	0.44555	0.546524
BraA01G004075.m1	3.26456	3.75009	3.70007	5.88651	3.19745	2.84483	11.6737	9.33928	5.2576	0.993343	1.08721	0.675699
BraA01G004102.m1	30.0177	29.7969	28.7163	7.15729	6.23729	6.27794	1.62292	2.04377	1.63522	3.06819	2.92654	3.29519
BraA01G004118.m1	0.792086	1.10391	1.26922	8.70173	5.63615	9.6336	4.59121	4.98227	6.32951	4.18571	4.69723	3.95107
BraA01G004121.m1	52.6248	53.1723	46.6913	31.6108	28.8995	31.0108	13.6684	16.4924	13.5883	1.37001	2.28719	1.8011
BraA01G004130.m1	0.335973	0.305955	0.106313	1.18955	0.791813	0.647339	0.353218	0.549372	0.295097	0	0	0
BraA01G004131.m1	4.11863	4.6016	5.20579	4.42826	4.44927	5.08855	27.7785	20.4046	37.5127	67.2404	77.5288	81.7333
BraA01G004139.m1	0.253959	0.274365	0.190116	0.639324	0.906268	0.703542	2.13301	2.98927	1.5692	7.33177	9.37254	9.07176
BraA01G004146.m1	11.8968	14.1312	13.4848	6.59019	2.74813	3.02111	1.25254	2.13708	1.51991	2.63376	2.43502	1.87437
BraA01G004161.m1	1.8209	1.56492	1.47251	2.56226	2.26234	2.93486	3.2198	3.51859	6.42098	11.2199	12.0108	11.9823
BraA01G004168.m1	0.292345	0.494226	0.441924	0.325579	0.161088	0.272942	0.136791	0.055831	0.081525	0	0	0
BraA01G004175.m1	15.3152	17.9871	15.3594	7.71556	6.75293	6.82527	1.61036	2.55498	1.75808	1.23383	1.87016	1.33731
BraA01G004181.m1	0	0	0	13.7132	10.4669	18.2995	36.4734	31.6311	22.8057	114.448	134.602	120.699
BraA01G004185.m1	11.3256	11.3267	11.5784	7.59631	3.42774	3.81008	1.87392	1.62269	1.65377	1.47582	1.37464	0.524882
BraA01G004194.m1	5.11718	4.25004	6.67417	5.54349	5.29712	2.52684	11.6939	16.2302	8.50933	6.11381	7.1432	6.86775
BraA01G004200.m1	2.17767	2.30013	3.18272	1.14226	2.17149	1.07373	0.603037	0.623403	0.448521	0	0.15137	0
BraA01G004204.m1	5.769	4.98938	5.24039	2.75879	0.93919	0.914294	0.177018	0.293265	0.206417	0.259284	0.333621	0.335013
BraA01G004216.m1	2.15675	0.748538	0.981874	1.38984	0.351574	0.608983	0.551323	0.564306	0.63071	0.122447	0.189188	0.220627
BraA01G004219.m1	1.56655	1.68346	1.44062	1.03749	1.42827	0.813258	0.241532	0.221258	0.193313	0.052181	0.052542	0.12415
BraA01G004220.m1	6.34759	5.28804	4.63918	3.45386	4.23787	3.05354	0.898187	1.07077	0.960474	0.579141	0.671904	0.586204
BraA01G004222.m1	3.06759	2.35853	1.94941	0.654432	1.15979	0.822844	0.367944	0.475121	0.430179	0	0.217987	0.150016
BraA01G004226.m1	2.54085	2.92674	2.65528	1.98388	1.83648	2.82757	7.80417	6.85741	7.78222	12.0589	10.1252	8.61876
BraA01G004232.m1	4.02156	4.41967	4.30812	0.687357	0.234522	0.453153	0.197099	0.196803	0.23175	0.481414	0.381239	0.390965
BraA01G004235.m1	76.5412	62.9896	76.6599	36.7851	32.6716	36.4896	19.7945	27.8319	32.7336	6.53492	5.94152	6.52587
BraA01G004240.m1	0	0.047729	0	0.021692	0.01585	0.020429	0.03101	0	0	0.164655	0.146616	0.323389
BraA01G004243.m1	25.0193	22.4932	24.0552	23.2147	13.2309	14.7547	0.271898	0.506583	0.356837	12.0724	12.0148	10.2356
BraA01G004253.m1	0.068258	0.282324	0.153589	0.154205	0.381678	0.17737	0.277537	0.541657	0.34728	0.283104	0.577819	0.389658
BraA01G004274.m1	2.04237	2.43312	2.35856	0.32841	0.093114	0.14615	0.057102	0.08252	0.030736	0.184745	0.154966	0.21649
BraA01G004297.m1	6.68152	5.22312	7.21522	1.58204	1.17677	1.47929	0.410801	0.591073	0.374999	0.166002	0.124417	0.094216
BraA01G004299.m1	13.3697	14.3169	10.9381	8.36602	12.5413	10.1706	20.1133	27.4864	4.53641	1.30254	1.17958	0.674
BraA01G004304.m1	0	0	0	0.08393	0	0.039773	0.038122	0.020699	0	0.465055	0.365753	0.377742
BraA01G004309.m1	3.03227	3.53105	2.77027	1.34424	1.42022	1.20607	0.353191	0.426844	0.285008	0	0	0
BraA01G004314.m1	0	0	0	0	0.343729	0.138341	9.34187	7.55722	5.97773	0.405527	0.44189	0.383934
BraA01G004330.m1	0.058862	0	0	0.121855	0.058919	0.034771	0.037278	0	0.13027	0.999215	0.683611	0.803865
BraA01G004338.m1	0	0	0	0	0	0	0.122288	0.07669	0.154893	0.399309	0.44041	0.422505
BraA01G004350.m1	5.66794	9.67204	20.808	51.7329	62.2821	46.2941	67.7877	99.2069	61.1938	108.242	74.2101	148.097
BraA01G004363.m1	1.47923	1.38824	1.10185	0.821642	0.505674	0.733705	0.158539	0.13406	0.219424	0.058653	0.095217	0.153498
BraA01G004367.m1	0.115703	0	0	0.484305	0.497392	0.710828	2.37815	1.50744	2.71027	2.01653	2.32074	1.95095
BraA01G004369.m1	9.00326	6.8136	6.66444	4.71077	5.64997	6.00188	2.7601	3.13413	2.60656	0.74209	0.998098	0.831779
BraA01G004370.m1	0.593543	0.508131	0.69586	0.805115	0.74406	0.852923	0.809789	0.476847	1.30312	5.50216	6.02143	9.24925
BraA01G004385.m1	7.31004	6.11318	5.58609	4.94625	3.64267	2.99161	0.799914	0.818332	0.80173	0.417268	0.437814	0.387932
BraA01G004392.m1	11.4345	13.4797	30.8133	47.7038	74.0979	54.91	45.5376	50.5081	32.0441	34.6515	19.5956	30.8606
BraA01G004398.m1	1.25416	1.09868	0.818175	1.10482	0.293748	0.253417	0.06009	0.066884	0.038149	0.147796	0.101028	0.13534
BraA01G004399.m1	2.48171	2.60319	2.21364	1.239	0.947824	1.26322	0.213264	0.345616	0.151367	0.174335	0.287958	0.184209
BraA01G004403.m1	4.74004	3.78223	3.13191	1.54069	1.46792	1.42611	0.071704	0	0.032184	0.078037	0	0.086514
BraA01G004404.m1	1.20453	1.00984	1.58422	0	0.031609	0	0	0	0	0	0	0
BraA01G004406.m1	3.61081	3.91035	5.99171	0.229976	0.402222	0.325097	0.068968	0.096362	0.251281	0.154271	0.0634	0.246928
BraA01G004409.m1	0.017172	0	0.068116	0.350236	0.17116	0.120263	0.15059	0.086738	0.087077	0.380729	0.266046	0.37503
BraA01G004412.m1	25.5988	30.7456	30.998	108.118	121.563	120.964	139.835	118.481	119.279	68.768	65.938	64.2707
BraA01G004414.m1	2.31375	2.1208	2.64162	1.34206	0.826314	1.30044	0.920588	1.3626	0.604912	5.49067	4.56189	5.25307
BraA01G004421.m1	0	0.165733	0.110789	0.262231	0.414384	0.147893	5.97109	7.21404	4.19174	1.13706	1.17517	1.55263
BraA01G004439.m1	4.42767	4.35894	4.76713	7.19706	7.77879	5.24722	12.6501	12.8691	10.7035	13.3127	12.7067	14.6808
BraA01G004442.m1	4.77778	3.81715	3.12497	1.34156	0.72245	0.977937	0.231869	0.350209	0.161976	0.390882	0.301403	0.505024
BraA01G004443.m1	10.0839	9.07397	11.6624	16.2867	26.0282	20.9718	20.8165	17.0078	15.9161	7.29911	5.97934	6.88744
BraA01G004451.m1	0.341452	0.292969	0.607308	0.766076	0.548543	0.654011	0.805152	0.923093	0.986737	0.81202	0.590513	0.972957
BraA01G004453.m1	0.177623	0.050575	0.195493	0.210424	0.273808	0.368893	1.21082	1.14878	0.284482	1.4018	1.06521	1.04946
BraA01G004459.m1	11.3132	9.87759	8.26812	10.5354	11.3369	10.7015	5.66766	5.9895	5.21894	0.831021	1.72326	1.14567
BraA01G004462.m1	0.690335	0.263764	0.440314	1.35368	1.0918	0.779525	3.12863	3.77527	2.9178	3.23716	3.99635	4.02053
BraA01G004465.m1	8.80284	6.62531	5.73063	8.282	7.13061	6.68737	1.59102	1.83937	2.17305	0.271296	0.168316	0.362674
BraA01G004469.m1	0	0	0	0.416323	0.819337	0.673579	2.11694	1.51954	1.65316	2.20827	1.20493	1.84881
BraA01G004470.m1	0	0	0.064877	0.189893	0.214277	0.200506	0.148182	0.222668	0.209471	2.90944	1.95722	2.93108
BraA01G004472.m1	2.72619	1.71054	1.91417	0.067217	0.056246	0.206906	0	0	0	0	0	0
BraA01G004475.m1	0.102668	0.467847	0.518831	0.286126	0.241753	0.426533	0.618311	0.317965	0.306414	2.00515	1.75959	0.8278
BraA01G004476.m1	0.202606	0.267356	0.140915	0.136148	0.113671	0.148609	0.016051	0.026502	0	3.98656	5.9383	4.46027
BraA01G004482.m1	4.52431	6.05286	21.5033	25.6008	6.50841	6.82878	119.846	126.058	237.642	601.753	553.813	526.479
BraA01G004483.m1	0	0	0	0.053408	0	0	0	0	0	0.406344	0.355384	0.227752
BraA01G004490.m1	3.90097	3.57781	3.48449	0.866798	1.18359	1.39192	0.059375	0.302591	0.138135	7.39622	5.09021	5.1466
BraA01G004492.m1	18.9829	14.8381	23.4881	21.2825	21.0766	26.131	31.896	36.9906	38.7019	220.639	221.861	181.597
BraA01G004493.m1	0.680348	0.786421	0.695401	2.32154	1.77557	1.34955	7.32943	8.66026	4.9633	0.882793	0.912364	0.767968
BraA01G004509.m1	1.78291	1.48758	1.44574	1.55373	1.63168	1.781	6.93334	7.01906	8.83712	5.22316	5.16108	3.7281
BraA01G004513.m1	2.36807	2.20215	2.42639	1.69781	1.53134	2.31035	0.483493	0.718623	0.850873	8.43345	8.43942	6.88087
BraA01G004514.m1	7.48341	5.54029	5.59197	4.7291	4.03277	4.83515	0.481725	0.645675	0.743238	0.431275	0.592168	0.465738
BraA01G004523.m1	7.15001	6.46198	7.54503	10.5769	5.50446	6.73575	0.566505	0.813313	1.97335	40.5426	41.9304	35.0139
BraA01G004528.m1	2.61136	3.56922	3.56103	6.16876	7.32141	8.25702	17.0693	14.0646	12.8723	6.03829	5.49722	5.68922
BraA01G004529.m1	2.68992	2.23491	1.55841	1.49356	1.39844	1.80141	1.3884	2.10076	1.78208	0.353962	0.097499	0.179356
BraA01G004531.m1	1.18644	1.13505	0.732174	0.484357	0.468301	0.454952	0.154919	0.067726	0.103508	0.092482	0.145088	0.053519
BraA01G004535.m1	0.299268	0.188177	0.415682	1.09158	0.482455	0.536187	0.047683	0.124775	0.114298	1.02435	1.20647	1.07531
BraA01G004537.m1	0.878024	0.300546	0.846022	1.20228	0.892849	1.32052	0.168324	0.096621	0.132627	2.05983	1.6068	1.42884
BraA01G004538.m1	3.89539	4.18201	5.04365	2.11004	0.717498	1.16507	0.284107	0.449348	0.227142	0.203887	0.185652	0.196939
BraA01G004540.m1	1.61348	2.72139	2.73294	0.635854	0.202966	0	0	0	0.152068	0	0	0
BraA01G004542.m1	0	0.154924	0.098022	0.241396	0.236833	0.218568	0.80119	0.925071	0.471208	0.86925	0.978747	0.465188
BraA01G004550.m1	34.8921	35.0153	41.0828	314.997	313.944	336.057	652.535	691.301	771.557	594.911	599.205	597.39
BraA01G004555.m1	6.78211	6.14732	6.00066	10.6104	8.74483	9.97137	6.58022	6.48804	11.4809	14.8531	18.7198	27.4503
BraA01G004556.m1	4.70905	4.04028	3.84644	5.26805	4.50652	3.96377	2.0062	2.14532	1.79623	0.277594	0.210382	0.213198
BraA01G004557.m1	9.6932	10.9504	11.2523	20.751	15.4572	19.6738	7.19156	6.95522	9.16086	288.694	258.126	266.816
BraA01G004559.m1	0	0.074907	0	2.58593	1.76194	2.23139	0.149674	0.136392	0.405507	108.304	102.811	109.603
BraA01G004562.m1	0.910019	0.872684	0.857085	1.82984	1.10153	1.01667	1.28061	1.40532	1.45357	1.86799	1.8206	1.72789
BraA01G004568.m1	4.03784	9.53242	4.51516	12.4598	19.2657	11.4547	1.99577	3.4492	0.971184	107.904	112.177	82.1171
BraA01G004569.m1	2.87663	2.3811	1.65278	2.24717	3.61316	3.6672	0.681178	0.955964	0.773218	0.159249	0.397939	0.102925
BraA01G004573.m1	12.7356	13.5232	14.9984	6.82535	3.14653	3.16072	3.24009	3.69835	2.42103	1.30694	1.34495	0.826843
BraA01G004576.m1	5.15897	4.63553	4.96868	4.20026	2.77146	3.13326	2.55627	2.58474	3.66716	12.4994	13.9614	17.3671
BraA01G004578.m1	4.37239	3.48509	4.83792	4.12535	5.55644	4.74973	3.27448	2.8122	1.03682	0.292931	0.230146	0.285573
BraA01G004587.m1	0.079753	0.047667	0.112599	0.079071	0.175965	0.241797	0.231835	0.32418	0.257827	0.118501	0.248269	0.363335
BraA01G004603.m1	6.97696	6.22985	8.37421	4.01337	3.20145	2.36219	2.43198	2.03244	2.29249	1.13577	0.834451	0.907032
BraA01G004607.m1	9.3005	7.80302	12.5053	174.92	56.546	64.6212	52.175	56.3784	85.4641	65.3051	69.2652	54.6041
BraA01G004609.m1	0.147552	0.142426	0	0.216767	0.175219	0.514081	0.337514	0.412657	0.413477	0.808727	0.709854	0.356504
BraA01G004610.m1	2.70599	2.28107	3.40953	4.30639	6.00949	6.08408	4.35752	4.28611	4.28758	10.6535	10.5114	9.77895
BraA01G004611.m1	0.305862	0.24541	0.479757	0.231512	0.127443	0.178921	0.319834	0.184234	0.39371	5.90613	5.31055	4.93744
BraA01G004612.m1	0.52718	0.866579	0.808473	0.332895	0.915871	0.604559	0.726406	0.344169	0.601471	6.02306	4.79023	3.63359
BraA01G004617.m1	22.8442	19.4254	18.6532	2.1372	2.43263	1.59044	0.151515	0.09883	0.34907	0	0.001763	0
BraA01G004618.m1	0.450131	0.615509	0.533164	0	0.024817	0.029096	0	0	0	0	0	0
BraA01G004620.m1	2.03745	1.41688	2.09406	0.814167	0.358788	0.340026	0.397454	0.411093	0.222264	0.090158	0.113168	0.083191
BraA01G004633.m1	0.976209	0.969392	0.793108	0.543735	0.608139	0.471486	0.165361	0.122531	0.077569	0.361729	0.913	0.421428
BraA01G004635.m1	11.095	11.6339	12.5148	40.6409	88.7226	77.0677	287.284	202.77	158.337	53.179	59.4522	54.0693
BraA01G004636.m1	0.152258	0.047718	0	0.098457	0.060713	0.117417	0.150787	0.042357	0.057971	0.304316	0.388566	0.20602
BraA01G004643.m1	0	0	0	0.398432	0.235763	0.619314	0.463148	0.080538	0.391268	1.07622	1.80906	1.84171
BraA01G004644.m1	0	0	0	0	0	0	0.016298	0.070722	0.032668	0.115496	0.409952	0.344117
BraA01G004648.m1	5.48467	7.14351	4.99269	3.96889	9.34371	3.32826	3.93869	5.19511	1.49014	17.6888	24.1172	22.629
BraA01G004656.m1	27.7978	29.7586	27.9636	29.8052	21.7756	23.846	5.8003	6.56565	6.11854	3.72193	3.64513	3.37166
BraA01G004659.m1	13.3835	10.054	10.0748	8.35698	10.1128	8.82275	2.05173	1.49705	1.53086	1.12548	1.44297	1.29175
BraA01G004664.m1	0	0	0.02743	0.106769	0.076775	0.025267	0.27939	0.216524	0.272565	1.02208	0.896776	1.09994
BraA01G004666.m1	2.85852	2.78936	3.55319	2.93574	2.95753	1.95583	21.6066	22.4631	22.9029	8.49355	8.73397	6.91857
BraA01G004671.m1	1.12348	0.899271	0.763533	0.460335	0.192848	0.252637	0.091249	0.186011	0.077068	0.07478	0.022447	0
BraA01G004679.m1	24.8605	26.1348	24.0851	17.593	16.7178	19.3458	14.2455	13.7007	17.3828	1.67694	1.81646	1.70435
BraA01G004680.m1	4.4523	4.401	3.57185	16.7564	13.5763	17.8121	15.7729	14.452	18.2645	34.1911	31.5149	31.4013
BraA01G004684.m1	0	0	0	0	0.125373	0	0.045095	0.132963	0.054526	0.262621	0.379549	0.319184
BraA01G004691.m1	5.01407	5.08104	4.21327	3.42511	5.51237	4.35608	1.01992	1.30328	1.12685	0.03243	0.191726	0.089822
BraA01G004696.m1	284.999	296.421	371.516	552.934	498.555	510.979	959.116	967.245	985.651	819.605	778.576	840.607
BraA01G004697.m1	3.1918	4.15212	3.18188	2.41228	1.29845	1.52795	0.477228	0.315971	0.281717	0.314586	0.677151	0.277367
BraA01G004700.m1	1.98263	3.02264	2.84869	1.30948	1.71142	1.71802	0.304051	0.26155	0.228771	0.052496	0.066985	0.088425
BraA01G004702.m1	8.53885	6.3072	7.76581	17.2374	16.809	17.1485	23.4215	23.3527	33.5208	12.67	14.3647	15.6533
BraA01G004706.m1	14.0942	13.9888	12.9187	7.20651	5.72087	4.15592	1.31365	1.46448	1.11534	0.55866	0.900729	0.553479
BraA01G004709.m1	10.5139	10.4137	9.41041	15.9528	20.4208	23.1619	18.5449	19.9834	17.6701	24.5989	28.4016	30.4614
BraA01G004712.m1	0	0	0	0	0	0	0	0	0	0	0	0
BraA01G004732.m1	1.39226	1.01545	0.708384	0.351741	0.294406	0.315569	0.246949	0.045048	0.087122	0.073645	0.082502	0.137442
BraA01G004742.m1	2.76336	3.14205	3.15972	1.0896	0.585046	0.677848	0.587842	0.704817	0.499298	0.057917	0.088447	0.075185
BraA01G004747.m1	17.4801	15.3923	15.4164	4.53888	6.39476	5.3196	4.00756	3.1742	3.20536	0.049204	0.080698	0
BraA01G004776.m1	1.81678	3.67327	3.31116	4.59117	7.0854	5.94115	3.37607	2.70197	2.37036	23.1389	21.5264	21.3659
BraA01G004780.m1	0.223184	0.053857	0.329099	0.544356	0.086826	0.161184	0.35852	0.175647	0	1.82779	0.619526	1.5802
BraA01G004783.m1	3.43277	2.2479	2.74649	10.4676	9.44334	11.9262	14.9112	15.3393	24.0574	40.792	49.189	58.0984
BraA01G004784.m1	0.065841	0.077554	0	0.057137	0.13533	0.301917	0	0.084797	0.075376	0.279622	0.232257	0.289481
BraA01G004786.m1	0.638142	0.520504	0.881055	1.10292	0.83784	0.759003	0.963172	0.978895	1.25021	2.17637	2.83469	2.6269
BraA01G004790.m1	15.3601	17.6504	20.9776	8.99682	9.37253	14.311	3.71154	3.24871	3.89259	1.10928	1.44164	1.15021
BraA01G004791.m1	7.95503	8.80104	9.4091	1.82929	2.98833	2.46223	1.11136	1.00967	0.837341	3.18359	2.33812	3.04181
BraA01G004796.m1	6.50915	4.3934	4.37941	7.17945	6.03806	6.08899	1.75749	2.21178	2.09089	0.349531	0.187739	0.316385
BraA01G004803.m1	4.60385	5.10029	4.59978	14.045	12.0739	13.6342	17.1238	16.5946	20.8371	37.2307	42.9833	41.7842
BraA01G004808.m1	0.592822	0.132251	0.706033	0.666237	0.940679	0.663964	1.46797	1.7977	1.28844	0.682446	0.381894	0.441085
BraA01G004811.m1	2.43247	5.66851	2.76423	0.586974	0.088883	0.395003	0.148317	0.175494	0.13739	0.193025	0	0.162604
BraA01G004816.m1	1.90513	1.73991	1.87904	1.83731	2.2239	2.32417	0.146876	0.211613	0.187627	0	0.048095	0.068528
BraA01G004824.m1	7.13232	10.4928	10.5961	2.70627	2.77727	3.62721	13.5075	14.5184	25.3852	23.1614	34.0677	59.3216
BraA01G004826.m1	0.516424	0.357277	0.588669	0.826222	0.931254	0.787718	2.05378	1.87738	2.62006	1.46428	1.84369	1.66691
BraA01G004841.m1	0.27038	0.247273	0.528156	0.218584	0.15177	0.222087	0.034278	0.029237	0.169107	2.12559	2.68974	2.48147
BraA01G004847.m1	0.525247	0.350813	0.752143	0.252915	0.58269	0.465401	1.84701	1.29326	0.763136	0.211523	0.228551	0.39998
BraA01G004849.m1	0.449281	0.509559	0.667979	0.705989	0.413707	0.613909	1.85442	1.70624	1.15004	0	0.426021	0.129055
BraA01G004855.m1	3.26049	3.2316	3.42728	2.89793	3.49813	3.44461	5.59752	6.78445	7.43289	2.975	3.88622	3.73713
BraA01G004858.m1	6.70886	6.25489	5.59117	3.73187	2.83769	2.64974	11.7228	11.7484	18.5998	23.6031	24.7627	23.1182
BraA01G004866.m1	0.050547	0.028573	0.05597	0.118293	0.283452	0.101484	0.142547	0.129531	0.168617	0.172395	0.241121	0.140128
BraA01G004871.m1	20.9463	22.2536	25.1133	45.3028	29.0717	31.5876	43.4943	51.1173	55.3663	94.0917	93.8386	91.3291
BraA01G004887.m1	20.8293	20.5126	22.9317	20.5399	16.4677	16.8504	2.27351	2.45822	2.32959	21.1453	20.7432	20.0691
BraA01G004896.m1	24.6138	22.8906	30.2805	8.2324	22.9358	17.2878	2.8788	2.54017	1.10901	0.733402	0.425453	0.427188
BraA01G004897.m1	101.155	148.536	95.161	15.0969	10.6465	9.39967	1.96966	1.69974	1.58068	0.343976	0.332296	0.393703
BraA01G004900.m1	0	0	0	11.3342	14.2166	13.6234	56.1263	57.0177	45.1009	1.60043	1.22814	1.40161
BraA01G004911.m1	1.10018	0.946516	1.4501	2.35833	1.56523	1.86373	1.48242	1.16507	2.07692	19.6019	15.2237	16.4798
BraA01G004924.m1	0.429395	0.302276	0.500153	0.546198	0.216565	0.240584	0.041755	0.169816	0.074129	1.91197	1.59041	1.69256
BraA01G004930.m1	4.08606	5.15959	4.03309	2.97954	2.35447	2.31411	0.914743	0.79502	0.812577	0.579682	0.508679	0.251954
BraA01G004932.m1	0.268705	0.238428	0.325879	0.386862	0.168394	0.239734	1.03196	1.05686	1.25732	1.05759	1.65404	1.70939
BraA01G004946.m1	0.490888	0.121118	0.638167	0.290323	0.158921	0.034497	0.056651	0.12312	0.028965	1.0455	1.09322	0.971092
BraA01G004947.m1	1.18633	0.173759	0.725955	0	0.030866	0	0	0	0.033892	0.02505	0	0
BraA01G004957.m1	0.353854	0.337527	0.309944	3.29999	2.94916	3.36904	5.6582	6.26748	4.37646	5.74187	5.98056	6.88405
BraA01G004959.m1	0.022289	0	0	0.066324	0	0.025222	0	0	0	1.5728	2.15489	1.02297
BraA01G004960.m1	0.119133	0.087008	0.115096	0.484134	0.301837	0.520675	0.051303	0.073358	0.139345	0.343548	0.318146	0.412051
BraA01G004961.m1	5.28372	4.70128	4.23276	2.90482	2.42333	2.33498	0.777042	1.07534	0.801743	0.427473	0.536233	0.599165
BraA01G004966.m1	0.014789	0.017252	0.010262	0.222649	0.079481	0.053144	0.447454	0.417826	0.8428	2.75169	3.67969	3.2621
BraA01G004971.m1	2.3341	2.17332	2.78732	2.16683	1.53852	2.11566	0.833026	1.0413	1.45555	4.35637	5.36548	5.63175
BraA01G004972.m1	9.00437	10.1004	10.4985	5.78462	6.65933	4.08266	30.2661	30.7795	23.3288	4.20249	4.57875	4.72927
BraA01G004988.m1	26.7592	29.3208	28.1537	6.11604	3.95332	5.84544	0.671173	1.19641	0.702302	0.416762	0.246184	0.110345
BraA01G005028.m1	0.1235	0	0.191838	0.310748	0.600688	1.35486	2.098	0.617254	4.47784	63.3426	67.1953	62.8223
BraA01G005032.m1	1.07768	0.927287	1.37391	2.03837	2.45396	2.95132	7.64721	6.39631	11.2099	26.4309	34.6176	39.4493
BraA01G005033.m1	2.06965	2.26701	2.78405	10.4687	7.2536	10.6041	23.2518	32.3711	17.3498	30.5501	36.0666	35.6348
BraA01G005044.m1	0.04881	0.072334	0.046346	0.110271	0.027393	0.019742	0.072627	0.08517	0.058464	1.82156	0.645241	0.108875
BraA01G005046.m1	2.40858	2.04958	2.33833	1.2762	0.586262	0.413098	0.306629	0.234098	0.218453	0.088523	0.062294	0.152484
BraA01G005050.m1	3.09123	2.72625	2.91702	0.964953	0.558698	0.858814	0.186391	0.306105	0.206437	0.150802	0.258559	0.292617
BraA01G005052.m1	1.59667	1.10698	1.05721	0.804319	0.894387	0.649155	0.164178	0.10125	0.231551	0.356093	0.303406	0.24543
BraA01G005059.m1	24.4807	23.4942	23.3963	8.56564	5.24665	5.40534	2.17975	2.57594	1.99532	2.16232	2.37728	1.94417
BraA01G005061.m1	8.25463	9.75894	7.64009	5.16932	5.3139	6.235	1.36612	1.39411	1.38458	0.173865	0.190954	0.294756
BraA01G005065.m1	2.26891	2.71115	3.07774	1.82839	3.58751	2.50543	1.78856	1.62784	1.84679	9.54952	8.31289	7.46907
BraA01G005069.m1	54.4663	62.6141	48.8127	44.6248	54.3344	54.2894	17.7818	17.6341	13.8115	5.94161	5.66597	5.11076
BraA01G005080.m1	2.38893	1.54286	2.10084	1.24468	1.18833	1.20165	0.49576	0.509307	0.31078	0.071819	0.096799	0.204749
BraA01G005095.m1	0.244758	0.144874	0.182258	0.222565	0.158359	0.262094	0.297831	0.225215	0.288004	0.331712	0.783587	0.718779
BraA01G005102.m1	0.191235	0.126898	0.254314	0.209086	0.117428	0.144345	0.148895	0.323545	0.221103	0.337838	0.363921	0.301201
BraA01G005106.m1	4.49138	4.38628	3.55569	1.30245	2.15922	1.9866	2.3086	2.70658	1.82584	0.570461	0.369181	0.331499
BraA01G005118.m1	14.7216	15.7351	13.0524	50.5958	84.1781	98.5213	115.016	72.3557	71.3393	33.9997	41.4208	48.6974
BraA01G005127.m1	2.30191	1.50839	0.998654	8.62979	15.924	15.9852	6.33408	6.74676	5.09005	1.79124	1.913	1.56968
BraA01G005156.m1	2.02124	1.8363	2.23089	2.5889	2.81156	2.87174	4.10858	4.32186	4.26428	5.71188	5.42666	5.24019
BraA01G005157.m1	2.6087	2.10942	1.86145	1.88964	1.76614	2.08425	0.487526	0.567193	0.617704	0.250157	0.249139	0.226254
BraA01G005158.m1	0.280385	0.235216	0.084927	0.245094	0.202752	0.162025	0.587666	1.14845	0.545911	0.303575	0.530655	0.371598
BraA01G005163.m1	1.4688	1.03805	1.8959	1.69643	1.27764	1.63411	0.627556	1.03472	1.1518	15.7796	18.1532	16.5621
BraA01G005164.m1	12.0344	13.0137	11.6412	2.33354	1.47957	1.77371	0.134735	0.04151	0.103971	0	0	0.049783
BraA01G005167.m1	0.328115	0.698388	0.536221	1.96216	1.68481	2.03965	0.607221	0.856784	0.298535	0	0	0
BraA01G005172.m1	1.37713	0.939232	1.03157	0.106094	0.094182	0.235909	0.044938	0	0	0.05493	0	0
BraA01G005174.m1	5.65134	3.9634	3.51152	2.03511	1.23399	1.39718	0.323596	0.359786	0.354806	0.208701	0.110642	0.085493
BraA01G005177.m1	92.7222	85.2149	83.5666	265.711	315.766	323.91	347.376	366.495	354.828	110.941	111.318	133.265
BraA01G005196.m1	76.4442	74.4542	58.4226	58.2825	77.8544	72.4313	23.1696	17.5409	17.9194	7.05902	6.16054	6.42239
BraA01G005210.m1	0.172745	0.345887	0.55867	0.121996	0.24809	0.125573	5.49369	5.06318	2.35871	2.96035	4.7334	5.33102
BraA01G005213.m1	3.62848	1.28947	1.76443	0.585823	0.330742	0.2089	0.62796	0.913414	0.428882	0.436332	0.466854	0.529022
BraA01G005222.m1	1.3284	1.64122	0.919521	0.169558	0.40056	0.317187	0.038973	0	0.022987	0	0.019246	0
BraA01G005246.m1	50.174	49.1575	42.312	45.7089	42.7013	52.4291	5.81773	7.38079	5.82347	5.25462	5.69426	6.7721
BraA01G005259.m1	0.348678	0.430442	0.691309	0.291625	0.3716	0.320225	0	0.089037	0.058193	0	0.02474	0
BraA01G005267.m1	6.9281	6.60571	5.3986	3.07961	3.81369	3.47395	1.76316	1.79163	1.60043	0.352858	0.364567	0.512304
BraA01G005268.m1	0.110709	0.02827	0.195776	0.23526	0.247907	0.212694	0.266847	0.292121	0.220943	0.308545	0.149369	0.324262
BraA01G005270.m1	29.0804	32.4994	29.6726	5.91307	8.06439	5.98846	0	0	0	0	0	0
BraA01G005272.m1	11.6635	9.03893	7.46569	7.42093	5.91608	7.43835	1.3907	2.14586	1.33802	0.144926	0.104101	0.194662
BraA01G005279.m1	5.36096	6.09661	4.48932	3.1885	2.65728	2.76083	0.633751	0.801968	0.524628	0.426845	0.684124	0.66141
BraA01G005281.m1	1.7844	1.30961	1.39768	0.79029	0.902071	0.781579	0.421469	0.501106	0.285637	0.07758	0	0.207428
BraA01G005283.m1	3.77483	3.68365	3.70032	3.32969	2.95282	4.101	1.56197	1.6179	2.03132	11.6855	11.5476	12.933
BraA01G005292.m1	1.50324	1.41678	1.39945	1.6384	1.46572	1.25514	1.34931	1.35009	1.25546	14.5839	18.4736	20.7834
BraA01G005299.m1	4.26853	4.30312	4.22744	7.38907	7.23351	7.86111	2.40454	2.29031	2.5519	11.7595	12.9813	15.713
BraA01G005305.m1	1.51613	1.47924	2.18227	0.795076	0.703613	0.442986	0	0.050689	0	0	0.040779	0
BraA01G005309.m1	63.7351	76.66	82.5845	94.714	114.118	99.7285	136.479	120.48	117.503	232.441	220.794	199.879
BraA01G005312.m1	11.9747	14.1113	13.7282	16.7865	13.3153	13.6058	20.7205	23.0805	21.613	33.6108	27.3715	26.8463
BraA01G005319.m1	4.23794	3.75915	3.71481	3.052	1.83883	2.2785	0.472485	0.586344	0.500618	3.22599	4.8107	3.43227
BraA01G005320.m1	0.593532	0.643259	0.882885	0	0.22882	0.192112	0	0	0	0.251871	0.525089	0.448269
BraA01G005326.m1	1.50857	0.978846	0.961274	0.780766	0.415461	0.334464	0.384046	0.380683	0.255182	0.116899	0.109933	0.121498
BraA01G005327.m1	3.6193	3.69607	3.49418	7.39293	6.29407	6.77745	9.68292	9.63476	9.39634	6.93605	5.2153	5.67135
BraA01G005330.m1	57.0491	58.4238	55.3958	63.7248	87.3497	92.8655	157.871	191.412	162.511	49.0582	56.9911	57.1012
BraA01G005331.m1	56.5133	58.1486	59.9699	53.427	69.3846	68.1319	152.132	159.269	137.446	55.2085	53.6218	49.8999
BraA01G005338.m1	0	0	0	0	0	0	0	0.053152	0	0	0	0
BraA01G005344.m1	0.08158	0.077477	0.199397	0.217345	0	0.049645	0.050793	0.041755	0	2.33881	1.66529	1.94465
BraA01G005349.m1	2.6528	2.70758	2.39227	0.448024	0.452859	0.70915	0.563602	0.384501	0.27367	1.24783	1.04687	1.00994
BraA01G005358.m1	10.5988	12.0896	12.3637	16.5339	15.9412	15.4512	70.5976	74.6722	83.1612	29.4486	33.3315	34.302
BraA01G005362.m1	0.23668	0.252416	0.189298	2.3765	2.85442	2.5065	1.06622	1.08043	0.804736	0.446559	0.618282	0.946152
BraA01G005379.m1	7.712	8.67462	6.31351	4.5844	4.09838	4.37182	1.82802	1.76457	1.48309	0.736919	0.606341	0.611484
BraA01G005382.m1	29.1456	28.239	26.728	56.1965	76.5426	73.4706	75.5389	69.3794	62.9443	40.4399	44.0781	38.0312
BraA01G005384.m1	4.04809	5.42857	4.42732	5.16318	6.46286	6.95317	16.702	24.1471	18.6081	4.22639	4.01313	3.06322
BraA01G005385.m1	9.58921	9.96584	13.6332	586.6	641.777	640.493	1263.74	1234.64	1324.21	232.166	177.314	185.126
BraA01G005389.m1	1.10528	0.663844	1.2219	3.55136	1.58375	1.40896	3.26939	3.41268	3.51243	2.26472	2.29913	2.44581
BraA01G005393.m1	3.32677	3.27695	2.97154	2.11807	1.35578	0.974353	0.491534	0.625605	0.565417	0.370273	0.33367	0.283641
BraA01G005394.m1	4.11889	5.64737	3.67982	0.908987	0.742068	0.663302	16.4218	20.7133	7.85712	0.818057	0.421368	0.473068
BraA02G000004.m1	0	0	0.141618	0	0	0.082869	0	0.074464	0	0.376669	0.44021	0.155695
BraA02G000006.m1	5.32496	4.87205	4.14578	4.31304	2.67653	3.13703	2.13975	2.31803	2.61994	0.58658	0.59748	0.380536
BraA02G000007.m1	0.17344	0.122388	0.432085	1.0466	0.703388	0.785915	2.96298	3.13324	2.23116	5.78989	5.63379	5.97074
BraA02G000010.m1	0.236627	0.079904	0.295934	0.105822	0.278399	0.366272	2.01113	2.83162	2.02741	0.062576	0.323452	0.121684
BraA02G000014.m1	0	0.034361	0.17988	0.42141	0.331885	0.760453	1.91068	1.7416	2.90211	4.67764	4.50444	5.21731
BraA02G000016.m1	0.024854	0.022731	0.07108	0.135239	0.135095	0.029349	0.07516	0.114629	0.060303	3.09818	3.76052	2.68295
BraA02G000017.m1	287.747	364.044	485.025	529.494	656.027	535.558	1173.7	1160.38	1403.59	2301.53	2301.98	2332.67
BraA02G000021.m1	1.26979	1.04384	0.972799	1.09605	1.25893	1.63488	0.484524	0.382868	0.60193	0.043735	0.226643	0.389329
BraA02G000022.m1	84.3282	78.6834	70.3584	119.216	136.705	115.553	291.481	306.156	194.337	81.906	94.2677	91.5476
BraA02G000036.m1	5.6144	5.58583	5.60286	5.01574	6.57811	6.77846	4.33623	4.78935	4.20056	0.627228	0.508662	0.483251
BraA02G000037.m1	5.36191	5.63671	4.73405	0.920325	1.49139	1.70401	0	0.848894	0.785406	0	0	0
BraA02G000040.m1	484.753	565.677	485.519	19.1943	31.8628	24.4643	0.301745	0.282012	0	0	0	0
BraA02G000044.m1	1.46487	1.10714	1.54364	0.24239	0.441599	0.416752	0.053039	0.049812	0.013331	0.030775	0	0.059655
BraA02G000046.m1	0	0	0.12752	0.226826	0.428857	0.229896	29.0598	23.1438	22.5571	4.66071	5.94549	4.98441
BraA02G000053.m1	0.31673	0.259146	0.566294	0	0.245681	0.222683	0.389217	0.3458	0.212097	0	0	0
BraA02G000056.m1	7.97343	6.81699	9.57741	1.65311	2.70513	2.26987	0.469007	0.560989	0.488216	0.735192	0.469937	0.874995
BraA02G000060.m1	4.31442	5.91524	5.6041	5.34856	4.72622	4.32427	4.11836	3.19356	3.52241	12.8838	14.2739	12.4885
BraA02G000062.m1	0.143755	0.168084	0.089801	0.824927	0.9041	1.38211	5.38257	5.68275	4.774	1.38406	1.16893	1.47314
BraA02G000063.m1	2.57372	2.31221	4.73314	3.25601	1.52358	1.69858	1.34122	1.7293	2.81816	10.8989	7.43119	4.63905
BraA02G000066.m1	63.4098	63.4038	64.2685	12.2127	11.3038	10.4647	4.22946	5.2904	5.83959	11.7363	11.6415	21.543
BraA02G000068.m1	30.8317	32.3316	32.8748	19.8141	11.8941	5.88661	1.16117	1.70413	1.61433	17.298	16.5436	15.9002
BraA02G000070.m1	0	0	0	0	0	0	0.426703	0.410484	0.67284	0.110886	0.095383	0.167587
BraA02G000071.m1	7.44579	6.54056	8.03752	23.5658	24.3989	21.5711	27.6454	29.182	21.3462	1.02931	1.44851	1.47494
BraA02G000080.m1	10.904	13.9667	15.9604	18.9895	40.1462	38.6477	82.6728	53.3702	57.1802	35.699	42.2119	36.2225
BraA02G000085.m1	5.44204	1.85539	4.12103	4.21259	0.937644	1.42456	1.04922	1.30796	1.2246	0.211633	0.249804	0.513301
BraA02G000088.m1	9.86349	8.91729	9.52748	0.083329	0.090514	0	0	0	0	0	0	0.078702
BraA02G000089.m1	0.722852	0.689481	0.643777	0.644478	0.356876	0.459787	0.111677	0.248458	0.450707	1.62542	0.997893	1.62982
BraA02G000093.m1	1.79672	1.61996	2.31139	4.88938	3.13715	3.81507	14.4079	18.8483	14.8826	15.6094	16.5299	15.2864
BraA02G000094.m1	3.36422	3.54798	3.91615	1.71445	1.10964	1.32872	0.185561	0.22855	0.253964	1.07651	0.739998	0.702878
BraA02G000103.m1	0.131759	0.044332	0	0.103492	0.079078	0	0	0	0	9.4306	10.7365	7.51965
BraA02G000117.m1	1616.52	1626.64	1271.61	106.221	102.63	119.555	2.39888	2.89904	1.79856	0	0	0
BraA02G000118.m1	13.6883	12.6975	9.80876	5.58092	4.18003	4.43234	1.1669	1.53301	1.02876	0.321622	0.605051	0.447954
BraA02G000122.m1	1.41012	1.14258	1.84978	0.517749	0.633995	0.556937	0.016088	0.023394	0	0	0.064039	0.097613
BraA02G000124.m1	0	0	0	0	0	0	0.020476	0.00911	0.041423	0.067065	0.173726	0.175303
BraA02G000133.m1	16.5887	17.3701	15.9465	15.5794	12.0734	12.2114	3.33293	4.13141	3.65742	2.04576	1.78329	1.98889
BraA02G000144.m1	7.02275	5.34008	6.67131	5.89107	6.62627	9.13237	0.843653	0.581034	0.762017	0	0	0.014354
BraA02G000150.m1	23.2566	31.534	24.6132	20.6695	23.3319	22.1708	15.9745	15.7865	13.4493	2.42067	3.08256	2.44473
BraA02G000154.m1	2.09524	2.69338	1.67365	1.28008	1.49405	1.05014	0.62139	0.877632	1.14807	0.161526	0.381009	0.209217
BraA02G000155.m1	0.672887	0.592818	1.02219	1.11423	0.841345	0.683662	1.23307	1.11861	1.31374	2.33423	1.61156	2.43877
BraA02G000158.m1	0.396558	0.57278	0.626709	0.485474	0.117078	0.263263	0.39377	0.335686	0.595869	2.52078	2.45151	2.80904
BraA02G000169.m1	1.76613	1.57015	1.45491	1.46564	1.32824	1.07908	0.431309	0.42941	0.283631	0.099018	0.142476	0.084608
BraA02G000175.m1	0.239722	0.235985	0.370122	0.667593	0.143374	0.217024	0.035773	0.058884	0	0.434784	1.06061	0.537168
BraA02G000181.m1	9.99602	9.64653	8.60063	42.5054	41.1639	38.4475	64.1407	56.8185	60.8193	4.4367	3.90351	4.53195
BraA02G000189.m1	1.24648	1.29731	2.11361	0.19198	0.094135	0.112352	0.043159	0.214251	0.060234	0	0	0
BraA02G000195.m1	23.732	17.9306	16.4862	19.0079	20.0518	20.6378	4.0822	4.78809	4.66794	0.707356	0.930116	1.01153
BraA02G000203.m1	0.539346	0.629488	0.857354	0.504109	0.508587	0.663594	0.245015	0.087383	0.049655	2.86706	3.22134	3.66736
BraA02G000209.m1	4.08063	3.14712	4.60452	6.78816	5.86383	11.3999	20.9728	19.4476	51.441	1.89855	1.6236	2.07424
BraA02G000221.m1	43.032	48.9509	50.0407	38.7815	16.6793	14.9224	12.716	15.2016	8.06223	6.88214	4.52473	3.95397
BraA02G000228.m1	0.046631	0.020419	0.157358	0.195309	0.01471	0.11889	0.010798	0.070502	0.023246	1.62156	2.40304	0.239135
BraA02G000232.m1	0.248712	0.129911	0.318281	0.63343	0.260301	0.108956	0.181724	0.28505	0.597547	11.8696	9.56404	8.54065
BraA02G000241.m1	4.21387	4.03815	3.75384	2.49395	1.47547	1.38413	0.567862	0.672285	0.582938	0.241592	0.417303	0.313566
BraA02G000252.m1	2.74082	1.79712	4.84369	4.62928	8.30958	3.56084	1.38498	7.56943	1.48156	12.714	6.70898	4.71389
BraA02G000260.m1	1.89676	1.17466	0.992555	1.1658	0.469414	0.403101	0.747497	0.721455	0.548295	0.075948	0.213798	0.274978
BraA02G000261.m1	0	0	0	1.03683	0.970833	0.991303	1.73914	2.8494	1.70821	1.45686	1.57291	1.28645
BraA02G000283.m1	2.11751	2.58339	1.9778	7.66564	8.10559	9.08903	9.20298	6.49309	21.2832	35.3509	47.0797	57.8723
BraA02G000284.m1	61.8592	63.7456	49.5024	12.3447	9.48035	9.33459	5.825	5.75081	5.16184	10.868	11.9987	14.3434
BraA02G000285.m1	11.6485	13.9795	13.2898	4.66004	1.88431	3.61329	1.20397	1.07755	1.20409	2.8001	2.28445	2.52852
BraA02G000287.m1	23.2048	22.2149	17.49	17.4945	15.214	18.3294	1.76124	1.23121	1.6384	0.782664	0.990967	0.655422
BraA02G000292.m1	1.58587	2.54433	2.48129	0.903859	0.998977	1.05185	0.285926	0.119143	0.277942	0.132252	0.433887	0.140172
BraA02G000302.m1	9.49318	10.1204	9.51572	10.0952	10.1406	9.71835	10.1741	11.7063	9.84699	39.2294	36.1109	32.4813
BraA02G000308.m1	0.050738	0.094722	0.218337	0.791236	1.35564	1.05817	1.20426	1.32134	1.74692	3.72139	4.18834	6.47272
BraA02G000313.m1	9.57707	8.99139	15.266	1.14915	0.934723	0.677739	0.259064	0.318251	0.480154	0.634619	0.752735	0.858645
BraA02G000322.m1	2.03098	2.06737	1.19975	0.68114	0.958475	1.03299	0.103499	0.137229	0.132313	0.468759	0.366895	0.324202
BraA02G000323.m1	8.89473	8.74302	8.46737	4.51954	4.0069	3.70544	3.00693	5.31831	2.04077	0.780729	0.746835	0.783328
BraA02G000325.m1	1.17439	1.02628	1.3306	0.601961	0.993604	0.724224	0.066981	0.073524	0.112312	0	0	0
BraA02G000326.m1	111.65	106.68	121.405	368.419	348.192	404.085	528.375	511.834	507.246	346.981	326.344	305.887
BraA02G000346.m1	0.072192	0.228062	0.149877	0.402302	0.507656	0.450306	1.10596	0.37868	0.668512	2.029	2.34534	2.24542
BraA02G000349.m1	5.1178	5.84523	5.15696	8.67076	7.89502	8.55377	8.79775	7.81444	11.2717	13.4633	14.6294	13.5417
BraA02G000350.m1	1.19562	1.24634	1.21834	0.69014	1.19841	1.54732	0.054849	0.067485	0.103539	0	0	0
BraA02G000355.m1	0.547622	0.723365	1.29699	1.79439	1.15019	1.27495	2.13346	2.29772	2.38055	1.00587	1.77131	1.87244
BraA02G000356.m1	2.74355	3.01236	2.97884	2.49218	2.3215	2.40386	1.05685	1.39669	0.448833	0.147743	0	0.153469
BraA02G000358.m1	0.717371	0.810938	1.00921	1.46828	0.988445	1.01266	1.11014	1.62217	1.57951	3.2285	3.82841	3.66607
BraA02G000362.m1	3.22025	4.38897	2.9583	3.33659	3.45862	4.87348	2.08986	2.44374	1.96778	0.188417	0	0.308052
BraA02G000364.m1	83.9508	75.5776	73.3664	63.6003	101.352	98.2778	47.8935	45.3978	48.6551	5.90771	6.80515	10.7066
BraA02G000365.m1	35.8659	37.1337	32.1673	21.5554	18.693	19.2909	2.07686	2.45802	2.35356	1.35108	1.38533	0.586861
BraA02G000367.m1	2.92877	2.60423	3.83213	1.86729	4.18563	5.30449	1.57992	1.83203	2.99172	5.21058	7.30983	7.11423
BraA02G000371.m1	0.098431	0.202916	0.219819	0.481311	0.33884	0.424247	0.343034	0.35711	0.123433	3.56147	2.31975	0.527437
BraA02G000373.m1	27.2335	24.1667	23.6814	18.063	12.2927	13.789	3.78995	4.26112	3.49911	3.60401	2.98518	3.17986
BraA02G000386.m1	0.096251	0	0.068746	1.81126	1.67148	1.58732	3.38736	3.83874	3.26396	6.84627	5.40843	5.1928
BraA02G000387.m1	0.09745	0.045213	0.135265	0.4912	0.796638	0.888189	0.720812	1.24867	1.35798	7.18549	11.4083	9.46949
BraA02G000394.m1	0.029954	0.059335	0	0.057307	0.064969	0.037522	0.160866	0	0.071793	0.375797	0.617165	0.727091
BraA02G000398.m1	1.45	1.72956	1.34151	1.32617	1.26707	1.23907	0.710095	1.02382	0.742128	0.16752	0.067408	0
BraA02G000402.m1	0.762172	0.841067	1.08644	1.36204	0.99583	1.05889	0.287621	0.562672	0.489927	2.83496	2.56606	3.8221
BraA02G000408.m1	4.03551	4.09424	6.48085	6.60355	9.1581	8.61519	20.254	24.3731	21.8184	14.2336	18.0863	15.7597
BraA02G000411.m1	3.92485	4.07646	3.2806	6.30702	6.78224	9.76913	3.2206	2.95535	2.6931	0	0.231197	0.082717
BraA02G000425.m1	16.4753	16.8501	21.7968	32.784	46.432	40.3657	43.2758	56.9596	43.4874	9.02764	17.9978	14.4633
BraA02G000429.m1	0.218618	0.238723	0.284957	0.508116	0.266142	0.356054	0.579295	0.66136	0.733133	0.497616	0.709183	0.652782
BraA02G000431.m1	5.89922	6.41304	8.11515	2.60838	3.5502	3.92956	1.44986	1.26253	2.01341	0.231107	0.185436	0.274599
BraA02G000445.m1	19.1334	22.8955	17.4807	18.6289	31.7806	29.0841	5.50772	3.14554	5.65291	85.008	77.6135	93.5043
BraA02G000454.m1	4.91263	4.88172	4.9828	2.92973	1.28394	1.43562	0.475635	0.595714	0.545598	1.08119	1.31461	1.21701
BraA02G000455.m1	19.3045	18.515	16.6415	6.25767	8.22049	7.70124	0.306125	0.697816	0.36126	0.150641	0	0
BraA02G000457.m1	3.56086	4.73961	5.16731	2.71823	3.99328	3.93983	4.6264	2.53865	5.31077	40.3797	38.5948	37.6804
BraA02G000462.m1	1.68319	1.42251	1.96853	1.61884	1.06651	1.1308	0.107546	0.155585	0.351435	1.14361	1.00165	1.49407
BraA02G000463.m1	1.81818	2.79761	2.27135	0.930111	0.57637	0.695678	0.198211	0.401706	0.148003	15.7845	11.3356	9.9438
BraA02G000468.m1	7.33305	7.67224	7.40695	15.6462	12.64	11.5076	19.1267	21.0863	17.308	22.4163	24.4389	21.9104
BraA02G000482.m1	0.14531	0	0.209457	1.69688	0.827538	0.748403	1.19019	1.12877	0.801156	0.109552	0.08009	0.096935
BraA02G000485.m1	6.01739	5.87653	5.93028	6.16998	4.0462	5.13726	4.53353	4.58837	6.94826	13.4347	12.8565	12.0067
BraA02G000487.m1	0	0.109732	0.04874	0.399897	0.298603	0.549456	0.696102	0.631213	0.94404	0.358662	0.27785	0.33123
BraA02G000488.m1	7.17926	4.95838	5.20987	3.36407	2.78531	3.08827	0.427896	0.572292	0.678544	0.20368	0.181667	0.287704
BraA02G000492.m1	29.0126	24.6764	26.9053	24.0875	9.83033	10.4831	4.60398	5.51834	5.62024	1.73032	2.05721	1.8534
BraA02G000498.m1	18.4034	17.9117	17.4952	30.9287	38.1898	44.1063	18.1557	19.5116	16.3222	1.17171	1.20737	1.14297
BraA02G000501.m1	2.58222	2.27749	3.50668	10.6748	11.4786	12.9874	26.5476	25.5229	23.3954	15.2853	15.2977	11.1114
BraA02G000504.m1	5.426	5.25905	5.65044	5.43871	5.08222	6.5133	6.44974	6.62318	7.36681	27.9233	29.2594	32.2102
BraA02G000505.m1	0.877335	0.798395	0.884902	0.191116	0.331339	0.353003	0.100883	0.158348	0.058906	0.124464	0.09041	0.084435
BraA02G000508.m1	4.04259	3.86884	3.56262	2.56036	3.31688	3.47417	0.995762	0.722315	0.69715	0.170422	0.280501	0.216549
BraA02G000509.m1	0	0	0	0.180312	0.013908	0.031395	0.084801	0.02021	0.050744	3.40816	1.53456	0.507503
BraA02G000511.m1	1.26874	1.47423	1.48188	2.62205	2.07643	2.07084	3.35275	5.01824	3.35662	0.217495	0.17731	0.109299
BraA02G000515.m1	5.43819	4.18809	4.89363	1.50998	0.914573	1.37833	0.474927	0.655159	0.63748	0.093926	0	0.184035
BraA02G000517.m1	0.362875	0.353182	0.456972	0.602645	0.642567	0.754108	0.99188	0.694954	1.40412	1.67291	2.23689	1.90212
BraA02G000534.m1	14.0037	13.6387	13.519	9.33383	5.84096	6.06305	1.46895	1.75246	1.29724	0.815841	0.686188	0.552588
BraA02G000535.m1	4.44203	3.42397	4.82003	24.3688	22.3411	23.1509	9.73909	11.401	10.1648	10.5413	13.3747	10.4254
BraA02G000536.m1	14.3736	17.1618	16.7233	31.2578	28.9844	29.9739	31.4874	31.6168	34.5403	57.7836	53.9275	44.1552
BraA02G000541.m1	14.1738	14.1659	14.7685	19.346	23.314	20.4824	63.9021	70.8299	75.8332	33.6707	35.8548	34.6483
BraA02G000542.m1	0	0	0	0.002501	0	0	0	0	0.144637	0	0	0
BraA02G000544.m1	1.46234	1.49672	1.61861	1.05358	0.628261	0.458355	8.64687	9.50418	5.68492	1.27296	1.3971	0.97214
BraA02G000563.m1	3.52848	4.15951	5.94214	1.65861	0.698165	1.07141	0	0	0	0	0.059494	0
BraA02G000564.m1	3.03835	2.89347	3.62843	2.35754	1.71915	2.44124	3.75273	3.2582	4.7323	8.51476	8.6802	7.77268
BraA02G000566.m1	0.452328	0.470809	0.653772	0.335097	0.291434	0.223111	0.227099	0.219411	0.224534	0.039597	0	0.09849
BraA02G000578.m1	1.24113	1.21964	1.27178	2.23474	2.73694	1.94479	0.808847	0.494419	0.564925	12.2621	14.7311	13.5969
BraA02G000580.m1	0	0	0	0.102265	0.079465	0.146159	0.128476	0.110854	0.14582	0.725511	0.617541	1.05171
BraA02G000586.m1	137.326	118.545	281.883	1801.67	2110.77	2122.89	2229.18	2459.25	2296.08	1166.91	1156.48	1168.65
BraA02G000587.m1	1.03058	1.39857	1.93221	0.27522	0.669258	0.527011	0.314041	0.632031	0.303917	0	0.102438	0.073332
BraA02G000595.m1	0.032133	0.023218	0.014782	0.08189	0	0.01229	0.03025	0.10813	0.095723	0.292158	0.266067	0.306966
BraA02G000598.m1	5.59281	5.44339	4.78714	3.69856	3.1931	3.30403	0.756797	0.664035	0.475942	2.48861	3.41837	2.51385
BraA02G000599.m1	21.5433	20.6418	25.3918	18.5558	19.6479	17.5172	41.181	41.8304	43.4035	64.5499	73.8347	62.9139
BraA02G000602.m1	3.27058	2.80629	3.03913	1.92572	1.49161	1.48872	0.518796	0.712284	0.52704	0.392525	0.400548	0.330549
BraA02G000609.m1	6.83508	7.70579	6.24039	1.25018	2.61594	2.20031	0.494059	0.451827	0.453673	0	0.241644	0
BraA02G000610.m1	3.19179	4.32271	3.39042	2.08014	1.6896	2.10717	0.490935	0.659886	0	0	0	0
BraA02G000611.m1	0.299821	0.417935	0.601452	0.638317	1.80688	1.69466	1.85348	2.34738	2.40334	0.257874	0.260846	0.22421
BraA02G000617.m1	593.693	664.599	942.989	164.082	185.597	220.182	14.3581	16.3085	12.5456	20.362	18.6736	19.944
BraA02G000627.m1	10.7261	8.25087	7.21497	9.30611	6.21328	6.45738	1.81851	1.61452	1.90004	0.412038	0.304811	0.443574
BraA02G000633.m1	5.8612	6.39187	6.67982	3.0086	1.96703	2.28648	0.333154	0.511075	0.666035	0.148016	0.28652	0.155317
BraA02G000634.m1	4.62434	5.4571	5.24305	4.93545	7.27838	6.5155	19.6867	17.5574	19.299	8.14428	7.28118	7.65409
BraA02G000636.m1	22.4883	16.2536	17.8755	12.0247	9.57842	11.7049	3.82982	3.5702	3.69098	1.28321	1.4705	1.34555
BraA02G000640.m1	1.11996	1.22489	1.85675	0.206497	0.138739	0.291294	0	0	0	0	0	0
BraA02G000643.m1	4.6455	2.51177	3.83499	17.6409	14.7359	15.9627	13.6166	13.9357	18.1023	8.44975	8.60685	8.96785
BraA02G000645.m1	0.201988	0.124469	0.460342	0.248199	0.347976	0.342136	6.10466	6.86753	7.3365	3.18222	4.24842	3.79973
BraA02G000646.m1	0	0	0	0	0	0	5.4177	6.03256	7.02701	0.110127	0.183743	0.199132
BraA02G000649.m1	0	0.028448	0.041349	0.054021	0.013013	0.016419	0.127109	0.118498	0.354033	3.31143	3.91609	3.53146
BraA02G000670.m1	32.9188	31.9936	33.7199	27.2209	31.3495	32.6828	53.6987	49.4162	46.8524	119.814	118.798	111.642
BraA02G000690.m1	4.06965	3.57146	3.64864	2.475	1.61855	1.53805	1.06728	1.28046	0.981041	0.409529	0.383806	0.464627
BraA02G000694.m1	4.27027	3.23742	2.67456	0.428848	0.475117	0.472887	0.02761	0.12115	0.050521	0.044927	0	0.158868
BraA02G000713.m1	9.01088	7.01501	7.20309	8.33904	8.3408	7.60722	11.9762	14.7963	10.3477	10.5779	9.81947	10.2483
BraA02G000716.m1	113.448	119.998	124.822	267.34	316.746	294.44	488.89	442.738	408.578	246.078	215.737	240.542
BraA02G000721.m1	1.04648	1.73974	2.77137	38.829	44.9608	43.6408	128.746	123.852	97.9135	85.0964	71.6736	62.469
BraA02G000722.m1	10.4069	10.1685	11.5412	30.5632	30.1742	25.1888	80.8573	90.8716	64.3771	9.45679	10.7341	9.19771
BraA02G000725.m1	17.3367	14.5484	11.5002	10.4621	10.0925	10.665	2.16041	2.22635	2.20446	0.276518	0.559917	0.298884
BraA02G000726.m1	1.88179	2.04343	2.45434	1.01208	0.850254	0.669031	0.280787	0.260213	0.27164	0.67615	1.1595	1.00838
BraA02G000733.m1	0	0	0.039931	0	0.088153	0.02979	0.559816	0.561282	0.263285	4.15299	7.28722	6.3821
BraA02G000736.m1	0.69526	0.389096	0.383837	0.208188	0.065287	0.140602	0.131522	0.117545	0.115352	0.052002	0.051803	0.061492
BraA02G000739.m1	0.418959	0.174617	0.07846	1.57361	1.79159	0.881059	3.94626	3.52123	2.72099	4.90412	6.4048	5.48344
BraA02G000751.m1	0.056464	0.090087	0.029732	0.106554	0.076361	0.095945	0.173074	0.289114	0.171932	0.057452	0.045794	0.043063
BraA02G000753.m1	0.652181	0.424277	0.526357	0.272216	0.183385	0.099383	0.096227	0.141387	0.091364	0	0	0
BraA02G000763.m1	0.144176	0.063927	0.068941	0	0.035768	0.036517	0.101012	0.064287	0.040674	0.083015	0.04622	0.08387
BraA02G000765.m1	9.80837	10.7031	10.0708	5.32354	2.90522	3.5458	0.892905	1.61188	1.23392	0.795787	0.753776	0.860845
BraA02G000766.m1	3.62832	3.95099	3.71087	7.305	11.3953	11.1748	9.03517	8.36013	8.46906	7.17935	5.90305	5.68743
BraA02G000767.m1	0	0	0	0	0.132886	0	0	0	0	0	0	0
BraA02G000769.m1	0.45916	0.396628	0.596705	0.233685	0.244057	0.209451	0.070912	0.047542	0.027411	0.965787	1.41138	1.36284
BraA02G000777.m1	0.06375	0	0.055718	0.315199	0.315604	0.37348	1.90038	1.80847	1.71585	2.43692	2.11091	1.28062
BraA02G000778.m1	0.033801	0	0	0.038025	0.029387	0	0.58998	0.499451	0.569774	1.60315	1.40365	0.973628
BraA02G000780.m1	0	0	0	0	0.034231	0	0.717786	0.694102	0.679932	5.96316	6.3689	3.84852
BraA02G000781.m1	0	0	0	0.039965	0.180122	0.129364	4.19304	2.49196	2.87391	5.40769	3.06203	2.86527
BraA02G000782.m1	0	0	0	0	0.06619	0.026268	0.83755	0.52101	1.08038	1.20083	1.17454	0.718651
BraA02G000783.m1	0	0	0	0	0.064176	0.031429	0.115539	0.090502	0.244092	1.98478	0.847877	0.765869
BraA02G000784.m1	0	0	0	0	0.25551	0.392551	1.19324	0.451315	1.17906	3.81858	3.69776	1.29771
BraA02G000785.m1	0	0.008693	0	0.168986	0.460901	0.329894	3.6209	3.13563	4.27982	6.37604	4.1027	3.10614
BraA02G000787.m1	0	0	0	0.069227	0.103287	0.061583	0	0	0	0.823452	0.378588	0.16001
BraA02G000789.m1	9.13345	8.90395	6.51402	4.05639	6.50326	3.74408	1.7872	1.12097	0.651502	0.376442	0.153569	0.633185
BraA02G000793.m1	1.07655	1.02029	1.08285	2.78657	1.86043	1.64438	1.99216	1.90489	1.62176	2.73949	3.89597	3.21842
BraA02G000794.m1	0.578673	0.57028	0.458371	0.501669	0.27747	0.389432	0.58186	0.682338	0.731464	1.90861	1.56004	1.71842
BraA02G000800.m1	0.147476	0.83327	0.407476	1.72804	1.13419	1.50202	0.411104	0.932267	0.816132	3.62739	4.09064	5.52148
BraA02G000813.m1	0.153509	0.168455	0.328668	4.68726	1.56332	2.46211	10.409	10.2112	11.7938	79.2027	77.8935	77.821
BraA02G000831.m1	31.8412	37.8599	27.2798	0.291673	0.238709	0.191749	0.046112	0.043335	0	0	0	0
BraA02G000832.m1	12.8829	9.35149	9.66114	6.67963	5.33042	5.47511	2.36529	2.70431	3.30676	0.840526	0.9401	1.1952
BraA02G000835.m1	255.057	277.316	294.186	44.3237	46.8591	49.6924	28.3254	34.4571	36.3469	98.8233	96.5382	83.049
BraA02G000839.m1	1.47107	2.19282	3.63159	13.0709	15.6652	19.0022	89.4337	68.1527	100.818	178.372	208.168	198.392
BraA02G000841.m1	5.69299	7.36745	8.52321	33.3377	25.876	22.707	36.6487	36.1537	33.4077	21.8716	19.7994	18.3958
BraA02G000843.m1	7.29537	6.90925	9.879	14.2066	16.2064	18.6405	8.45303	7.95367	8.82637	77.6092	74.7713	76.9095
BraA02G000844.m1	0.271044	0.425404	0.517372	3.03767	3.67775	2.7168	1.29805	1.85589	0.678797	2.65769	4.32187	3.74295
BraA02G000846.m1	28.7607	26.2214	25.4733	8.74633	9.3021	9.79666	5.26351	7.23784	5.64092	2.00206	2.17627	2.19345
BraA02G000853.m1	9.3986	9.94707	9.97033	15.499	11.1422	11.6861	18.3778	19.2505	24.7415	14.4858	15.1366	16.2514
BraA02G000859.m1	2.93032	2.21233	3.51244	4.17409	3.52284	3.07953	13.6343	14.4401	15.6146	6.23204	5.81898	6.27427
BraA02G000867.m1	1.58707	1.10549	1.40017	0.482789	0.268267	0.206492	0.141658	0.245362	0.133022	0.21202	0.12543	0.24678
BraA02G000869.m1	17.807	17.9407	18.3692	4.89778	3.65359	3.44572	1.61175	1.7351	1.99464	0.779453	1.10562	0.650186
BraA02G000877.m1	1.96026	1.81403	1.76446	2.57378	2.24165	2.02296	5.38279	6.89025	3.56353	0.540535	0.653753	0.674567
BraA02G000885.m1	6.57981	6.84288	7.40529	10.9515	12.0641	11.9444	22.1354	19.953	18.7335	32.3372	32.0045	31.4839
BraA02G000894.m1	3.64312	4.59036	2.91287	1.81033	1.63623	2.09134	0.639996	0.824969	0.623496	0.195419	0.265738	0.262548
BraA02G000905.m1	2.08678	2.00634	2.41594	1.22523	0.149975	0.627532	0.065697	0.069107	0.027501	0	0.155615	0
BraA02G000908.m1	0.092961	0.30866	0.42261	0	0.051291	0	1.52925	1.70486	0.354281	0.339646	0	0
BraA02G000910.m1	107.045	102.702	114.447	10.8768	19.4623	10.6379	2.01546	1.85368	1.92532	4.29056	6.17755	3.77093
BraA02G000914.m1	6.40248	6.70827	10.1139	8.00821	5.25495	5.92529	1.05957	0.995066	2.15613	51.8814	56.258	69.8862
BraA02G000916.m1	3.13234	2.48813	1.75103	0.14218	0.125629	0.108528	0.54192	0.616605	0.439317	0.031053	0.097724	0.060746
BraA02G000919.m1	0.081222	0.049526	0.04972	1.04331	1.21699	1.01789	1.37253	1.54287	1.44788	1.2378	1.20132	0.69031
BraA02G000935.m1	287.506	314.245	338.371	864.99	1405.03	1453.17	25.2126	32.5447	20.1008	10.9851	11.072	12.9779
BraA02G000938.m1	3.61146	5.47189	8.36627	42.276	46.1603	39.9907	54.2807	76.2587	52.0491	63.4915	32.7789	82.359
BraA02G000940.m1	2.8497	2.35652	1.59987	2.24558	1.72293	2.42452	0.737268	0.607611	0.70832	0.136728	0.217687	0.417703
BraA02G000943.m1	0.350928	0.20091	0.669828	0.787506	0.878159	1.06725	4.02848	3.76728	2.93581	0.311648	0.445523	0.135587
BraA02G000949.m1	337.371	381.68	327.357	279.098	374.806	368.945	142.254	145.165	122.718	39.4923	39.1203	43.4109
BraA02G000951.m1	0.064167	0.186069	0.025384	0	0	0.032919	4.17478	5.55133	0.275574	0.117581	0.041736	0.143386
BraA02G000960.m1	0.392755	0.41124	0.485102	1.43863	1.6701	1.4463	1.11886	1.14913	1.35549	0.069373	0.194078	0.270999
BraA02G000968.m1	0.110956	0.068266	0.209474	0.261952	0.092248	0.103771	0.069457	0.055902	0.115107	0.504831	0.711131	0.430305
BraA02G000969.m1	0.569642	0.645102	0.86524	0.815129	0.826836	0.755432	1.01076	1.23116	1.39826	1.59977	1.56424	2.33219
BraA02G000978.m1	18.3669	16.5574	15.5648	8.45382	6.72404	5.5849	9.64597	11.1783	8.67125	1.03252	1.0353	0.941351
BraA02G000979.m1	101.622	92.5192	78.1795	11.9224	10.0915	9.27465	9.69955	10.9036	12.1593	0.581987	0.625755	0.947765
BraA02G000984.m1	3.87158	4.17	3.97438	1.8671	3.45465	2.38508	1.69926	1.46592	1.46716	0.508072	0.503024	0.511764
BraA02G000990.m1	4.58161	4.95844	10.7418	8.28651	5.59174	8.6491	15.7005	16.3583	27.9043	26.3872	25.7833	25.219
BraA02G000994.m1	2.58002	3.08528	3.56545	10.7475	7.54867	7.42574	14.0864	15.3409	16.1894	16.8201	16.2378	14.1381
BraA02G000996.m1	0.364471	0.959193	0.362741	0.09729	0.065715	0.109678	0.11405	0.225765	0.096508	0.017633	0.023954	0.0133
BraA02G000997.m1	0.284216	0.367887	0.527947	0.492972	0.557131	0.665931	2.17601	2.51326	1.74983	0.30399	0.502602	0.494751
BraA02G000999.m1	10.7317	11.4013	9.27407	0.351262	0.709195	0.556373	0.058429	0.104861	0.072866	0	0	0
BraA02G001012.m1	0.179478	0.168211	0.414839	0.531275	0.403949	0.369495	1.49813	1.2883	0.983289	1.83165	1.11255	1.46093
BraA02G001015.m1	2.57411	2.13162	3.44643	1.22765	0.908097	1.18679	0.948832	1.43297	0.72072	6.14248	7.72506	4.831
BraA02G001016.m1	0	0	0	1.34907	1.63992	1.04677	1.13133	0.983953	0.781452	9.58555	9.27256	7.04619
BraA02G001020.m1	0.724156	0.454569	0.908312	8.40824	7.94343	9.02647	13.3503	13.3854	16.4701	59.5512	48.7263	45.1715
BraA02G001023.m1	2.2271	3.4352	4.13701	1.52783	2.44312	2.17349	1.80208	1.63755	1.33402	8.79449	7.97818	7.7468
BraA02G001024.m1	0	0	0	0.077791	0	0.111596	0.468873	0.291974	0.21411	3.78323	2.6186	3.55117
BraA02G001025.m1	1.1045	1.69965	1.35105	3.36924	6.02011	3.10942	67.0913	72.5707	50.042	10.3814	11.3677	10.1107
BraA02G001032.m1	34.0384	32.94	32.4028	6.54795	3.08332	5.29107	0.660587	0.842831	0.882407	1.93067	0.46252	0.648869
BraA02G001037.m1	0.426449	0.309318	0.36719	0.979738	0.962972	1.16094	0.839688	0.921489	1.14936	3.34237	3.3199	3.56421
BraA02G001044.m1	6.55901	5.74403	6.32303	2.78885	1.81219	1.7709	1.09223	0.922262	0.916001	1.05804	1.20438	1.10386
BraA02G001046.m1	13.9064	11.3993	12.9209	11.0889	10.2281	11.6109	3.79928	4.56856	3.79792	1.15381	1.15179	1.16878
BraA02G001059.m1	0.108519	0.189908	0.303554	0.480831	0.42403	0.5097	1.16525	0.71037	0.833635	0.314009	0.328688	0.483086
BraA02G001069.m1	7.73761	6.69043	5.88711	13.7092	12.6613	12.7544	16.0034	16.0154	16.6243	28.1795	25.2917	27.2067
BraA02G001071.m1	0	0	0	0.783336	0.425467	0.588607	0.511975	0.098788	0.936438	0.314092	0.400112	1.98343
BraA02G001074.m1	3.29069	3.42278	3.35409	1.67299	1.92978	1.40674	0.289081	0.201089	0.244173	0.286159	0.230316	0.117803
BraA02G001083.m1	0.282776	0.026243	0.062889	0.063066	0.020429	0	0	0	0	0.897536	1.13136	1.15805
BraA02G001084.m1	1.60921	1.07486	1.58268	0.381949	0.223587	0.267195	0.070092	0.06442	0.095251	0.455917	0.512962	0.492575
BraA02G001085.m1	5.34455	5.74401	5.6848	0.85782	0.741691	0.658847	0.452585	0.459786	0.565903	0.263084	0.280994	0.235422
BraA02G001101.m1	7.47312	9.22454	12.5784	3.07182	4.67692	3.24994	1.76237	1.8556	1.30344	0.904167	0.169092	0.683159
BraA02G001103.m1	213.438	210.274	198.659	26.7127	19.2172	21.5882	5.98381	7.22742	5.44321	14.3407	17.9908	14.7183
BraA02G001108.m1	10.2199	10.65	9.6006	4.35254	4.49998	3.87819	2.28312	2.44925	2.40702	0.70302	0.78523	0.665131
BraA02G001123.m1	0.04627	0	0.029003	0.033687	0.023781	0.02049	0.120094	0.154651	0.049407	0.292936	0.285747	0.295618
BraA02G001124.m1	42.0543	40.8765	36.0028	55.4302	80.4826	71.6057	29.8608	27.8784	31.091	3.67598	3.25294	4.1197
BraA02G001131.m1	12.413	11.9345	10.8201	4.42929	4.18078	4.63285	1.82985	2.08084	1.30845	2.15634	1.88091	2.05111
BraA02G001133.m1	0.443499	0.112227	0.375142	0.973385	0.716738	1.53282	0.131107	0.428768	0.480342	3.73411	2.54528	3.64906
BraA02G001134.m1	0.265344	0.136606	0.182155	0.501504	0.28156	0.380959	0.19566	0.164945	0.163065	2.93231	3.52703	4.99619
BraA02G001137.m1	4.41288	3.96174	3.44001	2.53935	2.16602	2.55212	0.327802	0.497307	0.726162	0.718519	0.525819	0.446294
BraA02G001145.m1	0.689912	0.673404	0.831928	0.37662	0.55362	0.438007	1.23345	1.02339	1.27026	0.926712	0.936024	1.13361
BraA02G001146.m1	1.69901	1.78508	1.33218	0.470852	0.394696	0.291181	0.322981	0.251655	0.091679	0.07814	0.062045	0.171084
BraA02G001148.m1	50.8327	51.8219	44.783	55.1461	85.4376	75.1262	42.2526	32.0531	32.66	3.98247	4.198	5.36428
BraA02G001150.m1	0.096614	0.120877	0.076262	0.175599	0.042651	0.072715	0.059762	0.027106	0.072068	0.76001	0.579989	0.844847
BraA02G001154.m1	0.017032	0.044419	0.024463	0.158605	0.034972	0.118136	0.073628	0.073864	0.165815	1.48539	1.03914	1.31914
BraA02G001155.m1	0	0	0	0.29295	0.01851	0.080944	0.138057	0.143051	0.2673	2.05756	1.65834	1.69132
BraA02G001158.m1	0.063414	0	0.007477	0.098078	0.009573	0.05413	0.150049	0.126721	0.23894	0.78994	0.951709	0.860992
BraA02G001163.m1	0	0.021514	0.051623	0.24453	0.38881	0.21869	0.128822	0.171464	0	0.059002	0.13373	0.068814
BraA02G001166.m1	4.00843	3.91425	3.69881	2.37144	2.20444	2.54376	2.05048	1.57565	2.02874	11.365	11.4217	12.1968
BraA02G001171.m1	1.71849	1.8114	2.39105	1.59659	1.10879	3.18984	0.346045	0.501974	0.163005	0.938614	0.989241	0.97495
BraA02G001178.m1	0.409315	0.886595	1.15889	19.0613	1.90795	48.9273	0.12479	0.09813	0.204301	1.66426	0.759278	1.03524
BraA02G001179.m1	0	0.298083	0.313235	12.8617	2.03095	26.2351	0	0	0.132648	0.188578	0.11713	0.260032
BraA02G001185.m1	4.92972	4.49122	6.25674	16.5512	26.1928	21.7101	2.92354	3.21133	2.23797	22.9459	24.0309	19.4747
BraA02G001189.m1	1.18328	3.37764	3.6234	3.29223	3.15633	2.3438	37.8154	38.6551	37.3935	59.6894	71.7759	42.6903
BraA02G001191.m1	0.203805	0.205561	0.089793	0.161945	0.222113	0.288582	0.127817	0.199871	0.348634	2.20105	2.5436	2.23902
BraA02G001197.m1	15.0156	13.8011	17.8822	5.26793	1.46728	1.2889	1.19179	1.55146	1.48083	1.34393	1.61753	1.92862
BraA02G001212.m1	0.342774	0.432593	0.343549	2.02597	1.93133	1.32494	2.65565	4.23231	2.86318	0.706918	0.325997	0.095065
BraA02G001213.m1	0.10109	0.107404	0.05831	0.402026	0.79667	0.479225	16.4974	18.9363	11.463	0.591082	0.683785	0.308618
BraA02G001214.m1	4.60705	3.98388	3.96637	3.51471	4.00664	2.48994	3.3701	3.66725	2.24703	0.290013	0.348634	0.4875
BraA02G001218.m1	1.08891	0.871643	1.27981	1.5835	0.972512	0.913476	1.33714	1.80459	2.0958	1.72925	1.76969	1.80243
BraA02G001222.m1	0.255087	0.368081	0.424945	0.303555	0.462891	0.306042	0.125039	0.059994	0.210781	0.687802	1.06005	1.10307
BraA02G001228.m1	6.11949	6.56881	6.13756	1.96466	1.61714	1.54946	0.4197	0.514946	0.54404	0.599508	0.408427	0.514355
BraA02G001239.m1	40.5179	40.7979	45.9052	86.6308	79.578	83.7736	90.0332	94.0912	92.9772	53.3514	53.0518	51.0611
BraA02G001241.m1	9.99336	9.1563	8.00658	36.4073	46.9369	38.7869	6.98924	6.54317	5.8381	86.58	82.6304	82.4675
BraA02G001249.m1	0.155082	0.056585	0.070787	0.098436	0.077756	0.052869	0.012581	0.016345	0.011681	0	0	0
BraA02G001250.m1	0.964985	0.653061	0.607056	0.091249	0.0562	0.031045	0.050784	0.03381	0	0	0.021153	0.036545
BraA02G001258.m1	1.76616	2.13984	4.4618	5.20424	7.60548	5.9603	1.26855	2.10541	6.76155	7.5366	8.23152	18.8651
BraA02G001273.m1	2.79038	1.91629	1.53004	4.44039	5.9046	5.64999	3.10239	2.39475	2.95123	5.74026	7.23362	6.03949
BraA02G001274.m1	3.08033	3.28802	2.76756	0.638695	1.125	1.18231	0.555487	0.476388	0.375233	0.126682	0	0.078514
BraA02G001288.m1	0.26371	0.052082	0.205689	0.25746	0.155947	0.06366	0.287003	0.236676	0.414402	0.832726	0.682165	0.884338
BraA02G001290.m1	3.92057	3.36009	4.38626	6.28452	3.67836	4.64214	4.91523	4.64706	7.54107	29.6836	35.4226	37.5574
BraA02G001292.m1	4.35194	3.17897	2.51172	1.91381	1.23426	1.87021	0.486156	0.549006	0.41607	0.105268	0.312496	0.108731
BraA02G001294.m1	17.3091	18.5491	20.9507	7.0032	4.48821	3.61744	1.0238	1.69356	1.21091	2.84464	2.27412	1.97909
BraA02G001295.m1	5.8312	6.05362	6.40851	2.16303	1.35168	0.414778	0.197284	0.104367	0.156827	0.573625	0.23168	0.438867
BraA02G001297.m1	29.9223	31.6899	28.7584	4.16789	4.46381	1.17506	24.8889	28.7697	52.7772	42.0467	48.6713	44.0358
BraA02G001298.m1	2.86834	3.78075	1.57908	0.064866	0	0	0	0	0	0.235221	0.66325	0.292242
BraA02G001305.m1	0.087597	0.079888	0.130032	0.048257	0.118667	0.053709	0.376511	0.225318	0.21506	0.308682	0.35998	0.394382
BraA02G001306.m1	0	0	0	0	0	0	0.1348	0.086235	0.15421	0.411381	0.388085	0.984922
BraA02G001309.m1	2.43951	3.1413	3.73548	10.2026	8.20634	18.3309	32.1218	12.9067	69.6222	358.596	421.276	563.748
BraA02G001318.m1	21.9737	22.0428	16.2677	4.73091	2.17287	3.97935	0.46721	0.650943	0.618957	0.296581	0.207579	0.271329
BraA02G001319.m1	0.077296	0	0.104074	0.104629	0.070888	0	0	0	0	0.389658	0.103228	1.31192
BraA02G001322.m1	37.9355	47.3879	45.7674	44.0287	61.4804	49.9125	66.8323	62.8663	58.5562	102.708	102.266	99.6475
BraA02G001332.m1	1.35183	1.08021	2.45655	0.332977	0.088584	0.292137	0.146765	0.311658	0.176782	0.347353	0.347548	0.30086
BraA02G001337.m1	6.03763	6.45507	5.72616	3.40608	3.88864	3.94047	0.695696	1.16782	0.753919	0	0	0.111819
BraA02G001338.m1	1.21461	1.50532	1.10785	0.544645	0.342929	0.42222	0.127717	0.202776	0.189926	0.104128	0.019468	0.047228
BraA02G001344.m1	0.252563	0.42284	0.341387	0.213738	0.162805	0.248252	0.037645	0.063796	0.130097	0.631139	1.1776	0.591882
BraA02G001351.m1	0.066309	0.060047	0.068747	0.171812	0.228985	0.189852	0.218511	0.36878	0.339199	0.783766	0.729814	0.318135
BraA02G001353.m1	0	0	0	0.314797	0	0.038405	0	0.061194	0.112241	0.80032	0.351528	0.58842
BraA02G001359.m1	5.63361	4.86139	4.30332	6.11748	5.89087	6.41297	3.0573	3.92786	2.42956	0.308625	0.384613	0.269364
BraA02G001363.m1	1.64475	1.12847	1.57657	1.95914	1.08171	0.932936	2.14312	2.46537	3.18135	2.15266	2.10538	2.48838
BraA02G001370.m1	1.75695	2.28554	2.67698	6.28017	12.2443	8.12142	12.3566	15.0425	4.75429	1.78225	1.81351	1.71936
BraA02G001375.m1	2.12982	1.9922	2.58489	2.08917	1.68342	1.67373	0.200615	0.142969	0.158462	0.038123	0.03735	0
BraA02G001376.m1	0.256745	0.418323	0.412809	0.348977	0.114679	0.143804	3.24713	3.14323	2.66775	0.615514	0.606753	0.773622
BraA02G001379.m1	1.19809	1.24456	1.72402	0.480276	0.284968	0.443212	0.033156	0.19456	0	1.04596	1.2975	1.69914
BraA02G001386.m1	199.738	266.319	150.34	40.5759	54.7327	51.7139	33.5642	30.3979	23.4207	13.8069	11.9743	13.5104
BraA02G001395.m1	2.75471	3.15252	3.00806	2.64756	3.78179	2.59525	0.177959	0.185565	0.248524	8.0641	4.55785	4.52937
BraA02G001398.m1	25.3428	34.248	16.9345	19.0116	14.8945	18.6181	38.7493	80.4358	25.9326	124.39	111.075	81.5621
BraA02G001412.m1	1.90967	1.11527	1.37066	1.54061	1.81697	2.55201	0.469093	0.787837	0.659958	0.049866	0.014411	0.048592
BraA02G001418.m1	1.22576	1.17134	0.915699	0.66064	0.774752	0.358712	0.230503	0.364468	0.441261	0.123192	0.040107	0.216671
BraA02G001421.m1	21.3703	15.1813	13.4815	15.2761	9.9818	10.9768	1.84569	1.92509	2.23508	0.346569	0.290246	0.285995
BraA02G001422.m1	0.586046	0.44351	0.27712	1.52125	4.66465	4.2081	2.48465	3.03193	5.98609	32.3205	23.7162	27.7146
BraA02G001423.m1	0	0.101536	0.311671	0.071757	0.128755	0.146787	0.108729	0.151285	0.093701	5.70878	4.31064	3.55772
BraA02G001443.m1	1.05253	1.49777	1.04538	0.546591	0.537712	0.329472	0.100614	0.111326	0.028785	0.23368	0.156683	0.228653
BraA02G001464.m1	112.746	105.494	106.807	978.875	1167.82	1095.95	370.281	422.902	388.214	2622.3	2759.61	2936.58
BraA02G001470.m1	2.61924	2.004	3.14997	1.79249	2.00773	1.8972	3.77289	3.14458	3.07239	9.80307	10.5498	10.2647
BraA02G001475.m1	0	0	0.050213	0.203367	0.216675	0.017673	1.41084	0.345474	0.019425	0	0.033915	0.137842
BraA02G001483.m1	3.40491	4.04058	4.45596	4.17917	6.72652	12.1304	7.32984	5.8369	8.98116	23.4947	28.6161	36.482
BraA02G001484.m1	0.110289	0.351917	0.176755	0.114724	0.74169	0.21445	3.84393	4.18954	0.512426	0.078418	0.114478	0.059531
BraA02G001495.m1	16.4691	16.2634	20.0252	2.9141	2.03782	1.70934	1.76902	2.11061	1.85321	1.26878	1.08216	1.6911
BraA02G001498.m1	0	0	0.02693	0	0.075716	0	0.325681	0.129007	0.094288	0.853593	0.683642	0.80425
BraA02G001503.m1	1.12476	1.14954	1.58706	2.38733	2.41802	2.74628	3.09368	4.4084	2.76122	2.70737	3.14424	2.82611
BraA02G001510.m1	7.24409	7.063	7.14899	6.12091	6.35158	6.86731	6.02328	6.52184	5.52557	17.664	18.163	17.5799
BraA02G001518.m1	2.18511	1.47049	1.98504	3.51038	3.64807	2.12898	14.1405	16.8641	6.72167	0.83576	1.09397	1.0745
BraA02G001522.m1	8.79154	7.69955	5.95798	8.5666	7.79731	8.51884	1.6558	2.17495	2.50982	0.612661	0.793361	0.457273
BraA02G001542.m1	80.3463	77.2662	73.2008	1.52356	1.58478	3.03343	0.147529	0.130588	0.104437	0	0	0.086078
BraA02G001546.m1	2.36219	1.80364	1.69524	3.07625	4.59559	3.51922	9.47372	7.07392	8.55492	1.53442	1.43084	3.62669
BraA02G001550.m1	6.27619	8.14698	7.76481	7.99821	8.38776	6.76247	9.42265	8.23055	8.04935	19.99	19.888	19.1477
BraA02G001553.m1	0.762692	0.658967	0.827709	0.868412	1.97256	1.35053	1.54779	2.13659	1.59229	2.24029	1.62159	2.86022
BraA02G001557.m1	0.046064	0.015705	0.080979	0.174462	0.145569	0.058595	0.595619	0.267581	0.267112	0.070763	0.127499	0.131904
BraA02G001562.m1	0.202451	0.231803	0.197358	0.257213	0.151069	0.129505	0.727417	0.793088	0.834844	1.89589	2.31196	3.09089
BraA02G001564.m1	5.83577	6.10261	6.20517	3.00315	2.35414	2.56155	0.466903	0.6888	0.4738	1.22987	1.37422	1.20063
BraA02G001568.m1	1.84929	1.60071	0.823426	1.04608	0.637702	0.861613	0.071672	0.081833	0.061696	0.204277	0.293029	0.350907
BraA02G001574.m1	4.56389	3.34423	3.44691	3.17721	3.16153	2.31713	1.35909	2.06229	2.21837	0.299898	0.193493	0.238872
BraA02G001575.m1	0	0	0	0.124363	0.572515	0.165974	0.387235	0.19947	0.203321	0	0.163977	0
BraA02G001582.m1	0.670718	1.20905	0.833321	0.145484	0.246159	0.129405	0.06274	0.034415	0.133377	0	0.034593	0
BraA02G001595.m1	0.835375	0.79916	1.28103	0.374487	0.316799	0.559846	0	0	0	0	0	0
BraA02G001616.m1	1.95749	7.64414	5.69376	3.20654	2.68881	3.21775	3.82819	4.06573	1.11506	0.229242	0.20124	0.204141
BraA02G001617.m1	0.49072	0.326504	0.509304	3.48089	2.84047	3.07193	10.3188	9.86364	10.6026	3.19089	2.30372	1.93862
BraA02G001631.m1	0	0	0.160687	1.67006	0.841652	1.03551	1.60154	0.873675	0.871714	5.10011	3.575	4.23736
BraA02G001633.m1	21.3109	28.7615	25.7173	59.9313	99.1269	93.052	44.5669	41.1691	33.4821	35.0165	37.2145	32.7158
BraA02G001634.m1	0.179149	0.188175	0.280314	1.06763	0.802493	1.41023	0.477775	0.507092	0.588147	0.908414	0	0.297877
BraA02G001638.m1	0	0	0	0.165749	0.132693	0.174431	0.041164	0.027254	0	0.200244	0.036835	0.203919
BraA02G001645.m1	16.3164	15.9294	14.7255	18.2317	13.4908	13.0756	11.4325	11.8387	12.0085	40.731	39.007	35.3662
BraA02G001652.m1	55.3446	61.5427	56.0249	107.774	132.364	138.888	131.211	130.302	128.748	47.8048	48.3508	48.8546
BraA02G001653.m1	4.42697	2.92136	2.71796	14.5902	22.233	16.764	47.3852	45.8255	30.9914	5.32992	5.15906	5.40236
BraA02G001668.m1	5.77864	4.92718	5.68727	10.1626	7.3066	9.90181	4.15251	4.4824	4.60191	33.7656	34.8181	39.5206
BraA02G001669.m1	0	0	0.035967	0.047166	0	0	0	0	0.021425	0.128547	0.281949	0.401575
BraA02G001670.m1	0.065788	0.126763	0.110179	3.0407	2.32898	1.86729	21.6054	20.3845	18.0434	10.9875	11.6203	10.4713
BraA02G001693.m1	68.1523	60.8348	65.1153	37.9774	49.3634	59.0107	54.641	48.0094	87.1648	6.76377	7.96671	9.42425
BraA02G001719.m1	2.78912	2.69296	2.55629	1.51133	1.36048	1.16171	0.287115	0.257112	0.281096	0.418661	0.358102	0.485529
BraA02G001723.m1	3.20169	3.35198	3.86226	3.55587	3.17192	4.1131	2.40302	2.1499	4.00963	12.7784	14.5388	16.1857
BraA02G001734.m1	0	0.042467	0	0.088428	0.059015	0.170748	0.461417	0.167561	0.346406	0.871034	0.621274	0.520631
BraA02G001735.m1	3.94432	3.29808	3.6323	5.23969	4.0035	4.85703	1.54451	1.98497	1.80832	8.54689	8.62938	7.95123
BraA02G001750.m1	0.67069	0.425302	0.613046	1.21053	0.912841	1.21806	0.396794	0.110982	0.160158	2.59648	2.32587	4.94743
BraA02G001751.m1	3.28352	2.81766	2.93168	1.3176	0.67306	0.691019	0.07444	0.168968	0.065744	0.110272	0.210788	0.067188
BraA02G001756.m1	5.07344	5.03824	5.98665	9.82696	7.02177	7.90472	4.63314	4.88084	5.50312	14.7877	13.1668	12.5431
BraA02G001759.m1	3.35866	3.88068	3.6406	5.1176	5.5048	6.61085	5.67083	5.54847	7.60352	8.30663	8.74914	10.0475
BraA02G001773.m1	0.337739	0.404391	0.318156	0.280608	0.145964	0.072184	0.030351	0.035538	0	0	0.033473	0.026747
BraA02G001775.m1	13.2559	14.0311	16.779	27.2383	35.0929	34.1876	90.3464	90.6515	87.468	101.56	101.542	95.3927
BraA02G001789.m1	1.03706	1.00129	1.20805	0.346896	0.349696	0.423007	0.337433	0.500889	0.539396	2.32582	2.9939	2.79333
BraA02G001792.m1	0.715999	0.791501	0.664607	1.837	2.55757	2.22332	11.242	12.3647	8.52103	1.80652	1.63715	1.40107
BraA02G001794.m1	0.04268	0	0.196638	0.03161	0	0	0.021851	0.046712	0.033435	0.65457	1.07061	1.12592
BraA02G001799.m1	0.91522	0.838932	1.53539	0.188149	0.113925	0.034916	0.025478	0.117467	0.094919	2.35468	2.77038	3.23579
BraA02G001807.m1	1.15558	1.07489	1.56559	0.737414	0.323347	0.438086	0	0.138642	0.029762	0	0.021291	0
BraA02G001811.m1	337.296	333.083	344.689	61.1444	71.6623	67.5754	30.2966	32.028	29.2043	51.3613	54.3998	56.6268
BraA02G001819.m1	2.16727	3.16511	3.9172	6.50188	12.0861	7.97885	28.4102	24.8623	22.8574	8.75647	10.6377	11.0876
BraA02G001821.m1	70.4078	66.2851	63.6241	182.814	164.555	171.691	135.319	148.639	151.107	104.992	113.473	140.572
BraA02G001822.m1	8.01866	7.0389	6.35693	7.91538	8.48614	9.52214	2.64166	2.46988	2.12274	0.234481	0.339263	0.211996
BraA02G001826.m1	25.8957	27.6773	30.507	54.256	49.8354	45.3058	62.1434	66.2878	65.1053	18.205	21.7093	18.7033
BraA02G001839.m1	3.00503	2.60971	2.55381	3.01567	2.75865	2.077	1.07019	1.35778	1.00718	13.6381	6.76455	5.61257
BraA02G001843.m1	30.1142	38.7017	34.0227	41.5121	61.7091	49.8094	95.6748	63.2138	53.6436	40.0318	35.8206	37.3295
BraA02G001847.m1	0.16551	0.242327	0	0	0.287599	0.331418	0	0.097096	0	1.14687	0.961946	0.686435
BraA02G001848.m1	0.033648	0.033184	0	0.532104	0.407911	0.524032	0.058001	0.257849	0	2.43746	1.91673	2.95415
BraA02G001850.m1	0.35812	0.181862	0.151441	2.05727	1.54066	1.35236	1.24113	1.4635	1.65693	3.08218	2.92942	3.53222
BraA02G001852.m1	0.07942	0.046583	0.029891	0.368447	0.20306	0.168979	0.214717	0.283075	0.24947	1.56156	1.16501	1.21273
BraA02G001854.m1	0	0	0	0	0	0	0	0	0	0	0	0
BraA02G001855.m1	1.73565	1.78038	1.8078	3.39419	3.92499	4.7649	3.65602	3.82818	4.44389	3.2958	3.55039	3.09054
BraA02G001859.m1	4.45978	5.18637	4.99366	4.27538	4.67734	6.23648	4.57776	4.05248	4.66758	13.1716	11.7115	10.8097
BraA02G001862.m1	0	0	0	8.04952	18.8254	14.1985	17.3922	10.959	11.8703	9.67452	11.5448	8.33012
BraA02G001863.m1	0.153444	0.152267	0.192767	16.5679	42.1292	35.1234	21.5625	18.5781	18.5716	15.7963	20.0305	17.0454
BraA02G001866.m1	0	0	0	0.803814	0.917451	0.473752	0.646792	0.490288	0.430756	0.276392	0.128136	0.177972
BraA02G001867.m1	4.86866	5.66252	4.04409	0.329661	0.257758	0.536631	0.044138	0.078258	0.018744	0	0	0
BraA02G001870.m1	3.18596	2.72665	2.3221	2.59733	0.673481	0.636524	0.251879	0.207502	0.254844	0.397782	0.636963	0.494741
BraA02G001873.m1	3.51536	2.9295	2.00653	2.14324	1.63296	2.10181	0.367069	0.380249	0.553872	0.0553	0.065814	0.081599
BraA02G001876.m1	2.84271	2.47978	2.32698	2.05849	1.53939	2.06027	0.400486	0.482133	0.479244	0.312724	0.296916	0.161576
BraA02G001882.m1	0.917089	0.62992	0.646813	0.677278	0.586674	0.314259	0.121915	0.191278	0.248891	0.024027	0	0
BraA02G001888.m1	0.205871	0.120481	0.023154	0.026981	0.025522	0.044241	0.166191	0	0.012667	0.634981	0.967005	1.36927
BraA02G001902.m1	30.1318	30.0583	25.6855	15.8706	8.13997	8.026	3.68697	3.36406	3.10335	3.21377	2.32247	2.19566
BraA02G001909.m1	0	0	0	0	0	0	1.1557	0.676401	0.545963	7.78806	11.9523	7.59583
BraA02G001911.m1	121.009	126.195	128.84	419.376	574.661	564.421	637.32	691.181	718.632	343.698	369.881	409.239
BraA02G001914.m1	96.4112	87.9039	105.984	30.9646	19.0137	19.9792	0.449263	1.37573	1.35457	0	0.057432	0.05631
BraA02G001917.m1	25.8326	26.7855	19.2269	13.2337	18.8031	17.1495	7.14306	6.51075	5.64984	1.11853	1.70743	1.49395
BraA02G001921.m1	0.119322	0.069172	0.205656	1.13729	0.509538	0.97425	0.550703	0.522028	1.46497	8.34715	6.71079	7.97989
BraA02G001928.m1	2.09646	2.00064	4.61389	2.65759	1.30726	2.35438	2.0677	2.33737	2.17706	76.4746	58.9929	55.4431
BraA02G001941.m1	0.259873	0.233119	0.246418	0.589827	0.395542	0.428658	0.254083	0.421837	0.424644	3.91203	3.29222	4.3999
BraA02G001946.m1	0.245643	0	0.180543	0.448692	0.287556	0.159582	0.308903	0.514435	0.328459	0.756216	0.414674	0.605431
BraA02G001948.m1	0.910701	0.468538	1.27612	0.734743	0.783763	0.911387	1.51494	1.9295	0.900766	2.68826	1.82654	2.43703
BraA02G001950.m1	0.061511	0	0	0.241018	0.130713	0.134224	0.310264	0.355413	0.331588	0.178392	0.288706	0.058715
BraA02G001954.m1	1.75145	1.94866	2.54736	1.36675	1.31075	1.83777	0.954673	0.946837	1.54964	6.32672	7.26423	8.93289
BraA02G001963.m1	10.0587	9.815	9.60717	12.6547	9.81944	10.8454	6.98969	7.21587	9.18625	21.1838	19.7334	23.6895
BraA02G001965.m1	0.202922	0.325656	0.296165	0.169753	0.450113	0.432694	1.22228	0.602735	0.382578	0.199746	0.198215	0.296037
BraA02G001966.m1	3.77188	3.81295	2.67997	5.49064	7.90726	7.72898	36.8676	33.1236	29.6353	12.1656	12.7614	16.9292
BraA02G001969.m1	0.057352	0	0.207504	0.420953	0.36543	0.30606	0.381733	0.415096	0.651845	0.180599	0.189949	0.048829
BraA02G001971.m1	0.865024	0.644044	0.878972	2.19712	2.47753	2.75266	2.82131	2.54506	3.49067	5.31435	3.87711	5.83264
BraA02G001977.m1	4.37549	4.83417	5.64079	54.3295	37.823	45.1508	93.2308	85.7911	101.636	57.699	59.5695	55.1953
BraA02G001979.m1	5.94769	5.72674	4.67301	1.95628	3.47753	3.29729	0.717433	1.09208	0.704488	0.650996	0.908439	0.553966
BraA02G001981.m1	60.8107	53.1123	56.0411	22.4842	20.8616	19.0733	3.57993	4.13675	4.05803	2.12165	1.55503	1.38741
BraA02G001982.m1	1.2251	1.05984	1.20789	5.66422	3.82781	3.68122	2.35199	2.31997	3.96828	6.23158	7.64928	5.91678
BraA02G001987.m1	1.5705	1.24438	1.40661	13.0408	14.5566	11.452	15.2605	19.8229	11.3237	5.42476	4.17287	4.05323
BraA02G001989.m1	12.6069	14.6165	13.475	23.4578	28.4421	28.3999	87.7018	77.2391	73.8774	70.8309	72.4329	69.7555
BraA02G001990.m1	3.51704	3.39906	4.17273	14.043	9.76234	10.4835	21.6408	24.3188	22.8639	44.2623	55.3728	53.1685
BraA02G001995.m1	4.70938	4.3953	4.15614	2.22022	1.23775	0.818055	0.149836	0.278707	0.165599	1.26497	0.915846	0.676349
BraA02G002003.m1	5.5597	5.17261	5.59425	2.20488	1.88861	2.25783	0.530978	0.393965	0.616142	1.79645	1.89727	1.72503
BraA02G002005.m1	0.355183	0.322385	0.470607	0.777397	0.783818	0.868234	1.59338	1.56887	2.28948	5.54318	4.09759	6.69156
BraA02G002009.m1	0	0	0	0.206186	0.888883	0.929966	4.97976	3.95991	4.05053	1.21952	1.02866	1.05618
BraA02G002017.m1	9.28634	9.48528	8.55156	3.46384	2.7622	2.83877	0.989721	1.14138	1.31272	1.67405	1.74067	1.80496
BraA02G002020.m1	1.347	1.38444	0.899029	0.739081	0.55178	0.750418	0.176291	0.135661	0.113919	1.03175	0.730516	0.537169
BraA02G002027.m1	0.635724	0.576648	0.573196	0.78396	1.34413	0.830506	6.33403	10.4566	5.03248	0.058774	0.110263	0.146286
BraA02G002038.m1	2.38482	2.28979	2.39162	2.21501	2.05939	2.14949	1.37845	1.27618	2.45076	4.63412	5.2686	5.11981
BraA02G002055.m1	0.05942	0.139031	0.100371	0.039635	0.04245	0.110362	0.480615	0.870824	0.478036	0.108867	0.105081	0.043428
BraA02G002066.m1	0.347919	0.445828	0.245413	0.317191	0.226347	0.336798	0.20463	0.13295	0.094197	0	0.019865	0
BraA02G002070.m1	9.59154	9.40166	9.32669	7.81977	8.70045	7.85426	4.87347	4.37627	3.85871	24.2637	22.7927	22.9864
BraA02G002074.m1	0.398624	0.472228	0.402331	0.367717	0.327287	0.374121	0.235124	0.222155	0.133878	0.018596	0.03735	0.051444
BraA02G002079.m1	0.33665	0.197651	0.415649	0.660714	0.908865	0.906429	1.54428	1.96135	1.32993	0.971375	0.860561	0.732875
BraA02G002084.m1	7.45845	7.00803	5.79051	3.58545	3.58711	3.50074	0.25531	0.250908	0.092265	0.119989	0.114665	0
BraA02G002087.m1	0.125627	0.468024	0.557195	1.49589	0.592249	0.577649	1.20237	1.07254	1.77296	3.65527	3.50634	3.85092
BraA02G002088.m1	0.073678	0	0	0	0.018365	0	0.038319	0.042262	0.039355	5.62876	4.2955	4.23504
BraA02G002089.m1	0.07505	0.194815	0.082045	0.526689	0.421639	0.602101	0.77012	0.924336	1.07204	10.8081	10.5145	14.1635
BraA02G002091.m1	2.75226	1.13611	2.53952	0.366412	0.147916	0.137483	0.157163	0.310762	0.072791	0.142181	0.026887	0.151403
BraA02G002107.m1	13.2218	13.6721	13.6875	6.76286	3.61411	3.52322	1.58707	1.43597	0.834573	1.26287	0.850777	0.935148
BraA02G002112.m1	8.285	8.25116	8.6212	4.43208	3.91119	3.27567	0.668053	0.856669	0.650546	5.68549	6.3144	5.03573
BraA02G002113.m1	0	0	0	0.030383	0.132925	0	1.8251	1.83471	1.02352	3.43601	3.07153	2.91682
BraA02G002114.m1	0.145243	0.314153	0.471514	3.59021	7.36136	5.9345	1.11838	1.2012	0.731875	0.068527	0	0
BraA02G002115.m1	16.912	19.8265	22.3141	24.4177	15.206	20.1637	48.4516	39.5017	84.5035	106.599	104.6	109.991
BraA02G002117.m1	1.3419	1.29558	1.06599	0.729458	0.515887	0.452821	0.166009	0.102897	0.179465	0.118511	0.10611	0.133146
BraA02G002121.m1	24.3912	27.1997	31.9373	53.1579	50.2398	59.9961	60.1709	51.4807	54.1308	38.7212	32.7989	37.8781
BraA02G002122.m1	0.9501	1.23846	1.01426	0.811157	0.790496	1.08858	0.020053	0.189265	0	0.681746	0.341135	0.644103
BraA02G002123.m1	8.31515	9.00871	7.04562	6.26038	3.66398	4.69183	0.036885	0.08261	0.062711	0.933867	1.04861	0.806762
BraA02G002127.m1	2.1761	1.69353	1.84898	0.312246	0.317638	0.286404	0.230846	0.26979	0.213839	0.094414	0.125862	0.164323
BraA02G002128.m1	0.960159	0.653204	0.991909	1.61348	1.35993	1.37657	5.69907	5.26015	4.4477	5.61827	6.23464	6.52713
BraA02G002130.m1	1.5458	1.47951	1.48627	0.560275	0.293104	0.53608	0.122846	0.178947	0.097758	0.092476	0.072508	0.086444
BraA02G002131.m1	0	0	0.019295	0.218492	0.125402	0.165817	0.044043	0.034192	0.151763	4.3922	2.35039	2.21565
BraA02G002146.m1	36.9021	40.3147	27.5368	19.2448	27.2412	24.2983	9.82803	8.05949	7.00151	3.08258	3.3667	4.20671
BraA02G002151.m1	59.6654	73.1333	74.3465	7.11328	8.00404	4.26298	0.375663	0.303333	0.1555	0.123894	0.132154	0.244903
BraA02G002154.m1	6.091	5.89809	7.60506	23.0443	18.8835	19.8432	15.7671	11.5357	20.5859	51.1149	55.8826	53.2104
BraA02G002158.m1	78.5959	89.2203	96.0937	118.542	114.002	118.336	203.608	199.22	189.376	206.335	199.959	198.345
BraA02G002163.m1	185.82	191.538	239.492	35.5044	44.7757	45.771	7.83153	10.8139	9.54197	3.89273	5.17703	4.78987
BraA02G002169.m1	9.21038	10.2726	10.3596	4.41794	2.42339	2.40858	1.69067	2.13726	1.3671	1.23885	0.777483	0.848438
BraA02G002170.m1	0.207373	0.298094	0.596354	0.799999	0.695798	0.584316	0.021611	0.021591	0	1.07773	1.34674	0.725405
BraA02G002183.m1	6.75076	6.10711	6.80664	3.1293	3.33522	2.8972	0.78347	0.407876	0.822419	2.85677	3.41971	3.8843
BraA02G002232.m1	0	0	0.037565	0	0	0	0.058084	0.149413	0.023941	0.110539	0.103371	0.154469
BraA02G002234.m1	6.92539	5.63308	3.94477	1.35671	2.71374	1.99325	0.204723	0.146726	0.336199	2.51675	2.73935	2.42285
BraA02G002237.m1	10.1774	8.82479	9.72125	9.18439	10.4152	9.23184	8.73206	9.64571	9.10427	19.4058	22.2567	23.2916
BraA02G002249.m1	14.2402	12.128	17.2928	4.80135	3.9309	5.52233	0.500925	0.487738	0.606474	0.040623	0.017843	0
BraA02G002250.m1	10.9629	7.67364	13.175	28.575	20.7314	29.6424	30.5059	28.0569	52.4241	67.2014	77.9332	78.8036
BraA02G002258.m1	7.24657	8.46324	7.43146	5.79306	6.72387	6.32798	3.48854	3.52359	3.26019	0.163373	0	0.067284
BraA02G002262.m1	3.53851	3.14416	2.93638	2.95505	1.5354	1.67382	0.468408	0.64956	0.774694	0.231328	0.232947	0.262001
BraA02G002270.m1	1.144	1.47593	1.33323	0.637691	0.575196	0.636848	0.22104	0.347426	0.135513	0.074889	0.05404	0.018265
BraA02G002275.m1	0.08693	0.031242	0.282707	4.8418	7.06147	7.73551	12.078	8.50942	13.9275	27.1894	30.0473	33.5968
BraA02G002279.m1	5.19472	4.98575	6.07436	7.62639	8.39046	8.29955	8.15993	6.72836	8.54611	25.2497	27.3208	28.0763
BraA02G002284.m1	1.81521	1.5119	2.24973	4.23488	5.31737	4.51896	5.40137	5.00527	3.90776	12.2765	14.311	12.1228
BraA02G002285.m1	0.275238	0.337883	0.315912	0.334195	0.138807	0.192441	0.274261	0.123064	0.274613	2.25909	2.23086	1.95356
BraA02G002286.m1	0	0	0	0	0	0	0	0	0.017166	0.284121	0.284746	0.244195
BraA02G002288.m1	0.831888	2.89207	2.1543	0	0.130629	0.105271	0.157545	0.039261	0.110434	0	0.029962	0.040127
BraA02G002291.m1	0.337354	0.565969	0.441481	2.67313	2.40313	2.48394	3.50529	2.77865	2.60561	13.1274	10.3553	11.4634
BraA02G002292.m1	1.39367	2.64784	1.58001	0.849278	0.259157	0.463694	0.383309	0.357401	0.431472	2.31545	2.48603	2.09739
BraA02G002294.m1	1.43906	1.25527	1.44131	1.62543	0.652574	0.918396	0.349688	0.374935	0.629554	6.81911	6.77424	8.83032
BraA02G002318.m1	21.7171	18.2881	20.4328	11.1629	12.0852	16.0863	3.42497	4.01539	3.1175	0.076841	0.102583	0.052572
BraA02G002321.m1	0.233576	0.367529	0.30619	0.310866	0.352653	0.156145	1.89578	2.19963	0.84459	6.06218	8.9937	6.97187
BraA02G002328.m1	1.85825	3.18021	2.00435	1.33727	0.859318	1.30352	0.098114	0.22448	0.16636	0.861105	0.902358	0.633915
BraA02G002342.m1	0.62449	0.384337	0.703126	0.224228	0.162854	0.450596	0	0.085591	0.049215	0.072858	0.069621	0.040014
BraA02G002343.m1	3.48449	3.13069	3.57538	2.57335	1.62758	2.0169	0.071099	0.158558	0.138835	4.03558	4.19024	4.21523
BraA02G002359.m1	0.851843	0.885897	0.700597	1.478	2.55144	1.92093	2.14098	2.57786	1.76011	3.46282	4.06261	2.41701
BraA02G002361.m1	0.242387	0.667516	0.823705	0.601734	0.636003	0.451083	0.82644	1.45626	0.509156	9.829	14.8847	10.6092
BraA02G002364.m1	2.01864	1.71316	2.50391	1.35046	0.696334	1.20515	0.33734	0.441744	0.463544	0	0.125716	0.160941
BraA02G002368.m1	0.738335	0.88457	1.17624	2.0239	1.50871	1.85526	3.38751	3.30001	2.52043	2.79499	3.30832	2.00661
BraA02G002369.m1	1.98414	2.36784	2.68305	6.83179	4.88302	5.24913	8.65789	10.8038	8.54368	6.05902	5.23992	5.99718
BraA02G002373.m1	2.53057	3.97252	3.04057	1.89296	2.85059	1.68898	0.505321	0.408697	0.353043	0.608962	0.391057	0.238904
BraA02G002385.m1	0.766401	0.728831	1.00474	0.297727	0.079527	0	0.025828	0.086095	0	0.052284	0	0
BraA02G002394.m1	21.2568	22.7879	22.7083	70.4683	63.5077	52.1631	45.7634	42.1609	32.282	38.6178	36.8234	36.5389
BraA02G002396.m1	163.707	154.044	123.46	27.0678	38.0849	31.419	16.1267	16.398	14.311	27.5481	21.9708	21.7167
BraA02G002400.m1	0.031262	0.04017	0	0.071622	0.040328	0.037032	0.030587	0.021761	0.02664	0.333565	0.245125	0.269336
BraA02G002415.m1	171.003	184.288	217.838	303.459	278.889	256.635	398.95	420.26	471.416	405.887	420.544	423.11
BraA02G002427.m1	13.9733	14.5776	14.9065	22.3158	22.6471	23.2815	13.9072	15.8969	17.0829	54.993	60.8492	61.5438
BraA02G002432.m1	0.553219	1.17623	2.41143	159.072	148.202	179.098	182.579	139.41	190.841	155.661	153.823	140.527
BraA02G002436.m1	35.9907	41.2752	37.74	73.9189	106.212	102.454	112.267	104.95	100.506	60.781	58.5118	57.9709
BraA02G002437.m1	0.180281	0.33463	0.565283	0.852867	0.531148	0.473127	0.713803	0.788076	0.712763	3.08309	3.79961	4.38355
BraA02G002444.m1	4.67547	3.9473	4.37883	5.94259	5.29961	5.77356	4.05501	4.32495	3.68578	12.2114	13.0268	11.6162
BraA02G002446.m1	1.64804	2.03411	1.46524	0.549595	0.9988	0.709057	0.365765	0.596591	0.447698	0.133955	0.135249	0.173699
BraA02G002456.m1	26.2363	26.7492	23.9131	6.08849	7.97174	6.77422	1.95875	2.3735	2.46389	0.045628	0.085768	0.040241
BraA02G002458.m1	1.1722	0.42287	0.712042	1.16366	0.387447	1.15556	0.4898	0.475172	0.490004	6.48829	6.23627	4.88983
BraA02G002463.m1	21.5959	23.9553	27.3607	30.2491	19.961	20.2326	13.5225	14.0714	18.53	83.3066	80.4985	70.0365
BraA02G002466.m1	2.34509	3.25414	2.96092	0.07368	0.164074	0.232899	0.07898	0.014503	0.080196	5.6306	7.43168	3.98771
BraA02G002467.m1	1.54142	2.20716	2.24713	0.94029	0.484707	0.852536	0.164595	0.236493	0.236217	0.502213	0.32179	0.414652
BraA02G002470.m1	5.87997	7.19892	8.18985	19.4276	22.5733	19.4565	37.0322	38.1855	39.1365	23.2703	26.0139	24.1322
BraA02G002476.m1	4.17861	4.65111	5.13314	2.17573	3.08596	3.4642	0.117431	0.081043	0.178521	0.433498	0.285208	0.220533
BraA02G002483.m1	0.227392	0.415343	0.353897	0.107245	0.064205	0.147742	0.291931	0.244076	0.399432	0.734287	1.26524	1.27355
BraA02G002493.m1	12.3698	13.1841	13.5704	26.2283	40.8071	38.5864	114.152	103.476	95.842	55.8843	49.5674	51.0225
BraA02G002502.m1	2.95203	3.21653	3.04671	2.95309	3.95811	2.91846	6.06892	6.80303	4.246	5.7288	4.84032	5.75098
BraA02G002515.m1	10.8465	11.337	9.1527	0.880546	1.1181	1.44638	0.020074	0.038193	0.057127	0.072772	0.10625	0.079852
BraA02G002520.m1	4.23759	4.22371	4.51867	12.4534	8.81624	8.71131	15.4135	17.0885	15.2407	20.3541	20.0843	21.463
BraA02G002541.m1	0	0	0	0.331407	0.151906	0.461485	0.225297	0.319701	0.073943	25.0616	22.3689	31.3957
BraA02G002543.m1	7.14218	8.30713	8.73842	6.614	5.04272	5.91408	1.49343	1.72542	2.82688	30.0268	32.8009	34.3892
BraA02G002547.m1	0.50784	0.457892	0.785711	0.82535	0.360063	0.446465	0.494104	0.391416	0.674473	4.01302	3.18141	3.1674
BraA02G002551.m1	13.4903	17.6363	18.1959	2.1452	4.11817	1.58061	0.541209	0.453182	0.607824	0.341039	0.348744	0.327772
BraA02G002552.m1	6.1445	6.35082	6.93287	9.7983	9.80551	7.83476	12.5276	13.9373	12.7177	23.0365	22.4172	20.4807
BraA02G002554.m1	1.04233	1.13543	1.4833	0.946003	1.29461	1.15365	1.08806	0.722346	1.0469	12.4366	11.707	15.5875
BraA02G002557.m1	0.87961	0.798468	0.752286	0.280286	0.810821	0.864995	0.173187	0.236738	0.422464	1.59141	2.2415	3.05639
BraA02G002558.m1	26.9498	25.1507	33.2521	10.4668	14.1034	10.6437	21.1457	21.7855	19.0506	69.3919	68.3585	61.6996
BraA02G002559.m1	2.51101	1.99084	1.37566	1.51716	0.921946	1.06768	0.245227	0.281952	0.145264	0.211752	0.134192	0.201794
BraA02G002560.m1	0	0	0	0	0.085292	0.259413	1.12617	0.673733	0.847793	0.125342	0.498886	0.377636
BraA02G002569.m1	0.746351	0.548749	0.791659	0.442813	0.306956	0.352167	0.053323	0.161421	0.078654	0.078836	0.049014	0.091805
BraA02G002572.m1	0.947852	1.04677	1.15695	0.855191	0.715273	0.528261	0.20533	0.206952	0.143527	0.030437	0.077751	0.088094
BraA02G002599.m1	3.10762	2.3994	2.97993	1.03238	1.01086	0.763843	1.67175	2.68476	1.00987	0.26253	0.566094	0.203868
BraA02G002604.m1	22.011	23.8263	30.855	0.918019	0.673105	1.19047	0.075807	0.085169	0.070585	0	0.181348	0.167355
BraA02G002606.m1	1.06955	1.39187	0.937736	0.820527	0.699771	0.754258	0.162636	0.097017	0.322002	0.056082	0.143874	0.118336
BraA02G002609.m1	4.7445	5.68619	5.02803	1.29357	1.01288	1.35593	0.446835	0.561084	0.447979	1.4128	1.38291	1.64466
BraA02G002613.m1	5.34977	7.1739	6.66188	12.2011	13.2542	19.3406	17.2024	11.7468	21.6025	25.417	25.178	35.5373
BraA02G002627.m1	7.99609	8.57721	8.91296	19.7524	15.0416	23.9932	17.2698	14.1094	29.1204	32.1979	31.3271	43.6508
BraA02G002630.m1	3.51002	2.80035	2.14184	3.61352	3.36483	3.9587	0.837612	0.721009	0.96469	0.074588	0.146285	0.108712
BraA02G002633.m1	1.9673	1.79971	2.30753	1.67269	1.86206	1.90018	0.355498	0.466328	0.564535	0.246798	0.206937	0.214428
BraA02G002636.m1	4.40075	4.93109	5.50286	3.97101	2.51984	3.13781	0.392858	0.814308	0.522294	0.267042	0.576264	0.304071
BraA02G002645.m1	0.216962	0.151518	0.127999	1.18161	0.555918	0.37684	0.111278	0.216151	0.132355	4.43139	3.59063	2.71859
BraA02G002652.m1	0.529836	1.32356	1.37991	1.12199	1.55319	1.16245	4.22185	3.58296	2.49004	2.12901	2.18231	2.37654
BraA02G002657.m1	3.41448	3.54804	2.20091	3.62878	4.84129	5.3452	18.7837	17.6852	17.4866	15.9781	19.391	14.1971
BraA02G002659.m1	0.843935	0.633391	0.9081	1.11794	1.05264	0.787369	1.69648	1.42935	1.01758	2.69871	3.7842	3.11803
BraA02G002660.m1	12.1284	11.1305	14.5012	16.1801	12.733	15.8516	20.3721	23.5197	34.692	50.2467	55.79	66.7216
BraA02G002666.m1	0.027831	0	0	0.103958	0.115992	0.060384	0.202903	0.17109	0.283446	2.22073	2.04176	2.3485
BraA02G002675.m1	7.22641	6.32067	4.73792	15.4887	12.3673	14.0919	23.2869	25.9041	24.4137	46.438	45.2361	42.8612
BraA02G002679.m1	0.567054	0.429791	0.833655	1.47198	1.7223	2.14086	2.5238	2.29802	1.50843	4.65109	2.52331	0.757043
BraA02G002682.m1	5.03574	5.30823	4.3536	0.721879	0.577884	0.957074	0.765838	0.598156	0.54242	1.14698	1.21507	1.1436
BraA02G002685.m1	0.34403	0.552673	0.70285	5.74839	6.92559	5.92627	11.3291	10.2109	9.10749	12.5304	12.6011	13.0155
BraA02G002691.m1	0.095092	0.060237	0.030321	0.191544	0.58479	0.578735	0.182127	0.144787	0.431881	0.127636	0.154975	0.065372
BraA02G002705.m1	13.6001	12.7569	11.1836	3.23445	2.67859	2.82603	1.8215	1.83129	1.39722	1.01084	0.787769	0.857095
BraA02G002707.m1	2.83708	3.25168	4.08635	2.87827	1.62934	1.63612	0.492292	0.390475	0.259197	0.2756	0.186531	0.397523
BraA02G002726.m1	648.3	751.02	791.81	1290.26	1740.13	1618.57	3436.67	3067.55	2916.1	4877.81	4603.55	4416.03
BraA02G002730.m1	2.30656	2.24828	2.65753	1.24537	0.564905	0	0	0.20042	0.330468	0	0.181202	0.312123
BraA02G002741.m1	7.40902	10.4321	8.91708	3.58876	1.02507	1.34777	0.820018	0.997538	0.514534	0.938278	0.858212	0.939303
BraA02G002749.m1	2.4421	2.86293	2.53014	0.727025	0.600605	0.487679	0.173287	0.333522	0	0.193482	0.234391	0.239735
BraA02G002752.m1	0.178004	0.72261	0.530951	0.490057	0.643676	0.373095	5.27872	5.47969	5.38314	0.255883	0.146862	0.26192
BraA02G002754.m1	1.58324	1.80846	2.00851	2.58643	3.25909	2.70684	4.99285	5.35209	5.29223	2.52054	3.10912	2.50185
BraA02G002777.m1	15.7173	14.9705	15.5684	10.898	12.855	10.4933	27.7463	29.7515	33.6116	139.403	157.589	157.544
BraA02G002785.m1	1.59789	1.86812	1.40173	2.25737	1.4677	1.98405	1.37128	0.911729	1.19691	17.1252	9.11838	11.7809
BraA02G002794.m1	0.040759	0.123174	0	0.334289	0.126858	0.124833	1.08984	2.09976	1.42328	1.33641	1.88071	1.41389
BraA02G002807.m1	0	0.057156	0.047834	0.102413	0.11286	0.038474	0.663727	0.505412	0.209263	0.225755	0.188634	0.21214
BraA02G002824.m1	4.10326	2.93668	3.3745	0.254415	0.083748	0.458553	0.54552	0.483936	0.115503	0.350727	0.15844	0
BraA02G002830.m1	4.96342	4.4174	5.06546	4.37106	3.63531	4.03179	0.970322	0.895447	0.8165	0.344735	0.38545	0.570428
BraA02G002843.m1	1.42355	1.60418	0.957569	0.857094	0.978127	1.28063	0.308888	0.223361	0.44113	0.142043	0	0.028816
BraA02G002851.m1	4.93707	5.20081	6.75647	2.58687	1.47496	2.61593	0.600913	0.862896	0.461263	0.03747	0.102579	0.062671
BraA02G002862.m1	0.326861	0.323424	0.456377	0.140945	0.097325	0.054622	0.01179	0	0.046223	0	0	0.035385
BraA02G002872.m1	17.8952	22.2483	23.658	24.0636	19.712	14.597	89.5117	83.468	84.8643	54.416	53.1251	53.2784
BraA02G002880.m1	12.3283	11.9542	12.6685	14.046	16.3864	18.0027	24.4127	21.7727	28.2936	54.9754	59.2172	67.2375
BraA02G002896.m1	4.7874	3.8382	5.44386	9.49183	9.41543	6.69523	2.57351	2.10304	2.17638	10.5604	10.2778	11.2449
BraA02G002902.m1	90.428	104.051	109.933	185.377	234.206	203.964	475.598	411.859	386.177	417.414	369.887	338.039
BraA02G002914.m1	0	0.042238	0	0	0.024928	0	0	0	0	0.498281	0.605615	0.457992
BraA02G002925.m1	0.140129	0.256942	0.121454	0.707821	0.316405	0.48787	1.10103	1.03667	0.995751	5.15029	4.19982	3.79943
BraA02G002929.m1	11.1867	8.87245	8.18123	6.63192	6.39645	7.55427	1.35768	1.30544	1.32738	0.204337	0.193726	0.138269
BraA02G002932.m1	40.7748	28.1325	24.6954	21.7096	19.4308	20.4561	4.88816	5.63626	4.47988	1.07514	1.08951	1.21855
BraA02G002940.m1	3.31024	2.88441	3.51064	2.00334	1.96855	1.63388	0.630748	0.466787	0.583357	0.049465	0.03913	0.140858
BraA02G002943.m1	2.09898	1.64187	2.48757	2.34275	3.19607	3.90035	4.11134	3.79674	3.45729	7.03095	6.47009	6.32059
BraA02G002944.m1	0.256163	1.29823	1.10428	0.137237	0	0.172935	0	0	0	0	0	0
BraA02G002945.m1	0.114891	0.090795	0.172931	0.193685	0.078848	0.073462	0.0965	0.058383	0.134159	1.0765	0.793974	0.851843
BraA02G002947.m1	0.009847	0.063273	0.083621	0.098146	0.045913	0.014457	0.023416	0.042837	0.175348	1.20193	0.661839	1.03576
BraA02G002952.m1	1.75683	1.66975	2.23168	1.2483	1.16243	0.929308	1.62472	1.63211	2.75621	6.46708	5.77046	5.23904
BraA02G002955.m1	0.607387	0.567689	0.383199	0.979677	0.384047	0.401002	0.024941	0.047832	0.022506	0.138334	0.060957	0.072943
BraA02G002963.m1	4.79488	4.8049	4.52708	23.1259	37.0248	39.2406	31.0034	23.6077	24.2318	15.1011	15.7652	17.6989
BraA02G002968.m1	28.3986	26.3139	51.8134	13.2246	4.80273	8.14537	4.68002	10.551	8.08209	135.165	113.629	94.9008
BraA02G002978.m1	50.5701	58.5964	93.4657	22.8754	23.2937	23.1989	4.60232	4.22456	5.60272	74.5107	80.7911	69.8781
BraA02G002992.m1	4.007	3.03388	3.34648	3.10302	2.33091	3.11041	0.581621	0.758054	0.650454	0.286913	0.457403	0.263583
BraA02G003005.m1	3.53535	4.7262	4.1376	12.4835	10.3718	12.9115	25.6107	22.6712	34.7298	20.0393	19.3633	21.8091
BraA02G003012.m1	5.68073	5.37928	6.8817	9.81776	6.73398	10.345	6.42324	7.42628	10.553	29.373	30.8433	34.1441
BraA02G003023.m1	30.4443	34.4864	38.4207	67.9918	76.1554	78.5317	162.365	157.52	188.851	302.87	305.693	294.826
BraA02G003024.m1	19.4534	26.4265	25.6515	11.1511	11.8574	12.3093	9.4204	8.01789	6.88326	73.5162	55.9985	59.9399
BraA02G003031.m1	0.357986	0.277073	0.246713	0.396168	0.187011	0.237517	0.050152	0.113592	0.067267	2.59503	3.37502	2.51185
BraA02G003036.m1	2.68182	1.84291	2.10555	0.799564	0.711977	0.383034	0.248617	0.160965	0.102827	0	0	0
BraA02G003055.m1	34.4452	37.5081	35.3336	73.6949	72.4199	85.7393	70.4555	69.4698	87.1527	33.7825	39.3464	43.0051
BraA02G003057.m1	5.0018	8.42903	5.66594	5.50563	3.86943	4.18052	25.0906	39.5204	15.7361	13.7812	12.1398	10.3935
BraA02G003059.m1	1.02132	1.66622	1.26501	12.1084	14.9223	12.1921	21.2026	15.4191	14.3463	3.8563	4.95177	5.88242
BraA02G003060.m1	0.116067	0.334894	0.203123	0.196798	0.334453	0.172405	0.56558	0.294871	0.315678	0.288837	0.202727	0.346282
BraA02G003064.m1	4.84082	4.17289	4.95008	4.40681	4.67313	4.34485	0.612667	0.5467	0.448232	3.91452	4.67485	4.65106
BraA02G003066.m1	12.9636	11.4572	14.7076	6.28525	6.89538	4.61155	0.511623	0.710986	0.870288	28.5425	32.7906	27.2507
BraA02G003068.m1	2.88694	3.0241	2.61207	1.31495	1.37937	2.00768	0.396803	0.709722	0.371432	0.106026	0.084126	0.17993
BraA02G003074.m1	0.526988	0.349681	0.167853	0.170593	0.338035	0	0.953078	0.611401	0.449695	1.01008	1.66967	1.39455
BraA02G003078.m1	3.82869	3.66411	3.73095	3.907	3.07333	4.41102	2.5102	3.25613	3.78151	12.5721	13.4214	15.1199
BraA02G003089.m1	0	0	0	0.078716	0.201791	0.13015	0.574646	0.364856	0.263429	0.034487	0.025292	0.036002
BraA02G003114.m1	23.483	23.9058	21.0291	15.9627	12.6693	11.9125	2.1304	1.90548	1.40624	5.22347	5.13481	4.49097
BraA02G003119.m1	1.46291	1.42914	1.6778	0.796767	0.605814	0.760919	0.13914	0.226841	0.258623	0.083854	0.08724	0.130193
BraA02G003126.m1	18.8854	17.8852	18.768	10.5141	16.9465	14.7493	2.81973	3.36864	3.0625	1.35032	0.773883	0.258673
BraA02G003130.m1	18.8139	24.1711	18.5619	9.79102	9.84793	9.19809	1.30103	1.28756	0.806345	0.047355	0.1081	0.33546
BraA02G003135.m1	4.24124	4.55465	4.39092	3.27558	3.81172	4.52232	0.880556	0.82587	0.460884	0.276413	0.227763	0.357782
BraA02G003136.m1	0.259353	0.631663	0.245093	0.618203	0.249794	0.445316	0.285625	0.494162	0.247886	2.80123	2.16269	2.07366
BraA02G003147.m1	4.96554	5.97059	5.1346	3.46731	2.67877	2.2939	0.931388	1.24119	0.545743	0.479836	0.333242	0.392971
BraA02G003148.m1	0.057997	0.109604	0.104124	0	0.13562	0.009388	0.028789	0.042584	0.025985	0.702252	0.680761	0.500195
BraA02G003172.m1	48.2755	54.6957	42.4465	1.72411	2.65367	2.13015	0.329014	0.330249	0.169327	0.060438	0.137158	0.016297
BraA02G003193.m1	4.86121	3.85942	4.89608	39.393	22.0332	21.8216	37.7641	37.9441	41.1841	35.3239	40.4978	33.5113
BraA02G003200.m1	12.6537	11.5153	10.8686	23.9124	14.1863	13.2142	21.7604	24.9901	22.3599	13.1444	12.3435	12.856
BraA02G003201.m1	10.7337	11.8064	11.2976	21.8418	18.2715	21.0122	29.5479	35.7889	36.4491	27.9957	27.2144	26.2929
BraA02G003208.m1	1.17013	2.18522	3.80131	0.767371	0.337247	1.0877	0.181549	0.31341	0.431566	0.238495	0.310819	0.523608
BraA02G003210.m1	6.47625	8.00776	6.4278	15.2059	14.241	14.7616	19.1701	19.9095	18.4383	19.6261	16.1052	18.1458
BraA02G003292.m1	0.77112	0.613352	0.916594	1.36323	1.34162	1.4402	3.51594	3.44555	2.65214	0.382051	0.402042	0.665179
BraA02G003297.m1	0	0	0	0	0	0	0	0	0	0	0	0
BraA02G003305.m1	1.30482	1.09203	0.562673	0.315471	0.379896	0.270402	0.270781	0.107994	0.14711	0.165021	0	0.085342
BraA02G003343.m1	6.50486	4.86457	4.52172	4.9672	4.84351	4.58608	1.27906	1.04775	0.990919	0.105003	0.121199	0.113405
BraA02G003348.m1	1.3966	1.51304	1.61239	2.3152	1.8217	1.61346	0.631407	1.13071	0.938893	5.39795	5.70891	4.11531
BraA02G003407.m1	0.152396	0.113013	0.084569	0.161851	0.129876	0.103778	0.22052	0.163891	0.385955	0.242183	0.239086	0.299732
BraA02G003416.m1	11.2741	11.1577	10.0305	7.65395	6.09173	6.28449	1.17865	0.966015	1.31434	6.04295	6.72992	5.98051
BraA02G003426.m1	59.8113	72.0411	76.4672	100.172	103.942	99.6237	163.224	138.792	130.057	185.16	176.295	155.18
BraA02G003433.m1	3.7552	3.61534	4.05113	7.88112	6.01896	9.19718	7.63274	7.07629	10.7561	21.3601	22.54	24.2139
BraA02G003440.m1	5.12294	5.51966	5.46164	0.426568	0.533737	0.969838	0.384554	0.349141	0.423293	0.073965	0.218834	0.182019
BraA02G003442.m1	0.909534	1.35648	1.21778	1.51912	1.99107	2.20556	3.05207	3.02502	3.03335	0.661386	0.954792	0.92238
BraA02G003445.m1	3.5398	3.35382	3.80516	10.3762	7.03905	7.20034	10.4239	11.0345	13.1754	7.47595	8.88025	8.86812
BraA02G003448.m1	0.024114	0.048042	0.050493	0.08507	0.127561	0.110138	0.314569	0.300095	0.320237	0.043949	0.130565	0.068417
BraA02G003457.m1	1.84766	1.4567	2.38283	4.70515	3.85798	7.0103	2.72343	2.574	5.50176	2.52942	3.4712	4.06726
BraA02G003465.m1	7.07473	5.41462	6.14121	6.95859	5.27203	7.06187	2.4932	2.18036	3.35106	17.0289	13.9252	13.5945
BraA02G003466.m1	1.52063	1.42325	1.48308	1.46423	2.04307	1.48836	0.277006	0.189411	0.334367	2.80749	3.16241	2.70306
BraA02G003469.m1	8.44552	8.80274	7.23233	6.92487	9.21926	3.53538	31.7264	35.1994	26.478	1.78645	2.69212	1.72676
BraA02G003476.m1	0	0.028771	0	0.124661	0.104727	0.177311	0.789529	0.800118	1.06238	1.23145	1.36962	0.759106
BraA02G003497.m1	2.70218	3.21419	3.53578	9.93925	10.0049	15.7066	13.1081	10.4262	23.98	9.03109	10.8784	11.8237
BraA02G003498.m1	4.72016	4.06121	4.75408	1.16385	0.543513	0.768279	0.043811	0.016303	0.037447	0	0.014454	0
BraA02G003499.m1	5.93551	6.5317	4.92879	2.97208	3.82717	4.50078	0.720788	0.669886	0.770592	0.485013	0.559072	0.644044
BraA02G003518.m1	1.00387	1.37248	0.977385	0.17017	0.061833	0.050494	0.031909	0.07866	0.011285	0.02954	0.038292	0.041394
BraA02G003519.m1	0	0	0.037132	0.10196	0.008413	0	0.066259	0.126093	0.008653	0.254089	0.239331	0.230471
BraA02G003542.m1	0.786499	1.2322	0.769062	1.06398	1.24254	1.56461	1.54475	1.63188	1.51567	7.13221	10.2617	7.86209
BraA02G003564.m1	1.65756	1.45611	1.38472	3.29196	2.3849	2.63939	1.61968	1.91047	1.90752	5.03022	5.61041	5.5425
BraA02G003565.m1	3.08795	2.36261	3.08783	4.04601	3.52145	3.60186	0.293995	0.295855	0.374907	8.2563	9.12597	8.80156
BraA02G003567.m1	0.57379	0.552022	0.975132	1.12619	0.979377	1.61254	0.921246	1.00273	0.984123	2.51922	2.75912	2.70497
BraA02G003574.m1	2.51752	2.16008	1.84346	0.568942	0.403979	0.686209	0.030953	0.074905	0.033713	0.055223	0	0
BraA02G003575.m1	14.5789	14.7026	11.7513	9.84888	10.3819	10.0584	0.32469	0.76864	0.645955	11.3031	12.0695	11.5383
BraA02G003586.m1	1.20421	1.70448	1.5332	0.880338	0.688158	0.889005	0.129822	0.14843	0.122531	0.18675	0.134805	0.127012
BraA02G003602.m1	18.8169	19.8302	20.0193	16.6367	15.2746	15.2438	0.319942	0.342137	0.10843	3.27422	3.36262	2.80649
BraA02G003630.m1	161.35	174.694	149.964	247.582	201.098	225.289	236.314	241.525	271.803	436.247	417.67	422.131
BraA02G003631.m1	0.802048	0.568998	0.674467	0.627501	0.502677	0.371961	0.566298	0.43183	0.246357	0	0	0
BraA02G003641.m1	0	0	0	0	0	0	0	0	0	0	0	0
BraA02G003646.m1	0.748332	0.510801	1.21659	0.132338	0.396645	0.089306	0.822789	0.565337	0.442916	5.49383	5.79441	4.02222
BraA02G003655.m1	0.059329	0.038809	0.025633	0.307429	0.139059	0.100585	0.056863	0.047291	0.033059	0.813243	0.728921	0.808331
BraA02G003667.m1	0.388209	0.150998	0.327755	0.102712	0.121957	0.067283	0	0	0	0.428308	0.751435	0.38615
BraA02G003682.m1	0.330981	0.438266	0.78803	0.444116	0.23024	0.163751	0.272403	0.171415	0.151955	0	0	0
BraA02G003683.m1	5.01451	5.21912	4.0274	2.93713	1.70511	1.21228	0.352861	0.14577	0.170058	0.435007	0.499721	0.195498
BraA02G003685.m1	2.68674	2.54579	2.33134	3.34196	3.63022	3.54322	1.39025	1.57376	1.21295	0.301396	0.123973	0.277444
BraA02G003691.m1	1.02924	0.681719	1.23222	0.685569	0.216826	0.699364	0.266815	0.098973	0.241799	2.65502	2.73601	2.68419
BraA02G003697.m1	5.49281	6.67346	5.84199	2.37925	1.60792	1.75862	0.517769	0.859217	0.544967	0.703077	0.312856	0.472677
BraA02G003736.m1	2.2764	2.62865	2.46768	1.00856	1.02352	0.894573	0.27859	0.073974	0.125007	1.97968	1.0891	1.50713
BraA02G003745.m1	16.4031	19.63	17.704	4.24435	6.22782	7.28883	1.89553	2.11718	2.03739	2.39715	2.57916	1.37277
BraA02G003755.m1	4.84997	5.0888	4.74138	5.43656	7.84466	6.95347	14.9272	17.2015	15.3149	1.51017	1.0024	1.03844
BraA02G003760.m1	7.50063	8.02784	7.66499	5.67099	6.73036	6.34607	9.18125	10.6687	6.04658	29.7012	24.4551	19.3708
BraA02G003769.m1	0	0	0	0	0	0	0	0	0	0	0	0
BraA02G003772.m1	0.150083	0.104711	0.704429	0.620822	1.5104	1.32775	0.348514	0.16499	0.214168	0	0	0
BraA02G003778.m1	1.24118	1.06615	0.975437	0.232942	0.305288	0.266887	0.043288	0.064822	0.080821	0.170579	0.103805	0.218509
BraA02G003786.m1	0.771647	0.823285	0.574583	0.602339	0.387418	0.507765	0.120953	0.06763	0.10971	0.067111	0.022188	0.078595
BraA02G003787.m1	0.506483	0.673324	0.443769	0	0	0	0	0	0	0	0	0
BraA02G003788.m1	24.7772	19.7419	15.9339	35.8595	18.002	21.8782	1.51971	2.10658	1.62876	0.172341	0.083363	0.071229
BraA02G003795.m1	8.28119	7.48757	10.719	10.0089	10.0752	10.2322	7.00119	9.14494	8.74476	18.3026	17.4211	17.3335
BraA02G003799.m1	6.75053	8.89808	8.81647	12.0715	17.4885	12.8283	34.5916	37.3871	33.0542	29.3588	29.9213	30.9377
BraA02G003827.m1	1.78147	1.35823	1.12805	2.41938	3.13134	3.64688	3.12069	4.15803	4.43462	1.84972	1.40883	1.36057
BraA02G003842.m1	29.4212	27.3747	30.7892	70.753	77.9067	77.9796	65.9351	77.164	58.863	20.6442	25.7361	27.9916
BraA02G003843.m1	0.287622	0.312668	0.505855	2.59402	3.19639	4.40335	6.12652	4.95095	5.7782	13.7476	16.0069	23.8619
BraA02G003847.m1	2.79404	2.36106	3.63905	6.23478	5.60876	6.86637	6.10731	6.19879	10.5819	24.2031	24.733	24.7267
BraA02G003873.m1	141.479	146.306	188.498	0.562754	3.33174	1.85823	0.030211	0	0	0	0	0
BraA02G003888.m1	0.295881	0.419071	0.276433	3.98776	5.05324	4.23552	1.8235	2.18213	3.43092	1.18296	1.48081	1.6326
BraA02G003898.m1	18.9923	24.3426	21.1738	14.6074	8.49916	10.7731	2.23575	2.51627	1.75884	4.23112	4.82234	3.99781
BraA02G003900.m1	0	0	0	0.156676	0.224309	0.406271	0.070828	0.247089	0.36575	349.43	306.769	282.17
BraA02G003901.m1	0.061974	0	0.069975	0.145541	0.178123	0	0.350311	0.04107	0.152183	2.76152	2.49392	1.44786
BraA02G003909.m1	2.69902	2.59788	3.07093	6.28273	7.55619	6.71257	12.003	9.35889	12.3387	41.5877	46.5453	42.3148
BraA02G003911.m1	0	0	0	0.24397	0.092703	0.343347	0.951779	0.601706	1.78175	5.50414	5.11494	5.0396
BraA02G003918.m1	1.04591	0.946196	1.18219	0.239027	0.125793	0.202535	0	0.073222	0.074191	0.038184	0	0
BraA02G003921.m1	1.07104	0.277665	0.689618	0.529606	0.176741	0.216892	0.060422	0.102009	0.280565	2.19014	2.6863	0.776684
BraA02G003932.m1	2.41147	2.36029	1.92767	0.95027	1.30573	1.56673	0.412267	0.478242	0.431474	0	0	0.057657
BraA02G003934.m1	1.72303	1.26275	1.78941	0.775365	0.616343	0.558191	0.146149	0.11681	0.177789	1.2371	0.884457	1.0462
BraA02G003970.m1	5.49282	5.17975	6.64468	5.09544	4.56744	4.52925	5.03117	5.46061	4.59633	13.1821	12.8927	12.5089
BraA02G003974.m1	129.467	143.791	146.687	29.4819	42.3397	43.6318	4.38938	5.23436	3.32611	0.721218	0.802515	0.956049
BraA02G003977.m1	3.021	2.125	1.62783	2.01788	1.48748	0.999153	0.077704	0.116091	0.107199	2.33982	2.52561	2.36224
BraA02G003980.m1	0.601319	0.260377	0.60904	1.34475	1.64939	1.23067	1.70197	1.67425	1.65175	0.719239	0.563534	0.671457
BraA02G003983.m1	5.83667	5.52775	5.69543	11.582	10.206	8.84971	4.20278	4.51544	3.86396	0.315408	0.344541	0.472085
BraA02G003987.m1	10.0228	8.86891	8.26702	11.5969	8.63431	9.54392	2.85808	3.60478	2.51754	1.39846	1.54033	1.24955
BraA02G003999.m1	3.24824	4.2652	3.50335	0	0.064128	0.052125	0	0	0	0	0	0
BraA02G004004.m1	7.66697	8.1647	8.08104	8.6923	14.6662	16.7315	14.9068	12.9724	14.6527	15.4348	18.7632	15.6847
BraA02G004007.m1	0.695884	0.600998	0.675878	0.280824	0.253953	0.373487	0.131047	0.228574	0.319252	1.29064	1.48573	1.379
BraA02G004014.m1	0	0	0.020768	0.026259	0.020734	0.022916	0.049902	0	0.043845	0.809269	0.187819	0.140514
BraA02G004018.m1	31.731	35.5725	29.7663	40.8997	49.8084	40.4257	37.9191	44.2684	24.5063	2.76706	2.79229	2.61118
BraA02G004022.m1	1.17214	0.957852	1.69299	1.57904	2.58272	1.01841	0.554816	0.54034	0.273957	21.2921	14.2596	14.1773
BraA02G004023.m1	2.41934	1.28364	2.32308	0.794568	0.945114	0.650963	0.047378	0.184264	0.113993	10.9827	9.22008	6.40376
BraA02G004027.m1	6.31112	8.80996	6.85751	8.3176	7.05406	7.61851	6.84987	7.18287	6.54636	35.0502	42.4993	37.9016
BraA02G004051.m1	1.1988	0.998824	1.28124	0.584312	0.291734	0.154354	0.167125	0.188048	0.083076	0.173802	0.158676	0.062155
BraA02G004055.m1	5.26001	6.70076	6.48585	3.33265	3.41291	3.99938	0.95672	1.63417	1.10729	0.722032	0.74004	0.609121
BraA02G004059.m1	0.505968	0.334804	0.586524	0.820563	0.47661	0.419053	0.220551	0.223414	0.244596	4.72931	3.04915	2.97278
BraA02G004060.m1	0.088627	0.054118	0.098494	0.482094	0.363267	0.311018	0.300033	0.146894	0.243871	0.155249	0.271628	0.125752
BraA02G004063.m1	0.288786	0.397397	0.513344	0.30628	0.102937	0.297254	0.070103	0.148996	0.080907	0	0	0
BraA02G004075.m1	2.00297	2.79453	2.39068	3.02144	2.01666	2.35195	1.45645	1.17312	1.4353	0.346226	0.398624	0.354101
BraA02G004080.m1	0.768037	1.01003	0.688933	0	0.105683	0	0.030368	0	0	0.101824	0.053594	0
BraA02G004083.m1	16.4822	15.6283	17.0082	8.38923	6.03092	8.73969	3.17196	4.09703	6.9591	64.0865	50.2843	38.1235
BraA02G004085.m1	1.92331	3.01427	2.65571	1.03817	0.314453	0.691273	0.114154	0.228748	0.130175	4.60217	3.22137	2.79398
BraA02G004097.m1	3.53981	2.60765	2.54318	3.43776	2.41317	2.39277	0.361453	0.491774	0.607668	0.079178	0.089893	0.205828
BraA02G004109.m1	4.80909	5.00083	6.65759	9.49639	9.42092	9.63871	5.10597	5.38448	5.5149	14.2631	13.7244	11.1148
BraA02G004111.m1	0	0.021526	0.03766	7.07829	6.5921	5.35264	3.00871	2.82796	2.93888	10.4348	8.8946	6.84657
BraA02G004112.m1	1.7246	1.23224	1.71223	11.1571	12.9964	10.1013	14.1345	17.6601	9.61318	4.86232	5.41263	4.59982
BraA02G004113.m1	32.8224	32.8275	32.1382	14.9516	6.99463	7.57382	1.58751	3.05723	1.39943	2.20625	1.74407	1.62
BraA02G004118.m1	0.058954	0.030315	0.023235	1.27324	1.57104	1.41267	0.566111	0.438654	0.546999	0	0.141477	0.050226
BraA02G004132.m1	1.93963	3.22863	3.15685	2.10862	1.40641	1.28817	12.0123	15.2199	10.3868	3.66036	3.48806	3.25643
BraA02G004133.m1	15.5997	18.6228	19.3782	11.3091	12.0309	9.82369	41.7428	45.5445	46.092	5.42741	4.7869	5.38334
BraA02G004135.m1	0.206375	0.318306	0.369745	0.668245	0.873864	0.910705	1.66039	1.21414	0.914144	0.269919	0.385934	0.215882
BraA02G004136.m1	4.78436	4.98067	5.04388	44.6621	36.3882	29.3242	35.442	53.1788	22.1345	5.7698	5.26557	4.72115
BraA02G004137.m1	4.01255	4.36094	4.14404	2.80808	2.51204	2.51261	1.32996	0.988564	1.41803	17.5094	15.9068	11.9661
BraA02G004142.m1	0	0	0.079533	0.043676	0.036434	0.046208	0	0	0	0.773748	0.565711	0.759628
BraA02G004143.m1	0	0	0	0	0.054798	0	0	0	0	0.283539	0.221529	0.378196
BraA02G004147.m1	10.3273	11.2252	12.4733	6.21385	6.25022	5.82168	59.5366	67.0499	50.8071	30.1109	26.8565	24.9967
BraA02G004152.m1	0.892905	1.81904	0.826315	0.816123	0.595796	0.779012	1.0242	0.834757	0.732868	2.57694	2.64017	2.61386
BraA02G004153.m1	9.00508	8.21295	9.41894	8.24739	6.11141	6.63645	1.41331	1.69816	1.55688	0.608247	0.757183	0.720233
BraA02G004154.m1	2.84336	3.67331	3.73463	0.354231	0.400076	0.363147	0	0	0	0	0	0
BraA02G004155.m1	3.10355	2.88962	4.64393	0.87336	0.554211	0.401935	0.025787	0	0	0	0	0
BraA02G004156.m1	0.803516	0.582046	0.653303	0.35907	0.257535	0.335958	0.047687	0.095094	0.01792	0.013404	0	0.023103
BraA02G004159.m1	6.46338	5.98643	7.28571	3.44284	2.96589	3.22217	1.55592	1.6158	1.72081	0.373664	0.645787	0.456399
BraA02G004190.m1	4.35044	3.32888	2.70836	1.97123	2.27835	1.86827	0.575805	0.666456	0.575803	0.181855	0.146162	0.181544
BraA02G004196.m1	1.00007	1.11313	1.78926	0.892771	0.917274	0.654816	0.984634	1.37429	0.733643	5.74241	8.09279	5.6483
BraA02G004201.m1	7.92194	10.1424	11.161	8.2162	10.666	8.38586	15.2583	13.3039	15.8785	43.3739	33.9302	31.8013
BraA02G004203.m1	1.30795	0.929955	0.943724	2.67813	3.15204	2.16155	0.519182	0.495532	0.431197	20.3309	21.4386	18.8239
BraA02G004211.m1	3.67824	2.78168	1.94944	2.03661	2.22342	2.30239	0.811881	0.854645	0.689425	0.136967	0.109997	0.085276
BraA02G004223.m1	1.32849	1.21056	1.11737	0.778601	0.347716	0.38787	0.119009	0.26531	0.301752	0.165194	0.016042	0.051779
BraA02G004234.m1	12.4473	11.0846	10.601	3.49094	1.7276	1.70789	0.777365	0.832786	0.654137	0.566269	0.818582	0.739901
BraA02G004235.m1	0.625062	0.724912	0.477613	1.03192	1.42258	1.10067	1.62296	2.0882	1.60396	0.209242	0.548998	0.37879
BraA02G004239.m1	120.515	177.145	272.758	132.338	196.301	111.951	1437.87	1485.08	2817.85	3001.4	1896.19	1911.86
BraA02G004244.m1	1.27939	1.33901	1.41586	1.01156	0.79419	1.26084	0.204342	0.249961	0.223956	0.25054	0.084559	0.165111
BraA02G004245.m1	351.982	362.816	354.82	602.576	810.032	822.244	736.288	769.593	789.533	228.839	234.173	292.605
BraA02G004252.m1	0.925638	0.728542	0.742964	0.363422	0.179354	0.21025	0.085135	0.099198	0.086123	0.370405	0.726483	0.660889
BraA02G004256.m1	0	0	0	0.033963	0	0.02317	0.092788	0.168746	0.234451	0.353114	0.697562	0.805052
BraA02G004261.m1	0.031674	0.00253	0	0.104587	0.052057	0.09141	0.072035	0.031862	0.097658	0.749686	1.33075	1.78015
BraA02G004262.m1	3.64357	3.46639	3.85003	5.31447	5.39705	8.17455	1.06163	0.909382	2.74915	7.31529	8.57382	11.4915
BraA02G004275.m1	6.88778	5.77897	6.34823	7.15825	6.61651	6.01115	5.31623	5.5231	8.201	25.7237	26.7463	29.4572
BraA02G004285.m1	5.39337	5.75655	5.95017	15.0231	13.0831	10.7461	18.4576	19.4342	14.1189	2.69367	4.01922	2.43245
BraA02G004293.m1	0	0	0.070466	0.39038	0.269561	0.307875	0.222778	0.274111	0.194745	0.24454	0.173562	0
BraA02G004294.m1	0.232229	0.543106	0.883093	4.24041	5.59085	5.15367	1.47146	1.68114	2.02978	0.256479	0.064533	0.202763
BraA02G004301.m1	2.52769	4.4774	4.35058	6.87723	10.5092	10.0643	12.3188	8.71745	9.69707	11.4887	10.4586	9.8669
BraA02G004306.m1	0	0	0	0	0	0.040714	0.051991	0	0	0.663179	0.785729	0.722371
BraA02G004331.m1	8.83711	11.4959	10.2134	4.53508	4.08213	3.46724	1.36538	0.926888	0.981975	1.3325	1.16472	0.893636
BraA02G004334.m1	19.0598	16.1802	16.9274	8.76278	5.56947	5.35902	0.163813	0.165505	0.264688	16.4473	17.2054	14.6401
BraA02G004350.m1	0.073594	0.081774	0.056105	0.169414	0.119996	0.178286	0.12299	0.045406	0.133891	0.562092	0.423606	0.781325
BraA02G004371.m1	8.62985	7.70528	9.31276	1.77166	1.74998	1.07233	0.152697	0.224786	0.282153	1.92083	2.90118	2.30289
BraA02G004387.m1	6.56634	5.95755	5.58582	3.26167	2.03646	2.44695	0.397135	0.51283	0.302182	0.738239	1.16367	0.84506
BraA02G004388.m1	5.92338	6.57529	6.8941	7.48023	5.86484	6.11814	3.95485	4.0356	4.48338	27.0139	29.7747	28.0643
BraA02G004395.m1	7.39536	9.08295	8.77967	20.0992	15.1387	23.7046	23.0188	23.4848	43.1661	2.61362	3.81394	5.00684
BraA02G004403.m1	19.644	16.7634	20.3967	26.1336	17.7916	17.3266	8.5504	9.1366	8.33679	49.7511	50.8949	47.7264
BraA02G004413.m1	5.53811	4.86302	6.26505	6.27061	5.42536	6.36821	6.50561	6.8309	9.02899	14.7694	15.9257	17.4842
BraA02G004416.m1	2.58927	3.2382	5.7991	2.27641	0.164696	0.592596	0	0	0.03947	0	0.045513	0
BraA02G004422.m1	5.02743	3.46134	2.75988	1.47585	0.815637	1.08641	0.181324	0.350547	0.203887	0	0.085718	0.088618
BraA02G004423.m1	12.2949	10.9751	12.2418	9.80487	13.0606	10.1431	0.127286	0.133224	0.109055	0.39385	0.451437	0.51664
BraA02G004426.m1	50.62	48.7337	42.5779	48.7868	76.5718	64.9375	33.4525	29.413	31.9989	4.56455	3.08715	4.73064
BraA02G004431.m1	2.77661	2.3026	2.46164	3.25525	3.45518	3.51732	2.20455	2.23043	3.12964	15.2102	14.038	14.4449
BraA02G004437.m1	13.9852	13.7493	13.3609	9.67256	9.03948	9.57627	3.62266	3.95776	3.20349	0.814827	0.760911	1.22557
BraA02G004441.m1	293.276	322.133	260.138	266.23	370.968	395.166	26.3247	24.9078	16.2962	1.66588	3.50802	2.16902
BraA02G004442.m1	2.47507	2.56038	2.26512	1.4065	1.68938	1.29546	0.206694	0.358973	0.244594	0	0	0
BraA02G004449.m1	0.368779	0.293451	0.313381	0.777175	0.376665	0.509032	0.585877	0.882689	0.778254	4.43847	4.13272	3.65879
BraA02G004453.m1	11.4955	10.9599	12.1906	14.5138	18.9105	16.7259	54.1826	51.7842	39.9003	15.4609	13.866	14.6197
BraA02G004454.m1	1.65167	1.48507	1.07621	0.26186	0.281321	0.241878	0.095868	0.116818	0.135668	0.096768	0.068756	0.098908
BraA02G004466.m1	20.7182	22.0233	26.479	3.81152	4.58801	2.40822	15.5652	21.0547	3.69157	6.43842	5.10861	5.52574
BraA02G004469.m1	2.15917	2.95649	1.94727	0.19205	0.498007	0.320884	0.022749	0	0	0.102145	0.04799	0
BraA02G004470.m1	4.01193	3.17933	3.97198	2.44692	1.99494	2.64267	1.64413	1.71733	1.7632	0.386748	0.417566	0.136352
BraA02G004479.m1	46.7543	48.4466	43.0042	47.6355	26.5715	31.4218	18.6233	19.3479	17.8068	4.37994	3.92095	3.98756
BraA02G004482.m1	4.79261	5.4274	5.34445	2.73938	2.70147	2.7801	0.485125	0.740028	0.276637	0.593555	0.525226	0.423357
BraA02G004483.m1	1.05502	1.16499	0.974545	0.817965	0.429966	0.386432	0.230591	0.308984	0.176133	0.100255	0.105786	0.122888
BraA02G004491.m1	3.55142	3.13987	3.4853	2.24177	2.42972	2.2115	4.35541	4.4937	4.05681	0.40638	0.405229	0.568509
BraA02G004497.m1	5.0564	3.34633	7.59252	35.154	17.4826	19.4667	32.2378	25.0629	65.2501	46.8684	63.4122	58.5658
BraA02G004510.m1	25.3092	28.8827	27.1362	11.2972	14.7755	13.5657	9.24495	7.17183	6.60564	2.31849	1.91334	1.9846
BraA02G004514.m1	2.89464	3.18232	2.24237	1.41449	0.525335	0.557241	0.293496	0.324262	0.207902	0.155758	0.239215	0.223628
BraA02G004521.m1	6.00086	6.19489	7.01007	26.3782	20.3107	28.9035	33.9273	34.0796	56.029	59.3122	59.7838	54.4581
BraA02G004526.m1	1.48926	2.21942	3.0354	0.397752	0.440943	0.529134	0.474115	0.297857	0.238222	0.062091	0.055907	0
BraA02G004534.m1	14.5809	13.3226	13.7086	3.06787	2.21488	3.05928	0.389492	0.388982	0.418028	0.142848	0.113086	0.05804
BraA02G004535.m1	6.76846	6.27819	5.66031	4.14744	2.96855	3.25673	1.09201	1.60658	1.23919	0.243739	0.309152	0.288004
BraA02G004542.m1	2.6362	2.28571	2.90817	6.39963	4.164	4.77342	3.33286	3.09649	4.38649	20.8518	22.0107	22.4331
BraA02G004547.m1	0.135852	0.159999	0.241009	0.554052	0.43511	0.505106	0.196057	0.239894	0.211188	0	0	0
BraA02G004550.m1	6.07194	5.56606	8.0921	22.6194	18.7765	20.4181	10.353	9.1629	11.8355	14.9504	14.9271	13.3123
BraA02G004551.m1	0.09795	0.290849	0.16	0.403005	0.16509	0.209197	0.158032	0.121114	0.225098	1.86734	1.99824	1.0978
BraA02G004553.m1	0.371605	0.649198	0.651262	0.11106	0.125104	0.142309	0.077043	0.108258	0.048599	0	0	0
BraA02G004554.m1	1.70453	1.38462	1.51001	1.13672	0.963699	1.4417	0.0407	0.078108	0.043697	0.490889	0.470295	0.593904
BraA02G004558.m1	2.86962	2.31089	2.24633	1.89101	1.53758	1.53419	0.401797	0.517755	0.609809	0.084192	0.095351	0.158527
BraA02G004567.m1	18.1187	19.8761	15.1189	8.49149	9.08817	9.52326	2.67265	3.48151	2.47869	1.31992	1.56849	1.79557
BraA02G004576.m1	2.23248	1.86708	2.26028	4.93959	2.84115	2.56793	2.38605	3.73579	3.17847	5.91927	7.11031	6.52676
BraA02G004579.m1	0	0.024331	0.052449	0	0	0	0.093108	0.118348	0.187369	0.370488	0.199022	0.495733
BraA02G004583.m1	0	0	0	0.122872	0	0.061885	0.105257	0.341094	0.097258	7.73903	2.57346	0
BraA02G004590.m1	2.43535	2.40464	1.69586	1.07357	1.09952	1.19965	0.191944	0.23417	0.205354	1.34118	1.36418	1.70785
BraA02G004591.m1	42.7063	43.5988	47.43	35.6161	20.0822	18.2952	11.4251	0	11.7718	0	0	0
BraA02G004597.m1	0	0	0	0.209761	0.083177	0.12833	0.055879	0.06775	0	0.694173	0.275994	0.657053
BraA02G004602.m1	0.031427	0.04333	0.090276	0.561147	0.586079	0.394538	0.036501	0.035378	0	1.36118	1.75861	2.10099
BraA02G004607.m1	11.7247	10.8991	12.176	7.05288	4.27153	4.18829	1.75968	1.87176	1.3938	1.03241	0.914821	0.859849
BraA02G004614.m1	6.10998	5.65003	5.27171	6.23832	2.69713	2.71016	1.04159	1.28287	0.863264	0.290803	0.5403	0.67162
BraA02G004618.m1	0.185578	0.626875	0.28956	0.337042	0.285374	0.60533	0.334972	0.420827	0.350321	1.27881	1.39691	1.89054
BraA02G004621.m1	0	0.061358	0.067673	0.20703	0.146083	0.336337	0.399552	0.541246	0.821897	2.17338	2.29025	1.69359
BraA02G004622.m1	10.9096	10.6784	11.4112	7.06996	4.33313	4.26478	1.08878	2.22222	1.00189	0.323229	0.24952	0.287733
BraA02G004635.m1	1.31132	1.93809	1.30759	1.33832	1.28514	1.20471	1.70277	1.64867	2.49075	4.58224	3.89082	4.29982
BraA02G004639.m1	20.3211	24.2774	30.5742	50.9684	37.1115	45.9064	51.1504	51.0288	51.3337	109.887	115.361	83.3149
BraA02G004642.m1	0.96552	1.39835	1.15071	0.687019	0.654571	0.654826	0	0.173923	0.15401	0.131628	0.146246	0.076225
BraA02G004647.m1	0.486703	0.470858	0.999227	0.570679	0.447215	0.654171	3.10769	6.10148	4.351	1.90441	6.68892	3.37038
BraA02G004659.m1	0.225475	0.137809	0.264144	1.46276	0.730562	0.832674	1.20473	1.37283	1.03258	2.63482	2.90091	2.11218
BraA02G004660.m1	0	0	0	0	0	0	0.027158	0.031779	0.057639	1.20762	1.53074	1.61764
BraA02G004661.m1	7.03372	6.35456	6.77583	9.83239	14.0293	19.3166	37.9894	20.1596	39.4619	117.848	129.723	135.634
BraA02G004663.m1	0.1773	0.400654	0.388863	0.781069	0.486222	0.773377	0.39469	0.179962	0.752236	1.28008	0.633497	0.990457
BraA02G004664.m1	0.149915	0.077814	0.182575	0.89555	0.414665	0.317171	1.44499	1.51072	1.6352	3.04497	4.01196	2.99694
BraA02G004665.m1	0.037113	0	0.043424	0.345538	0.265722	0.323608	0.929834	1.07969	1.32316	1.83986	2.51	2.0821
BraA02G004672.m1	0.06174	0.101848	0	0.028666	0.234864	0.155945	0.201662	0.41122	0.504494	0.336732	0.469651	0.546342
BraA02G004679.m1	1.03682	0.751174	0.446027	0.365232	0.244681	0.218622	0.057836	0.097638	0.027715	0.01381	0	0
BraA02G004688.m1	4.89639	4.15737	4.3946	5.31846	3.17015	3.6252	2.23715	2.24056	3.68376	23.3173	22.2567	27.3774
BraA02G004689.m1	1.51633	1.8134	1.71305	2.68328	1.518	1.89219	4.77487	5.70672	5.56918	5.47627	6.74828	6.26365
BraA02G004690.m1	3058.24	2927.17	3991.29	2250.83	2673.94	2188.08	36.1013	54.2014	39.1933	0.50701	1.14026	0.412515
BraA02G004693.m1	1.65324	1.71782	1.5284	0	0	0	0.577415	1.33142	0.242222	2.01152	2.10024	1.02838
BraA02G004695.m1	45.9623	50.3003	50.0477	16.81	11.9922	15.3582	2.95884	3.67179	2.76522	9.32207	8.39944	8.48006
BraA02G004698.m1	0.664003	1.06348	1.48696	0.531855	0.492703	0.484947	1.82509	2.34619	2.24698	0	0.218901	0.182223
BraA02G004699.m1	8.55326	9.88379	10.4817	43.2406	61.5544	82.4296	22.4752	18.7341	27.6585	2.38045	3.29358	2.80511
BraA02G004700.m1	3.29498	4.00481	3.89101	5.22445	1.57617	3.38432	2.26513	3.08209	6.47434	15.5666	13.4832	19.3496
BraA02G004704.m1	7.84516	7.32942	5.4967	4.56118	5.26442	1.72052	0.067105	0.047011	0.022752	0.970918	1.16345	0.808009
BraA02G004708.m1	1.74105	1.9148	1.78629	1.87766	1.23541	1.38086	1.40764	1.46177	1.89265	6.85631	7.92227	6.97816
BraA02G004711.m1	0.926596	0.796018	0.5671	1.02902	1.06929	0.971308	0.487343	0.573639	0.406892	0.081299	0.139068	0
BraA02G004716.m1	0.265272	0.29857	0.177064	0.267726	0.164583	0.097993	0.994717	1.44124	0.84567	0.838326	0.597681	0.712054
BraA02G004721.m1	0.096254	0.172844	0.311115	0.086754	0.021957	0	0	0.005783	0	0	0	0
BraA02G004724.m1	0.459424	0.419444	0.198056	0.573657	1.32943	0.863865	1.22463	0.726372	1.19602	0.020018	0	0
BraA02G004733.m1	0.790244	0.74441	0.755527	0.253288	0.130777	0.134201	0	0	0.068936	0.041993	0	0.043174
BraA02G004737.m1	2.78922	1.88547	2.45265	1.10735	0.472037	0.517709	0.136081	0.165312	0.09169	0.46936	0.379699	0.358315
BraA02G004739.m1	39.8937	45.6212	43.5322	113.282	136.947	141.311	203.951	200.814	193.908	227.87	208.703	225.542
BraA02G004740.m1	33.0144	26.488	27.216	34.2861	40.7797	35.0103	14.7008	13.3494	12.3255	1.81961	2.03611	2.70099
BraA02G004741.m1	1.23063	0.656787	0.960633	1.19295	2.53883	1.588	4.01661	4.78953	3.50203	7.03022	9.36458	9.47115
BraA02G004742.m1	1.58614	2.91625	2.92849	2.63691	3.32802	2.49016	5.41813	8.59623	5.1974	21.169	23.3225	24.4929
BraA02G004743.m1	0.094588	0.107418	0.519458	0.562693	1.37964	0.587604	3.54846	6.238	2.87471	3.89884	5.35021	5.60452
BraA02G004746.m1	0.216407	0.251453	0.144484	3.30948	3.35028	4.44663	4.83974	3.97474	5.71622	5.48708	7.67676	8.34662
BraA02G004749.m1	1.82586	1.47335	1.54521	1.73976	1.01162	1.65497	1.70571	2.5527	1.35939	3.58744	3.31493	3.64371
BraA02G004751.m1	3.92603	3.91961	3.75003	2.06192	1.34415	1.97877	0.242507	0.424304	0.534173	1.43348	1.90756	1.07111
BraA02G004759.m1	2.04123	1.89633	1.22265	0.176796	0.097916	0.098468	0.157364	0.286511	0.048326	1.07248	0.86975	0.416196
BraA02G004762.m1	1.00462	0.866872	1.51427	2.89457	4.23547	4.62063	6.30286	5.4972	6.93321	6.19039	7.49005	6.52413
BraA02G004765.m1	2.40946	2.31791	2.11695	5.41739	5.66422	3.89628	13.8554	10.4929	11.4336	2.11013	3.45107	2.44902
BraA02G004768.m1	0.036083	0.033092	0	0	0	0.032842	0.055696	0.111186	0.044836	0.101252	0.262734	0.336762
BraA02G004770.m1	6.65998	5.31973	3.89062	4.01893	2.32233	2.31251	0.758953	0.893578	0.854806	0.44553	0.539526	0.406833
BraA02G004772.m1	1.58925	1.84561	2.66792	0.936602	0.430535	0.281162	0.422335	0.449631	0.307697	0.109438	0	0.141091
BraA02G004774.m1	2.91114	2.96015	3.22636	1.34303	1.74194	1.48888	0.421643	0.355106	0.326227	0.155676	0.379622	0.205509
BraA02G004775.m1	0.875072	0.567658	0.535858	0.424722	0.215328	0.200917	0	0.101355	0	0	0	0
BraA02G004778.m1	4.52059	4.09612	4.71707	6.63263	6.42287	6.22626	3.33921	3.66132	3.76369	0.345	0.435446	0.512479
BraA02G004785.m1	1.02899	0.307951	0.737797	0.789922	0.439248	0.279172	0.536726	0.714721	0.95652	26.2217	22.6727	32.9755
BraA02G004789.m1	3.03741	3.24154	3.53133	1.7739	0.845676	0.858587	0.399222	0.39957	0.375797	0.94499	0.622675	0.683675
BraA02G004793.m1	0.515882	0.974038	0.365453	1.00268	0.948701	1.13712	2.68651	2.3805	2.815	27.3014	39.1697	30.8106
BraA02G004794.m1	0.120159	0.067607	0.070996	0.234652	0.168519	0.254486	0.147466	0.121239	0.162511	0.399426	0.497975	0.443694
BraA02G004803.m1	17.4379	18.3984	16.8532	9.75758	9.98649	8.84701	4.98919	5.75726	2.7178	0.391389	0.405744	0.630256
BraA02G004804.m1	14.4209	11.8579	12.2843	11.5289	7.86735	8.50395	4.07861	5.30366	3.74178	1.28909	1.48481	1.31761
BraA02G004812.m1	5.97859	7.02949	6.8338	4.9417	3.36647	3.78507	2.07529	2.24659	3.46492	27.4276	24.0299	28.5235
BraA02G004815.m1	0.528171	0.469803	0.262962	0.257703	0.212133	0.196181	0.023578	0.049092	0	0	0.042837	0.018806
BraA02G004822.m1	0	0.812355	0.460697	0	0.081299	0.156394	0.99811	0.83407	0.863327	1.19399	0.84093	0.662709
BraA02G004823.m1	0.286653	0.647694	0.364807	0.213419	0.068996	0.068986	0.248161	0.442057	0.196843	0.967642	0.532535	1.08333
BraA02G004825.m1	1.61384	1.60752	1.99482	2.62155	1.47377	1.51016	0.502812	0.427815	1.08064	3.60683	4.77652	5.46804
BraA02G004827.m1	0.895606	0.68667	0.551948	1.55602	0.551804	0.441116	0.195965	0.20633	0.064906	0	0	0
BraA02G004829.m1	0.418475	0.235893	0.541584	0.68671	0.868836	1.44403	1.43096	1.79324	1.48767	0.918298	0.901837	0.445565
BraA02G004833.m1	10.8436	11.9747	10.8441	15.3017	22.2495	13.2237	61.6643	57.007	51.3725	25.9431	31.3533	27.6733
BraA02G004834.m1	0.498594	0.635637	0.976043	0.194202	0.700303	0.281745	1.11371	0.694394	1.0803	1.58351	1.97908	2.21097
BraA02G004841.m1	2.90623	2.36327	2.81205	3.70906	1.82292	2.66661	2.59234	3.00855	2.7183	8.60344	7.50378	6.08493
BraA02G004856.m1	0.723615	0.469534	0.421486	0.509207	0.254558	0.205222	0.265951	0.16291	0.15167	0	0.021497	0.040892
BraA02G004859.m1	0.164674	0.187269	0.078102	0.229807	0.358873	0	3.7944	4.17896	4.13315	0.220211	0.344331	0.301148
BraA02G004873.m1	1.11391	3.61681	1.79305	0.980814	1.44488	1.16439	0.494625	1.10431	0.356209	0.161413	0.199389	0.273438
BraA02G004875.m1	16.2528	17.0858	16.3409	10.6994	15.3162	12.4078	0.146553	0.256568	0.480243	35.7887	32.7987	29.5142
BraA02G004878.m1	1.82461	1.65145	2.11285	1.67723	2.02111	2.41544	1.62738	2.36086	2.47856	3.88665	4.5748	5.46461
BraA02G004879.m1	36.3697	30.1539	35.34	9.2859	6.01396	7.28759	4.98392	6.10447	4.86404	6.18129	4.61904	3.54243
BraA02G004881.m1	0.088495	0.143439	0	0.09146	0.088586	0.187354	0.114111	0.139663	0.184503	1.36351	1.34329	1.62537
BraA02G004888.m1	1.98344	1.22312	1.6889	0.651198	0.538328	0.991197	0.615339	0.71445	0.422111	5.97823	7.29172	9.01338
BraA02G004896.m1	0.190695	0.046743	0.107241	38.2662	12.9201	26.4655	1.12559	1.91411	1.54906	74.4083	75.6911	61.4057
BraA02G004902.m1	5.18269	5.13191	5.24805	6.43402	4.79029	4.75362	8.98141	10.9036	8.99437	4.74458	4.80717	4.75838
BraA02G004903.m1	5.04366	4.47982	3.83003	1.99629	2.44818	2.53407	0.630656	1.04178	1.28985	0.196102	0.102216	0.171521
BraA02G004908.m1	0	0	0.019589	0.043505	0.048537	0.067499	0.084842	0.134541	0.031804	1.03211	2.42801	1.37773
BraA02G004918.m1	3.83265	4.16083	3.79484	2.32581	1.31673	1.15187	0.414256	0.520935	0.320855	0.653657	0.709035	0.445347
BraA02G004919.m1	67.6389	71.972	66.2372	14.4554	15.038	12.2459	2.65544	3.15125	2.61937	9.31268	9.12597	8.00732
BraA02G004920.m1	4.76874	3.87684	3.92042	0.257343	0.202585	0.110252	0	0.189507	0	0	0	0.09048
BraA02G004928.m1	5.19887	4.51111	4.36179	9.95804	9.43125	9.4442	27.2087	29.3272	20.9303	7.92451	9.49895	7.31643
BraA02G004929.m1	5.23303	4.07409	4.8114	2.14426	2.29485	1.19246	1.12057	1.39412	1.10541	19.7298	16.1886	13.0862
BraA02G004930.m1	1.98079	0.481347	1.49335	2.60444	0.577998	0.489441	0.384848	0.504175	0.637474	49.9634	44.7843	42.1485
BraA02G004934.m1	27.4974	27.7799	29.0631	16.4174	14.2514	14.5709	0.342369	0.328207	0.26487	10.2582	8.85169	9.63661
BraA02G004939.m1	2.57831	2.00316	1.81346	1.38097	0.909991	0.938359	0.255909	0.285435	0.289339	0.041299	0.108141	0.094329
BraA02G004943.m1	0.135776	0.400758	0.355138	3.45307	2.19002	2.91837	4.7225	4.60635	5.00212	9.1095	8.72198	8.11293
BraA02G004946.m1	5.64223	5.57729	8.54368	6.30894	4.24012	5.04489	22.7551	21.2029	16.2635	35.5951	24.9032	26.3629
BraA02G004948.m1	1.7398	2.45474	2.33341	3.11497	3.73195	3.28912	5.15773	5.07819	5.36168	1.97219	1.79535	2.62212
BraA02G004950.m1	23.9254	22.1632	43.2366	10.0118	9.38003	7.98873	7.02364	7.09176	6.26211	2.59866	1.83523	3.43341
BraA02G004952.m1	3.03199	2.38966	3.33862	3.72175	3.53503	3.68053	9.14362	7.9053	10.4735	18.3839	21.638	26.8995
BraA02G004954.m1	0.822784	0.434455	0.617212	1.23847	0.881775	0.861625	1.49744	1.06178	1.46877	2.64491	3.24386	3.59672
BraA02G004955.m1	25.801	27.5909	22.538	3.8611	10.2573	4.98466	9.18163	9.31735	20.0145	65.7244	79.6308	112.374
BraA02G004963.m1	1.79713	1.70594	2.04467	0.821703	0.262003	0.487566	0.101618	0.079819	0.126834	0.131864	0.233271	0.255891
BraA02G004966.m1	8.22907	10.4103	6.0438	0.5512	0.293822	0.494286	0.058222	0	0.038636	0.040844	0.049211	0
BraA02G004968.m1	0.967021	1.21054	1.14627	0.696647	0.474549	0.531717	0.719997	1.09921	0.946427	2.99571	2.6892	2.91595
BraA02G004969.m1	1.3075	1.60582	1.91011	2.19386	2.17398	1.59768	0.627439	0.733909	0.679324	4.13617	4.16554	3.75494
BraA02G004982.m1	8.63032	10.2371	15.4751	59.7476	103.66	83.2758	139.674	115.695	124.542	220.815	172.032	159.746
BraA02G004984.m1	0	0	0	0	0	0	0	0.144345	0.190604	16.2749	11.2081	13.1282
BraA02G004986.m1	0.056761	0	0	0.620312	1.31062	1.51204	4.63978	3.52211	4.25019	1.12176	1.2917	1.54096
BraA02G004987.m1	54.8249	59.1946	64.4156	94.5345	71.7188	63.9902	194.509	217.594	226.043	127.704	141.184	142.866
BraA02G004988.m1	4.42755	4.36555	4.26487	6.31222	9.64298	7.76763	24.4256	20.5599	14.6507	4.65012	4.56781	4.45659
BraA02G004990.m1	0.689605	0.361697	0.90552	0.152716	0.064618	0	0.212653	0.086287	0.314489	2.78381	2.05462	0.988573
BraA02G005006.m1	0.290913	0.172377	0.15702	0.740537	0.464222	0.54256	1.29722	1.69585	1.70742	6.25699	7.51976	5.81291
BraA02G005016.m1	14.5494	15.1367	13.9168	9.97475	11.3044	13.3821	3.86487	4.96443	3.77754	0.729196	1.20722	1.29278
BraA02G005028.m1	13.7525	16.6865	14.9946	3.88607	3.316	2.51688	1.79708	1.88026	1.81035	1.03589	1.02945	0.775541
BraA02G005029.m1	7.26938	6.35587	6.60535	3.78344	4.60973	4.51522	2.20363	2.38373	1.60085	0.399137	0.594478	0.400128
BraA02G005032.m1	0.406068	0.35574	0.354644	0.901384	1.10712	0.634569	6.33398	7.561	2.58973	2.75239	2.42163	1.4644
BraA02G005039.m1	1.57791	2.32704	2.24516	6.81234	4.04117	8.28194	1.75886	1.1199	2.90927	147.301	118.307	142.499
BraA02G005056.m1	0.348292	0.348611	0.779559	0.788469	0.602496	0.566318	1.2092	0.849783	0.936539	0.375465	0.366819	0.484105
BraA02G005057.m1	0.141082	0.101433	0.276563	0.347847	0.104884	0.434225	0.217585	0.218277	0	5.3517	8.43184	11.8346
BraA02G005058.m1	0.516802	0.400787	0.307505	7.83031	8.48083	6.20217	30.4391	42.951	8.81788	77.2353	93.1625	81.5416
BraA02G005059.m1	0	0	0	0	0	0	0	0	0.026638	2.83943	2.25383	1.82123
BraA02G005062.m1	0	0	0	0	0	0	0.090242	0.217845	0.063987	1.52828	2.53553	1.04287
BraA02G005063.m1	3.90304	3.74633	5.83568	19.5504	16.8397	14.9908	33.2681	33.5626	36.7774	18.7862	20.0761	18.9376
BraA02G005065.m1	0	0	0.024699	1.9034	1.81675	1.23579	6.53281	7.97491	4.08632	3.47569	2.64785	1.70765
BraA02G005072.m1	0.124524	0.025537	0	0.049736	0.0857	0.063845	2.07227	2.54319	1.16596	0.549298	0.666908	0.666084
BraA02G005074.m1	0	0	0.131967	0.357074	0.723	0.69391	0.14723	0.240595	0.199101	0.560048	1.00673	0.884792
BraA02G005075.m1	0	0	0	0.051078	0	0	0	0	0	1.03029	0.513926	0.861412
BraA02G005078.m1	0.574471	0.639234	0.764236	0.347917	1.2444	0.357834	0.175248	0.193092	0.166579	0	0	0
BraA02G005080.m1	0.242344	0.086348	0.347799	0.499429	0.582649	0.216326	0.300284	0.509669	0.551834	0.713907	0.36684	0.796397
BraA02G005083.m1	310.782	354.945	419.963	655.345	804.526	766.588	1033.77	1148.44	1262.59	1543.24	1602.1	1625.51
BraA02G005090.m1	8.71357	6.37632	7.16556	11.6121	11.1537	12.1366	12.2509	14.9004	14.4613	27.9561	27.8745	25.3579
BraA02G005098.m1	21.2895	22.5255	20.8893	14.1609	7.78362	7.30584	5.49993	4.60844	3.01562	1.95822	1.75662	1.75849
BraA03G000002.m1	0.530793	0.834216	0.707683	0.272402	0	0.06129	0.035956	0.157912	0.022643	0	0	0
BraA03G000008.m1	27.4226	29.8169	32.6357	57.0932	54.8779	52.0496	59.3812	70.4224	67.1376	50.3799	50.919	48.1624
BraA03G000012.m1	0.063742	0.037522	0.075205	0	0	0	0.044372	0	0	0.185653	0.09608	0.260368
BraA03G000013.m1	46.0396	49.2993	51.0089	43.5197	40.4609	39.751	5.55957	5.80415	5.26615	83.0135	77.0823	70.4934
BraA03G000014.m1	1.88362	1.56717	2.49474	1.91093	1.19587	1.80304	0.302617	0.654364	0.691479	10.9141	11.805	9.88367
BraA03G000016.m1	0	0	0	0.21553	0	0	0.124571	0.096409	0.170479	0.902208	0.981333	1.06069
BraA03G000024.m1	1.97841	1.74693	2.39381	3.319	4.50137	4.45307	2.88394	1.6118	2.68156	29.7581	30.7684	41.5685
BraA03G000025.m1	4.06298	3.84625	3.88585	1.4732	0.836443	0.799822	0.133559	0.119794	0.207487	0.079278	0.051968	0.056043
BraA03G000039.m1	5.32765	5.27203	4.94459	5.4181	3.90249	5.30263	6.25973	8.65126	8.33108	25.804	19.2832	14.9511
BraA03G000041.m1	71.7445	63.887	62.2164	100.238	126.362	114.097	152.735	162.713	156.388	193.982	222.398	233.564
BraA03G000042.m1	0.158641	0.030816	0.28921	0.219424	0.050247	0.131343	0.022249	0.060306	0.087292	0.687635	0.47588	0.840966
BraA03G000049.m1	9.45554	9.56399	9.31463	18.9385	18.2921	19.0808	16.7364	16.5706	16.5566	56.2316	57.9983	53.7773
BraA03G000053.m1	0.341769	0.390111	0.716522	0.027814	0.025055	0.020058	0	0.016888	0	0	0	0
BraA03G000057.m1	0.445555	0.282567	0.364904	0.593117	0.349266	0.384967	0.702273	0.851545	0.919656	0.865472	0.774112	0.694726
BraA03G000059.m1	9.35879	10.1017	8.81882	7.68901	7.44348	9.36746	7.84211	7.61732	7.37728	22.3433	18.38	19.4066
BraA03G000064.m1	100.499	123.28	135.553	83.4376	114.284	99.0416	535.583	422.913	338.156	198.581	158.259	162.372
BraA03G000080.m1	8.44634	7.7859	8.50254	0.923959	1.61682	1.38532	0.332242	0.954721	0.656955	0.198385	0	0
BraA03G000081.m1	3.46576	11.3189	3.74229	0	0.063592	0.206589	0.282624	0.090318	0.275489	33.1202	50.5653	29.4446
BraA03G000084.m1	0.024625	0.022354	0.09613	0.117758	0.232013	0.207705	0.544377	0.50363	0.358918	3.38422	3.69253	3.34926
BraA03G000087.m1	26.0318	22.0485	17.979	2.75644	1.73897	2.32503	0.154711	0.182492	0.28179	1.4782	1.0948	0.601073
BraA03G000091.m1	0.237556	0.237905	0.234016	0.457987	0.663061	0.528362	15.6068	13.7667	15.6264	0.988064	1.05626	0.864037
BraA03G000095.m1	0.232708	0.099187	0	2.23387	3.21033	3.48759	1.98412	1.52511	2.30943	0.540254	0.303059	0.571662
BraA03G000101.m1	6.67739	11.9201	10.2539	15.0141	21.9419	20.0262	95.1889	73.597	62.1366	25.4367	31.5744	35.7702
BraA03G000103.m1	1.40212	1.9292	1.90006	0.699571	0.437527	0.791858	0.135764	0.2759	0.269073	0.221234	0.258167	0.139928
BraA03G000104.m1	4.67219	3.28548	3.49274	2.56904	1.51627	2.47046	3.10567	2.52402	1.92672	0.462789	0.206974	0.476941
BraA03G000106.m1	2.74709	3.50233	3.70216	4.67981	4.68249	2.8972	5.90537	6.2102	3.3351	7.30832	9.58454	7.43321
BraA03G000113.m1	4.99516	5.47153	6.37793	11.4462	9.5421	10.4654	17.0635	19.6874	23.6168	2.41618	2.79847	4.27229
BraA03G000122.m1	6.43623	6.35949	6.18882	7.77303	11.0311	7.57116	32.9302	35.5227	31.8431	4.17074	4.21333	4.41552
BraA03G000129.m1	4.80922	4.78901	4.26264	2.26019	1.76879	1.92164	0.280072	0.368458	0.228067	0	0.015929	0
BraA03G000147.m1	14.2098	15.5852	14.0308	4.06128	3.37068	3.72893	1.95184	2.34868	3.7809	0.301772	0.355051	0.312446
BraA03G000152.m1	3.95384	4.74016	5.821	7.69772	8.02957	7.16741	9.56331	8.78947	8.75253	17.204	16.1258	21.0412
BraA03G000154.m1	2.7665	2.24721	2.30849	1.59615	0.819011	0.895149	0.257539	0.192511	0.226622	0.038587	0.073733	0.054109
BraA03G000155.m1	17.4751	16.9487	13.1133	9.30162	11.2018	9.85882	2.52141	2.32843	1.87743	2.00408	1.97446	1.57546
BraA03G000158.m1	19.0548	17.2602	19.7791	12.1165	7.14217	7.09391	1.13057	1.34047	1.08543	3.10579	3.20829	3.66277
BraA03G000162.m1	0.079165	0.255983	0.068657	1.02397	0.61624	0.949664	0.352696	0.296822	0.354131	1.09918	1.83835	1.64812
BraA03G000163.m1	0.875816	1.12933	0.986447	0.57577	0.318349	0.327238	0.22016	0.236091	0.149016	0.108442	0.116148	0.085313
BraA03G000165.m1	12.269	13.0503	14.0046	1.58384	1.79709	1.28942	0.539962	0.542067	0.207684	0.068433	0.061057	0.028806
BraA03G000172.m1	2.16866	2.76637	2.89761	0.95423	1.31532	1.14451	0.223669	0.560241	0.373759	0.122322	0.103515	0.20646
BraA03G000185.m1	73.5716	78.1192	83.6144	10.9324	14.3738	14.8559	6.56671	6.17029	5.59003	20.7086	18.7929	22.2198
BraA03G000186.m1	5.03701	8.2418	6.97332	3.08725	2.80951	3.2307	5.02542	3.13685	5.50618	31.9322	36.8208	41.1416
BraA03G000187.m1	9.80997	8.55977	10.275	1.29949	0.963562	1.11246	0.731563	0.589664	0.754388	0.166945	0.236897	0.251895
BraA03G000190.m1	12.9766	12.2907	12.1281	19.338	20.9167	20.6299	32.9094	29.9477	24.9933	16.4398	15.8632	15.6629
BraA03G000193.m1	12.6434	11.3233	11.6857	12.9459	9.10687	9.61544	1.67624	1.97011	1.80738	0.761159	0.666867	1.06228
BraA03G000194.m1	1.71548	1.27082	2.08209	2.70964	1.22366	1.4337	2.05035	2.14578	2.81637	3.46757	2.98617	3.961
BraA03G000201.m1	0	0	0	0.149154	0.154012	0.144115	1.15412	1.43834	0.678503	12.5764	15.7573	11.0006
BraA03G000204.m1	0.718824	0.622905	0.80254	0.956174	0.990166	1.47222	0.799192	0.861435	1.53938	4.7154	4.06229	4.10998
BraA03G000211.m1	0.38518	0.217573	0.330916	0.383272	0.285612	0.252568	0.532461	0.559895	0.586421	1.42734	1.244	1.68819
BraA03G000213.m1	1.37652	0.996048	1.15818	1.48724	0.955345	1.2818	0.999844	1.08801	1.35374	3.37486	2.69708	2.73809
BraA03G000223.m1	0	0.026087	0	0.015863	0.060728	0	0	0	0.019809	0.219126	0.392283	0.20377
BraA03G000224.m1	1.4769	1.35277	2.31953	1.87433	1.31842	2.6014	0.383584	0.340694	0.444049	10.6638	13.2975	13.4304
BraA03G000228.m1	4.75976	3.90043	3.58469	3.36297	1.53182	1.45608	0.434712	0.493292	0.484029	0.500632	0.547372	0.578879
BraA03G000231.m1	3.53798	4.59314	3.18047	0.633563	0.645803	0.612494	0.565344	0.324262	0.528832	0.783519	0.40672	0.387861
BraA03G000251.m1	15.015	10.1299	10.3054	11.4495	11.0274	12.5019	2.98274	2.83365	3.64331	0.406494	0.328026	0.322691
BraA03G000257.m1	0.657923	0.429452	0.462289	0.235345	0.256515	0.193303	0	0.052531	0	0	0	0
BraA03G000259.m1	4.23772	4.33373	4.34976	8.59254	13.6124	10.8575	8.94156	8.20283	7.17427	3.53994	2.70096	3.29911
BraA03G000260.m1	0	0	0	0.100541	0.045294	0.046443	0.089719	0.083188	0.185826	0.455046	0.757699	0.299955
BraA03G000261.m1	1.14565	1.51109	1.49333	1.10909	0.602716	0.879374	1.88117	1.19738	1.27102	8.28386	7.96932	8.32642
BraA03G000264.m1	3.21521	3.01229	2.58229	5.30789	5.76336	6.33127	7.77159	8.65783	9.55397	5.8475	7.36304	8.5954
BraA03G000278.m1	0.755569	0.57066	0.772575	0.467468	0.683385	0.562486	0.113419	0.247014	0.239895	1.16248	1.93359	1.47379
BraA03G000280.m1	1.3357	1.0425	0.903491	1.42428	1.32488	1.47487	2.51003	2.20668	2.35004	0.555146	0.512862	0.615723
BraA03G000282.m1	0.210454	0.115779	0.071762	2.18681	0.198522	4.43666	1.30818	1.15395	0.642952	0	0.074544	0
BraA03G000285.m1	3.80617	3.38988	3.91379	3.12577	1.29388	1.39291	0.683725	1.00917	0.741504	0.309023	0.435381	0.240583
BraA03G000294.m1	12.9762	11.5393	11.5559	5.73588	4.83684	5.933	0.948937	1.48549	1.13645	0.12402	0.738137	0.241479
BraA03G000299.m1	0.712197	1.20597	1.47138	1.93198	2.58981	2.41568	2.12749	1.55065	3.22396	2.3445	2.9182	1.73893
BraA03G000301.m1	9.23214	8.43546	7.92572	14.0694	13.9795	15.3717	10.9375	11.8779	18.9126	20.93	22.8504	21.9612
BraA03G000307.m1	8.55963	7.46372	8.24785	3.99241	4.24648	4.30248	1.67094	2.03489	1.10583	0.574623	0.373484	0.39711
BraA03G000310.m1	1.46447	0.583171	6.73175	0	0.207445	0	50.2231	54.925	31.8155	5.29365	4.42003	2.31124
BraA03G000311.m1	0.461358	0.446317	3.74917	0.050236	0.113322	0	18.5869	20.8533	9.08183	2.83206	2.65518	1.39217
BraA03G000312.m1	0.058227	0.033338	0.420397	0	0	0	1.38032	1.60674	1.14876	1.12665	0.897222	0.491308
BraA03G000322.m1	0.885923	0.858509	0.981355	0.360924	0.137764	0.292073	0.024861	0.151788	0.057757	0.329526	0.158597	0.182294
BraA03G000329.m1	4.33601	3.07053	2.66189	2.07648	1.24706	1.19629	0.210043	0.276194	0.207028	0.066074	0.153228	0.120837
BraA03G000335.m1	0.985821	0.923504	0.970604	0.396748	0.349698	0.168056	0.161415	0.239393	0.168963	0.021374	0.234666	0
BraA03G000336.m1	3.14435	2.40935	2.5079	2.90963	2.66686	2.77473	1.18851	0.842652	0.93143	0.116682	0.15611	0.2857
BraA03G000338.m1	111.239	126.912	124.802	155.573	229.132	201.496	346.231	304.819	269.643	205.089	215.349	212.711
BraA03G000349.m1	87.1652	70.9757	74.1855	47.683	40.5993	48.4616	7.06005	7.34134	6.51783	1.65562	1.87687	2.05391
BraA03G000355.m1	1.61427	2.23475	2.23357	6.08544	6.81478	6.35202	19.0586	15.1694	36.0264	63.5201	69.6675	83.4917
BraA03G000361.m1	0.076978	0.067768	0.190057	0.436095	0.381558	0.391087	0.592254	0.82024	0.346213	0.357535	0.387555	0.279918
BraA03G000363.m1	19.5381	20.1034	17.4565	14.6688	15.268	14.1297	5.74038	5.56925	4.76441	1.16998	1.77569	1.79349
BraA03G000384.m1	1.44527	1.11451	1.09093	0.92326	0.372729	0.449771	0.050626	0.041295	0.031386	0.403241	0.385283	0.236852
BraA03G000394.m1	4.52656	4.36026	5.40868	3.35626	4.98338	3.44913	7.96315	10.4306	5.94608	18.6237	15.9689	12.3541
BraA03G000395.m1	3.84189	4.31197	3.76425	2.12157	2.12238	1.76929	2.71312	3.44036	4.15017	31.5367	37.263	40.3611
BraA03G000396.m1	22.7729	22.7506	21.8788	8.1785	5.61674	6.07339	1.89634	2.40189	1.99268	1.54362	1.09301	1.10752
BraA03G000401.m1	0.04293	0	0.023745	0	0	0	0.234619	0.181072	0.523465	0.674102	1.0422	1.07719
BraA03G000425.m1	27.5608	29.2995	22.3337	1.03448	1.59485	2.17008	0.350091	0.443279	0.435705	0	0	0.091142
BraA03G000426.m1	10.5332	8.73047	9.97933	6.14485	5.63402	5.81476	1.58851	1.80728	1.21114	1.10085	1.09002	0.848288
BraA03G000430.m1	0.077978	0	0.091761	0	0.116801	0	0.066072	0.136576	0.091596	0.240095	0.692416	0.479107
BraA03G000447.m1	16.1461	13.4613	14.3758	34.2214	20.1504	20.7709	31.4047	35.3392	36.3595	17.0311	18.4571	17.678
BraA03G000452.m1	1.01327	1.09596	1.42583	0.632629	0.545782	0.36058	0.068025	0.117002	0.04493	0	0	0.059608
BraA03G000465.m1	7.613	6.14801	6.88833	9.40672	10.6228	11.3039	8.04882	9.94824	7.37272	14.3448	17.9248	20.4241
BraA03G000489.m1	1.04768	1.3051	2.21245	4.22888	4.35792	2.39697	0.167612	0.301877	0.40313	4.97857	3.6338	3.70722
BraA03G000492.m1	17.86	19.3493	17.2882	12.4278	12.5613	12.3274	0.953999	0.649154	0.947364	5.48979	6.39076	6.1599
BraA03G000495.m1	4.78317	3.64676	3.01627	2.65971	1.85242	1.86727	0.663119	0.604092	0.721475	0.126441	0.047531	0.110794
BraA03G000496.m1	545.988	575.6	468.628	37.9689	38.0669	42.0092	17.3361	19.5531	20.889	39.6224	35.9659	40.5851
BraA03G000499.m1	4.46273	3.89585	4.24044	2.61697	2.25127	2.71699	0.512615	0.824022	0.803788	0.395985	0.134677	0.535364
BraA03G000502.m1	53.0984	47.1341	54.829	104.28	86.9758	97.2362	2.19421	2.82626	2.65099	162.274	168.298	149.584
BraA03G000507.m1	53.4979	47.3763	45.5815	27.2549	15.4143	18.3552	9.11918	11.1157	11.3857	5.66892	5.06463	5.83168
BraA03G000518.m1	2.88059	3.10349	2.97878	4.93806	4.8424	6.19271	8.17495	9.97242	9.97035	17.4998	17.8874	16.3947
BraA03G000527.m1	4.05625	5.53774	6.23617	0.80426	0.708314	0.501538	0.423117	0.340594	0.320274	0.296286	0.518896	0.453324
BraA03G000530.m1	2.33661	3.26043	3.96352	4.2651	5.74792	7.25533	5.03737	3.66054	4.9689	15.235	14.2226	13.3595
BraA03G000532.m1	1.12124	1.10177	0.983511	0.178452	0.130486	0.069294	0.583843	1.48843	0.206846	0.070743	0	0.026632
BraA03G000534.m1	0.32794	0.384942	0.407684	0.637694	0.634502	1.39506	0.897488	1.69772	2.3999	4.03283	3.89914	2.95311
BraA03G000559.m1	27.5831	31.2728	34.1365	0.934636	0.35943	0.962114	0.022856	0.0965	0.015797	0	0	0.021488
BraA03G000562.m1	2.70549	2.44123	2.58922	1.51827	1.16138	1.06954	0.341054	0.381188	0.366809	0.239437	0.299075	0.145325
BraA03G000567.m1	1.88906	2.0179	2.05617	1.95022	1.35958	1.10981	0.496138	0.711214	0.615176	0.193879	0.273646	0.252728
BraA03G000568.m1	2.76853	2.9584	2.19931	1.53645	1.37843	1.21492	0.294653	0.34737	0.302795	0.038436	0.052289	0
BraA03G000570.m1	0.755638	0.672976	0.770342	8.14967	4.84538	5.76678	3.12832	3.70553	2.79718	0.14065	0.162617	0.133213
BraA03G000580.m1	62.0385	61.6874	54.614	111.983	127.159	139.833	178.453	168.91	153.955	94.2913	96.3418	105.635
BraA03G000582.m1	1.17194	1.22895	1.22203	0.795409	0.566425	0.751808	0.235879	0.174937	0.197598	0.081745	0.098754	0.059107
BraA03G000584.m1	1.7884	1.58213	1.76066	3.76302	3.88192	3.36413	5.52085	5.63894	4.42362	2.59462	2.34258	2.57283
BraA03G000589.m1	2.26498	2.76491	2.60851	1.41372	1.60224	1.46777	0.475487	0.671015	0.627482	0.314914	0.247093	0.028532
BraA03G000605.m1	1.60779	1.53315	1.69833	0.841055	0.859756	0.917462	0.058452	0.070437	0.034691	2.94705	2.79301	2.65666
BraA03G000606.m1	0.113035	0.147085	0.280275	0.391478	0.207267	0.241068	0.968003	0.539482	1.47431	2.94289	3.98753	3.95764
BraA03G000608.m1	2.24686	2.22095	2.48874	18.328	17.5527	18.4669	27.8574	29.1811	29.6937	44.2383	41.6599	40.9281
BraA03G000609.m1	0.650052	0.522675	0.870192	1.34472	1.51768	1.38607	3.43652	3.94649	5.27279	18.8296	12.9239	12.5922
BraA03G000613.m1	1.01195	1.19227	1.08811	1.02178	1.14937	0.699768	1.29478	1.25785	0.980322	2.50567	2.46711	2.76451
BraA03G000616.m1	17.9741	14.9562	13.6627	16.5022	9.053	9.88959	2.87987	3.12144	2.7112	0.4166	0.434541	0.38457
BraA03G000618.m1	0.671388	0.805022	1.0278	2.30748	2.92654	1.80647	9.90516	9.3989	6.83824	5.38276	5.18703	4.25247
BraA03G000622.m1	0.526153	0.672711	0.477448	34.7777	50.4273	34.4257	186.17	207.428	196.308	144.837	129.928	109.467
BraA03G000637.m1	17.6122	16.3404	17.8541	25.7772	14.833	17.9149	29.3586	29.7621	29.3636	87.3381	87.1033	76.8426
BraA03G000642.m1	8.36303	7.35104	10.5911	36.12	18.9268	38.1547	31.7916	27.6429	52.2768	39.5974	42.0856	33.6296
BraA03G000647.m1	4.05618	3.67991	4.13679	1.60697	1.63942	1.76703	0.367535	0.557469	0.436092	0.509129	0.495472	0.419589
BraA03G000654.m1	0.475351	0.40867	0.841556	1.30312	2.16246	2.58719	2.08371	2.26294	1.71619	0.083263	0.062409	0.040895
BraA03G000660.m1	1.07003	0.987678	0.850001	2.18372	1.56127	2.27412	0.621701	0.718675	1.08431	2.46547	2.91751	2.37377
BraA03G000673.m1	0.420048	0.498005	0.711152	0.780066	0.572683	0.589399	0.526766	0.560846	0.474851	0	0.080665	0
BraA03G000676.m1	3.24967	2.18203	2.71407	1.3841	0.339473	0.374492	0.097113	0.15641	0.153312	1.99435	1.72762	1.42758
BraA03G000681.m1	14.2902	34.6562	20.0993	4.35365	3.99358	7.07708	1.26824	0.76883	1.1096	0.687469	0.36907	0.501003
BraA03G000688.m1	1.45914	1.56449	1.01781	1.88233	1.6721	1.42788	3.17527	2.51038	2.31856	0.524872	0.55441	0.428028
BraA03G000691.m1	229.743	261.734	401.511	283.827	276.717	288.959	3.88083	4.70347	2.50088	25.503	25.7436	23.3826
BraA03G000702.m1	41.0383	42.8457	45.5121	74.8224	85.854	92.5017	96.8649	88.4592	85.6678	21.0094	26.2887	24.1234
BraA03G000709.m1	0	0	0	0	0	0	0	0	0	0.569073	0.547189	0.482977
BraA03G000710.m1	1.72408	2.28561	1.5521	3.12993	2.66576	2.88538	1.25783	1.20682	0.960872	0.091726	0.193573	0.113926
BraA03G000711.m1	3.98391	3.34308	3.64456	2.39874	2.30356	1.6698	0.615129	0.550164	0.387454	0.294068	0.421947	0.262845
BraA03G000714.m1	4.76284	4.73909	5.51409	2.48137	2.47438	2.48924	0.273473	0.333877	0.106957	1.06035	1.1079	0.904825
BraA03G000717.m1	2.74336	3.59878	3.99866	2.64457	2.27451	2.13443	0.144228	0.093687	0.053619	0.721501	0.889065	0.679727
BraA03G000721.m1	73.3461	60.1777	68.1648	36.591	29.6726	38.3057	7.59638	9.66569	8.04026	7.93357	7.58895	8.08775
BraA03G000726.m1	4.06589	3.82407	3.01948	1.74883	1.98856	2.43752	0.481079	0.494504	0.37954	0.544596	0.059595	0.304047
BraA03G000730.m1	0	0.099712	0.050799	0.484115	0.103511	0.509649	1.14682	1.23594	1.43235	2.79184	3.27483	3.97843
BraA03G000731.m1	0	0	0	0	0	0	0	0	0	0	0	0
BraA03G000734.m1	0.631035	0.713118	0.451439	0.35359	0.143435	0.255543	0.043153	0.015905	0	0.075395	0.09117	0.083422
BraA03G000735.m1	0.907559	0.824304	0.803785	0.744771	0.538923	0.555231	0.24803	0.125202	0.296557	0.131071	0.110816	0.136382
BraA03G000750.m1	6.51688	8.07209	7.14622	4.95665	7.56181	7.58355	27.8646	32.2501	20.2109	30.3163	31.1072	33.7941
BraA03G000752.m1	36.7576	34.5124	42.5912	42.8022	30.0062	33.1997	75.1138	79.0446	87.3552	64.7653	53.3098	54.6402
BraA03G000757.m1	31.4924	23.4659	20.4578	32.8667	38.3875	42.6658	9.29109	9.97455	9.95519	1.40423	1.18165	1.77056
BraA03G000774.m1	3.05921	3.42529	3.74465	1.33022	1.03625	1.45267	0.456419	0.75537	0.483595	37.4858	38.2656	36.1822
BraA03G000779.m1	9.14844	9.50211	9.64906	11.1299	13.6721	12.276	34.2602	32.509	25.2802	19.0227	20.2927	20.6904
BraA03G000816.m1	12.1409	8.46321	8.38202	5.36575	4.55	5.15561	0.887657	0.901277	0.918925	0.440355	0.46655	0.586321
BraA03G000817.m1	6.53075	6.181	5.86857	16.864	17.118	15.1499	51.2994	46.4696	50.0561	35.165	32.1443	29.1524
BraA03G000818.m1	0.115522	0.058863	0.156997	0.070153	0.097728	0.048231	0.17739	0.260302	0.11592	0.836733	1.03933	0.712811
BraA03G000820.m1	0.366615	0.343571	0.320129	0.671934	1.33919	0.689093	6.89907	7.15996	3.97596	0.236022	0.370441	0.19338
BraA03G000821.m1	23.5409	21.4704	24.6082	45.7476	47.6616	47.3727	45.1895	47.4951	41.1341	29.4943	36.0673	33.5944
BraA03G000833.m1	0.364104	0.280972	0.35319	0.543258	0.963321	0.992641	1.55463	1.46785	1.39901	3.50802	6.79642	7.18081
BraA03G000847.m1	6.57691	7.65709	9.02892	16.5881	17.1583	19.3083	20.544	20.7927	19.0656	39.18	38.5037	40.6172
BraA03G000857.m1	0.45048	0.345514	0.390556	0.606452	0.409348	0.444705	0.172885	0.252057	0.323695	1.16952	1.33053	0.958865
BraA03G000862.m1	0.054792	0.143439	0.227691	0.361365	0.854918	0.568157	5.00345	3.35032	3.95316	3.47103	3.31905	3.07645
BraA03G000863.m1	0.157544	0	0.131478	0.394899	0.413507	0.607646	2.43996	1.88017	2.79942	3.52923	2.04472	2.17273
BraA03G000864.m1	0	0	0	0.104578	0.310055	0.347079	0.810746	0.805621	1.16385	6.75236	5.11888	7.11782
BraA03G000865.m1	0	0	0	0.483157	0.880965	0.608288	4.81262	3.5803	5.00221	3.30255	2.93751	3.12314
BraA03G000866.m1	0	0.429637	0.050247	0	0.250914	0.248564	0.045127	0.055948	0.266355	1.03265	0.619188	0.599353
BraA03G000868.m1	0.047847	0	0	0	0.013976	0.117608	0.736028	0.35184	0.547013	2.33285	2.59162	2.8418
BraA03G000872.m1	0.4407	0.573885	0.679462	0.254964	0.095379	0.125188	0.076308	0.105742	0.123144	3.11844	3.11173	2.41755
BraA03G000873.m1	0.192168	0.141288	0.25394	0.140909	0.145017	0.143469	0.133322	0.28349	0.197418	0.619519	0.747562	0.766824
BraA03G000891.m1	1.0911	0.603834	0.822115	0.634163	0.666035	0.598686	0.874367	0.886461	1.37371	1.76361	2.73235	2.41163
BraA03G000892.m1	1.68144	1.41611	1.80719	1.67671	1.04299	1.37544	0.120647	0.274164	0.310101	14.4119	13.8154	11.487
BraA03G000896.m1	0.520729	0.539788	0.66024	0.871965	0.925993	1.06066	0.878414	1.32796	1.14678	0.078914	0.16931	0.149699
BraA03G000900.m1	7.74132	7.2709	8.80099	5.40877	4.05242	5.11695	4.18072	3.70676	4.77603	18.1744	18.7041	18.6429
BraA03G000901.m1	0	0	0	0	0	0	0	0	0	0	0	0
BraA03G000905.m1	5.9603	8.17821	7.80991	6.81418	6.5149	4.12403	75.7621	82.4953	78.46	9.57226	9.37325	9.94198
BraA03G000906.m1	0.687588	0.689467	0.860953	0.292968	0.446802	0.241889	0.154681	0.102955	0.146927	0	0.012402	0.021815
BraA03G000907.m1	1.7793	1.42328	1.12034	1.15468	0.610381	0.838878	0.233416	0.227808	0.188055	0.132897	0.118899	0.074156
BraA03G000908.m1	0.778883	0.915033	0.820532	0.424021	0.417374	0.383062	0.168239	0.089259	0.154141	0.053669	0.082311	0.073487
BraA03G000909.m1	0.337258	0.271911	0.261681	0.214998	0.276876	0.285125	0.062372	0.065606	0.073407	0	0.050821	0.020543
BraA03G000911.m1	0.774671	0.691766	0.731079	0.404374	0.631002	0.408335	0.265058	0.228415	0.229261	0	0	0
BraA03G000915.m1	24.1735	24.9243	27.0336	8.7802	8.14446	8.78504	1.44082	2.53679	1.16638	1.92869	2.81377	2.16024
BraA03G000923.m1	0.315692	0.353237	0.635134	1.32993	1.16453	1.276	2.01253	2.22827	2.24153	1.02155	0.781114	1.13163
BraA03G000930.m1	6.99528	6.90446	9.66048	8.14263	10.334	7.86492	16.5741	19.569	16.8771	18.9686	20.406	22.6968
BraA03G000931.m1	21.3159	25.5235	27.586	10.3029	10.7199	11.2777	17.3394	15.975	19.1951	81.2865	99.2046	89.0165
BraA03G000934.m1	0	0	0	1.22906	1.73825	2.04313	48.7769	35.8269	39.4129	27.6473	38.8748	33.3857
BraA03G000935.m1	11.6497	9.6776	7.43485	7.11709	10.3235	9.43109	1.8972	1.87547	2.09089	0.37275	0.373761	0.256988
BraA03G000945.m1	3.77789	3.89481	4.236	0.702629	0.357613	0.481718	0.01328	0.016676	0.011719	0	0	0
BraA03G000947.m1	4.49054	4.55315	4.72799	2.40761	1.84715	1.32653	0.436542	0.458886	0.537677	0.932356	1.50807	1.3644
BraA03G000950.m1	20.63	19.2741	20.6722	17.6243	13.5465	13.9387	1.86787	1.89135	1.69811	21.1993	20.6092	21.2277
BraA03G000960.m1	0.118075	0.542876	0.276512	3.25866	4.57145	1.92845	5.16109	6.67434	6.45027	13.9827	17.4652	14.4861
BraA03G000962.m1	61.0181	80.1069	78.378	73.239	99.2307	76.1395	198.26	196.289	182.401	176.011	179.411	166.738
BraA03G000965.m1	0.289712	0.290746	0.516275	0.193014	0.479637	0.302023	0.487785	0.36521	0.564311	1.15942	1.3445	1.36947
BraA03G000968.m1	17.9202	18.3419	18.1005	17.9206	16.3343	16.9177	4.21242	4.99563	3.71424	1.0046	1.133	1.11053
BraA03G000971.m1	3.31364	3.26083	4.15483	1.56704	2.0432	1.05154	11.7997	12.8797	9.25561	1.05581	1.18163	1.18866
BraA03G000977.m1	8.36417	10.3166	9.28447	2.05414	5.90286	2.41107	32.7161	61.3134	6.03741	5.79752	4.65302	4.42284
BraA03G000994.m1	2.30653	2.02626	1.63004	1.83279	1.69537	1.58296	2.89117	2.9073	2.25475	0.395696	0.26615	0.20966
BraA03G000998.m1	9.09808	8.93879	7.66103	3.76208	3.56067	6.43254	2.2628	2.09905	1.56788	0.492828	0.325492	0.779896
BraA03G001003.m1	312.276	327.568	343.05	599.115	1009.02	1059.57	7.16622	9.00446	6.85088	12.6506	14.1098	11.1366
BraA03G001004.m1	11.4916	14.4941	15.4546	6.48518	3.81153	3.43993	1.26957	1.21599	1.0559	1.69912	1.67536	0.653485
BraA03G001007.m1	0.618559	2.54912	0.596971	1.10617	1.00507	1.11357	1.53486	1.46103	1.842	8.50174	9.04604	9.55765
BraA03G001010.m1	30.12	30.4478	34.0152	14.3534	25.2966	22.1019	4.86006	6.02539	5.00275	1.40074	0.921175	0.669615
BraA03G001011.m1	1.76605	1.52953	2.02626	0.208824	0.918938	0.217464	23.4836	29.1689	12.4408	1.3448	0.8961	0.630237
BraA03G001015.m1	1.13393	0.943074	1.25961	1.62219	0.919856	0.7418	0.324923	0.659627	0.574838	2.12637	2.90462	2.65483
BraA03G001017.m1	2.822	3.01483	2.2394	1.71151	1.92401	1.79554	0.600248	0.700496	0.573787	0.166015	0.182469	0.382379
BraA03G001018.m1	0.254547	0.144028	0.31983	0.506073	0.409019	0.211924	0.402617	0.520675	0.703264	0.283774	0.391033	0.518598
BraA03G001020.m1	0.554892	0.697063	0.611696	0.674889	1.42567	1.01388	1.19927	1.53842	1.45809	0.994448	1.16081	0.978648
BraA03G001028.m1	1.34208	1.00781	1.1577	1.57831	1.79003	1.17819	1.85213	1.49422	1.39433	1.65788	1.61412	2.12749
BraA03G001039.m1	2.03091	2.85031	2.90954	4.87621	6.40826	4.38035	7.80358	8.73562	3.21005	18.0654	18.7856	18.4546
BraA03G001042.m1	6.03129	6.33069	5.18999	2.75736	2.79458	2.69986	0.753958	1.01665	0.804294	0.380058	0.157396	0.311061
BraA03G001061.m1	13.6085	14.3046	14.1242	6.29625	7.32027	6.21247	1.22627	1.4056	1.24345	2.54289	2.15313	2.20074
BraA03G001063.m1	4.81609	4.62315	4.01371	1.51378	1.07597	1.132	0.223081	0.307534	0.306036	0.364527	0.308685	0.270151
BraA03G001067.m1	0	0	0	0.592406	0.431706	0.587919	0.458317	0.347379	1.26625	15.6101	10.0208	14.2551
BraA03G001074.m1	32.6229	30.205	29.2452	24.4024	44.1819	32.3309	7.8296	7.75399	5.70685	3.04146	3.49047	2.78113
BraA03G001080.m1	21.9547	19.4178	23.5962	9.98199	8.34506	10.0205	2.78727	2.8407	2.07945	1.06671	1.36251	1.09604
BraA03G001081.m1	2.76056	2.52904	2.37417	2.44111	1.40679	1.28755	0.574128	0.735452	0.69411	0.243502	0.136254	0.371544
BraA03G001087.m1	60.3101	55.3719	49.4252	54.6396	85.8545	76.9223	39.7292	38.8307	46.6937	5.84974	5.88344	6.36647
BraA03G001088.m1	0.076675	0.159685	0.075733	0.150131	0.140203	0.277286	0.150996	0.205581	0.203859	0.725747	0.817611	0.877984
BraA03G001090.m1	1.23798	1.75292	1.00023	1.76585	1.19111	1.33118	0.685399	0.369508	0.711295	0.101942	0.257857	0.23448
BraA03G001105.m1	0.038895	0.017628	0	0.055273	0.050846	0.041844	0.337715	0.045048	0.286973	0	0.026747	0.162589
BraA03G001109.m1	51.8608	52.6482	54.2438	22.0659	22.2802	23.4761	11.2024	11.3494	6.96087	8.42827	4.12366	4.78693
BraA03G001117.m1	0.873128	0.761211	0.523282	0.360519	0.516132	0.493194	0.071317	0.087319	0.02642	0.072892	0.074842	0.054277
BraA03G001118.m1	0	0	0.074199	0.339738	0	0	0.01604	0.055723	0.003434	0.037294	0.008724	0
BraA03G001124.m1	0.31338	0.310469	0.239901	0.165659	0.265468	0.240121	0.071561	0.066137	0.171303	2.61504	0.591872	0.195841
BraA03G001134.m1	3.26894	3.60597	2.68221	0.201719	0.092629	0.162102	0.076716	0.019063	0.055727	0	0	0
BraA03G001137.m1	1.20208	1.2199	1.19593	1.33321	0.799933	0.891196	0.565648	0.543552	0.438707	0.246374	0.096723	0.223807
BraA03G001145.m1	0.880579	0.774178	0.818628	1.20971	0.986138	1.04944	6.05991	5.44135	5.57809	31.9673	39.4977	40.8001
BraA03G001148.m1	4.43078	4.63828	4.4176	2.39939	2.3232	1.94563	0.991636	1.30995	0.853389	0.828118	0.300999	0.296935
BraA03G001149.m1	0.580194	0.460272	0.741042	1.00201	0.733132	0.788934	1.98519	2.02673	1.98307	2.80775	3.28673	2.44735
BraA03G001153.m1	0	0	0	0.268204	0.115974	0.168018	0.535996	0.486912	0.872284	4.92962	3.49914	5.35766
BraA03G001159.m1	2.90759	3.10335	3.54612	8.63462	9.00223	8.99697	7.53219	9.55211	6.51279	2.11556	1.82355	2.01568
BraA03G001160.m1	3.11561	3.25082	3.37118	2.17101	2.49612	2.28525	3.51889	4.2289	3.85685	12.1565	12.9488	13.3375
BraA03G001161.m1	0.340138	0.440139	0.657912	1.30126	0.923711	1.10682	3.47516	3.16955	2.76384	2.88291	3.43767	2.41594
BraA03G001163.m1	2.48398	1.59648	2.71654	1.67774	1.80671	1.49474	28.3741	31.2366	21.8066	1.67135	1.9182	1.93506
BraA03G001165.m1	1.5503	1.7739	1.57133	3.24907	6.15689	5.02532	0.81084	0.894889	0.407979	0.167448	0.247807	0.029123
BraA03G001166.m1	55.703	57.6363	77.2936	21.6744	6.53686	47.0751	0.036919	0	0.079854	0	0.033975	0
BraA03G001167.m1	61.4318	75.8125	76.3307	35.5174	46.0277	50.1376	26.2173	22.8002	20.875	8.60325	7.39956	4.61613
BraA03G001173.m1	0.468064	1.64126	2.08819	1.63102	1.48634	0.770827	15.5212	12.4588	19.3948	53.6796	45.7964	33.4334
BraA03G001174.m1	4.1101	4.51914	3.32301	0	0.053677	0.010795	0	0	0	0	0	0
BraA03G001181.m1	1.25132	1.25323	1.71098	24.46	22.3287	32.1219	3.35048	2.89412	4.13226	3.9859	3.71654	7.54089
BraA03G001203.m1	6.69617	7.14731	9.18223	18.6547	16.3849	16.1843	23.562	28.3958	21.007	4.57484	4.85888	4.36667
BraA03G001215.m1	16.608	16.9361	17.9886	13.6376	13.4464	13.9793	7.36896	10.0233	12.5298	34.0905	33.0916	33.0523
BraA03G001217.m1	0	0	0	0	0.048948	0	0.079941	0.100677	0	1.6296	0.860962	0.199437
BraA03G001218.m1	2.4894	2.28453	2.55448	3.40199	3.43469	4.23307	5.93689	5.86058	3.68752	11.3701	10.4813	8.53107
BraA03G001222.m1	0.494835	0.801023	0.685504	3.47598	3.90152	3.91755	10.9611	10.2558	10.1347	2.68928	3.0819	3.2264
BraA03G001225.m1	36.0102	38.3612	42.2425	91.6152	115.338	115.429	146.43	146.869	133.341	98.2724	95.151	88.6266
BraA03G001228.m1	0.734512	0.756776	1.08695	0.614308	0.40587	0.401025	0.240143	0.231843	0.084571	0.020651	0.043785	0.054621
BraA03G001231.m1	47.7027	63.3037	48.9603	18.1694	13.8214	14.8166	5.919	4.06564	3.7701	7.51625	5.91034	6.30949
BraA03G001232.m1	119.321	136.622	133.077	80.6296	101.848	84.5162	15.3548	14.4853	12.2893	109.642	104.569	112.949
BraA03G001238.m1	8.3762	7.22377	6.9587	6.98636	5.46163	6.04475	3.74499	3.19528	6.27446	14.0815	15.4842	18.4315
BraA03G001240.m1	0.06837	0	0	0	0	0	0	0	0.197944	1.85983	0.879612	0.481236
BraA03G001241.m1	0.187386	0.273771	0.252279	0.248063	0.320854	0.148472	0.361263	0.344209	0.195952	2.75958	3.02124	3.20958
BraA03G001245.m1	3.89264	3.32087	4.20109	7.7792	8.1608	8.75221	13.1399	15.0269	14.8893	7.78021	7.66292	6.48551
BraA03G001247.m1	1.51313	1.78757	2.61352	1.67679	1.27885	1.78424	0.98686	0.946188	1.18452	5.7049	5.35477	3.94274
BraA03G001250.m1	0	0.01947	0	0.139121	0.08722	0.169736	0.065415	0.049194	0	0.024854	0.018708	0
BraA03G001252.m1	1.39344	1.07949	2.0791	4.94441	10.9279	7.21031	1.38191	1.02728	0.461287	0.257318	0.401458	0.248398
BraA03G001257.m1	8.45234	10.1756	8.104	0.8594	1.17377	1.12834	0.871054	0.83817	0.731398	0.692667	0.709166	0.695951
BraA03G001259.m1	1.70033	2.19698	2.35683	11.4346	8.11351	6.91037	0.180797	0.195873	0.194576	21.8067	25.3998	23.6366
BraA03G001263.m1	4.60276	4.2541	3.31843	4.11768	3.39285	3.39575	0.408339	0.553594	0.391136	0.071293	0.079627	0
BraA03G001269.m1	0.125544	0.079904	0.393589	0.556693	0.10368	0.319058	0.243055	0.394048	0.682792	0.798895	0.767912	0.424705
BraA03G001276.m1	2.24233	2.17397	1.87512	0.560397	0.406241	0.165857	0	0.085984	0	0.291541	0.198243	0.07742
BraA03G001278.m1	1.60848	1.47349	1.37255	0.624568	0.276901	0.322512	0.118923	0.184229	0.082629	0.242509	0.161207	0.244075
BraA03G001279.m1	1.87353	2.24151	2.07291	0.781953	0.695435	0.767295	0.162044	0.254478	0.146917	0.084504	0	0.073371
BraA03G001284.m1	1.81583	2.34273	2.44886	0.363428	0.229498	0.277227	0.188079	0.188894	0.212315	0	0.072811	0.136998
BraA03G001289.m1	3.38276	4.18896	4.40442	30.938	45.8609	45.7296	36.3807	35.4253	35.3143	67.944	71.4831	62.4021
BraA03G001290.m1	4.21317	3.48289	4.45608	5.16918	3.00972	3.16333	1.65125	2.23283	2.67514	12.9098	11.6172	10.3718
BraA03G001306.m1	5.58052	4.65565	8.25265	10.2429	4.8575	6.97676	1.71727	2.12836	3.6501	28.141	31.9397	29.8033
BraA03G001307.m1	2.50731	4.00297	3.70779	6.56907	5.22423	8.37335	2.03448	1.99784	1.14787	0.150666	0.237626	0.165166
BraA03G001308.m1	7.41871	6.88699	7.00876	18.7864	12.8267	11.925	20.9861	22.4485	17.1657	7.20615	6.7091	6.04074
BraA03G001309.m1	0.478846	0.847988	0.313572	4.24991	5.07349	3.99165	8.77017	9.83362	5.58051	2.67307	3.8172	2.4904
BraA03G001317.m1	7.98074	7.63568	7.78852	4.80584	5.65184	5.05826	2.04221	2.16519	2.16276	0.972445	1.16155	0.909064
[truncated: 6,883 more rows]
