# Supplementary material for: Transcriptome and WGCNA Analyses Reveal Key Genes Regulating Anthocyanin Biosynthesis in Purple Sprout of Pak Choi (Brassica rapa L. ssp. chinensis)
Source: Int J Mol Sci. 2024 Oct 31;25(21):11736. doi: 10.3390/ijms252111736 (PMC11546107; doi:10.3390/ijms252111736)
Supplement: Supplementary file 1 [file ijms-25-11736-s001.zip › Table S4.xlsx]

## Sheet: Sheet1
Supplementary Table S4. Primer sequences of qRT-PCR
Primer	Sequence(5'to3')
Actin-F	TCCATCCATCGTCCACAG
Actin-R	GCATCATCACAAGCATCCTT
CHS-F	TCCTTGACGAGGTTGAGAAG
CHS-R	CAAGACCACTGTCTCTACG
CHI-F	GGAAAATTCGTGATCTTCACG
CHI-R	GAATACTGCTGTCCTGTTAAC
F3H-F	CCCGGTGAGAAACAGAGACT
F3H-R	AGTGATGGTTCCAGGGTCAG
F3'H-F	TGCACGGATTTGAATGGGAACT
F3'H-R	GCTTGTCATGCAAGCTAAGTTAG
ANS-F	TGTTTTGTGAACCACCAAAGGAT
ANS-R	CTCAAACATAGAGTTTCAGACTCA
LBD39-F	TATAGATGTCCAGTTGAACCA
LBD39-R	TCTCTCTCTTTTGTTATAGCC
UGT-F	ATCGGCTTTACCATCGTCGG
UGT-R	ACTTTCTCCGAACTGGAACCG
PAL1-F	CTCGTACATGAAGCTAGCGC
PAL1-R	GCGAACATGAGCTTCCCAAT
DFR-F	AAAGCAGCTTGGGATTACGC
DFR-R	AACATAACGTCCCTTGGCAC
TT19-F	ATACTCCAACCAAGGCACGA
TT19-R	ATGTGCGTCAAATCAGCCAT
C4H-F	GACATCTTCACGGGCAAAGG
C4H-R	ACCTGCTTCTCTCTCCGTTC
PAP2-F	AGCTTCTAGGAAACAGGTGGT
PAP2-R	TGACGTGGCTGAGACTGTTT
TTG1-F	TGGCGACGATTCTGATGGAT
TTG1-R	GAAGAAGACCACTGCAGCTG
MYBL2-F	GGTCACTGATAGCGGGAAGA
MYBL2-R	CCGATGTTGAGGTCAGGCAA
TT8-F	CACTTCTCATGTCACAACCCA
TT8-R	TGTTGTCGTGGAGGAAAGGA
