# Supplementary material for: Transcriptome and WGCNA Analyses Reveal Key Genes Regulating Anthocyanin Biosynthesis in Purple Sprout of Pak Choi (Brassica rapa L. ssp. chinensis)
Source: Int J Mol Sci. 2024 Oct 31;25(21):11736. doi: 10.3390/ijms252111736 (PMC11546107; doi:10.3390/ijms252111736)
Supplement: Supplementary file 1 [file ijms-25-11736-s001.zip › Table S5.xlsx]

## Sheet: 0d
Table S5 Correlation analysis of 0d gene expression data
fromNode	toNode	weight
BraA01G000049.m1	BraA05G000587.m1	0.323282
BraA01G000049.m1	BraA05G001172.m1	0.30177
BraA01G000049.m1	BraA08G003877.m1	0.309912
BraA01G000049.m1	BraA09G005303.m1	0.341668
BraA01G000073.m1	BraA02G000859.m1	0.327694
BraA01G000073.m1	BraA03G003263.m1	0.3122
BraA01G000073.m1	BraA05G000110.m1	0.346056
BraA01G000073.m1	BraA05G000868.m1	0.320945
BraA01G000073.m1	BraA07G004184.m1	0.308494
BraA01G000073.m1	BraA08G003679.m1	0.323174
BraA01G000073.m1	BraA08G003877.m1	0.307642
BraA01G000073.m1	BraA09G005303.m1	0.307707
BraA01G000073.m1	BraA09G006003.m1	0.317893
BraA01G000073.m1	BraA10G000085.m1	0.314286
BraA01G000073.m1	BraA10G000572.m1	0.327026
BraA01G000128.m1	BraA03G004532.m1	0.302366
BraA01G000128.m1	BraA05G001398.m1	0.319238
BraA01G000128.m1	BraA06G000011.m1	0.319829
BraA01G000374.m1	BraA02G001792.m1	0.319887
BraA01G000604.m1	BraA01G001736.m1	0.301992
BraA01G000604.m1	BraA03G000091.m1	0.304602
BraA01G000604.m1	BraA03G002283.m1	0.316115
BraA01G000849.m1	BraA02G000859.m1	0.304236
BraA01G000849.m1	BraA05G000110.m1	0.304839
BraA01G000849.m1	BraA05G000587.m1	0.30256
BraA01G000849.m1	BraA05G000868.m1	0.345873
BraA01G000849.m1	BraA07G004184.m1	0.31831
BraA01G000849.m1	BraA08G000347.m1	0.300981
BraA01G000849.m1	BraA08G003877.m1	0.320592
BraA01G000849.m1	BraA09G005303.m1	0.352797
BraA01G000849.m1	BraA09G006003.m1	0.328551
BraA01G000849.m1	BraA10G000572.m1	0.308503
BraA01G001085.m1	BraA09G006003.m1	0.315189
BraA01G001087.m1	BraA01G001875.m1	0.30792
BraA01G001087.m1	BraA01G002025.m1	0.327283
BraA01G001087.m1	BraA01G002071.m1	0.337923
BraA01G001087.m1	BraA01G002115.m1	0.370698
BraA01G001087.m1	BraA01G004635.m1	0.315952
BraA01G001087.m1	BraA01G004666.m1	0.322579
BraA01G001087.m1	BraA02G000046.m1	0.369569
BraA01G001087.m1	BraA02G001025.m1	0.359546
BraA01G001087.m1	BraA02G001966.m1	0.324214
BraA01G001087.m1	BraA02G004132.m1	0.324681
BraA01G001087.m1	BraA03G000310.m1	0.338211
BraA01G001087.m1	BraA03G000311.m1	0.318466
BraA01G001087.m1	BraA03G000905.m1	0.328134
BraA01G001087.m1	BraA03G001011.m1	0.30826
BraA01G001087.m1	BraA03G004285.m1	0.333545
BraA01G001087.m1	BraA03G004532.m1	0.32402
BraA01G001087.m1	BraA03G004915.m1	0.325518
BraA01G001087.m1	BraA04G000388.m1	0.317092
BraA01G001087.m1	BraA04G002515.m1	0.318155
BraA01G001087.m1	BraA04G002683.m1	0.348189
BraA01G001087.m1	BraA05G001398.m1	0.344851
BraA01G001087.m1	BraA05G003651.m1	0.307429
BraA01G001087.m1	BraA05G003801.m1	0.3055
BraA01G001087.m1	BraA05G003891.m1	0.301547
BraA01G001087.m1	BraA06G000011.m1	0.330748
BraA01G001087.m1	BraA06G000052.m1	0.30748
BraA01G001087.m1	BraA06G002104.m1	0.306135
BraA01G001087.m1	BraA06G003352.m1	0.311191
BraA01G001087.m1	BraA06G003980.m1	0.334624
BraA01G001087.m1	BraA06G005269.m1	0.310658
BraA01G001087.m1	BraA07G000021.m1	0.325938
BraA01G001087.m1	BraA07G001333.m1	0.35267
BraA01G001087.m1	BraA07G002030.m1	0.309663
BraA01G001087.m1	BraA07G002428.m1	0.358865
BraA01G001087.m1	BraA07G003624.m1	0.352119
BraA01G001087.m1	BraA07G004461.m1	0.360386
BraA01G001087.m1	BraA07G004550.m1	0.331856
BraA01G001087.m1	BraA08G002048.m1	0.315225
BraA01G001087.m1	BraA08G002137.m1	0.352855
BraA01G001087.m1	BraA09G000676.m1	0.345337
BraA01G001087.m1	BraA09G001522.m1	0.314345
BraA01G001087.m1	BraA09G002373.m1	0.319551
BraA01G001087.m1	BraA09G002508.m1	0.322875
BraA01G001087.m1	BraA09G004687.m1	0.340187
BraA01G001087.m1	BraA09G005006.m1	0.346991
BraA01G001087.m1	BraA09G005585.m1	0.324734
BraA01G001087.m1	BraA09G005652.m1	0.326934
BraA01G001087.m1	BraA09G006423.m1	0.306068
BraA01G001087.m1	BraA09G006466.m1	0.317975
BraA01G001087.m1	BraA09G006651.m1	0.366284
BraA01G001087.m1	BraA09G007467.m1	0.347428
BraA01G001087.m1	BraA10G001155.m1	0.341016
BraA01G001087.m1	BraA10G002299.m1	0.338085
BraA01G001087.m1	BraA10G002424.m1	0.31462
BraA01G001092.m1	BraA03G003215.m1	0.31686
BraA01G001432.m1	BraA01G001875.m1	0.302951
BraA01G001432.m1	BraA02G001653.m1	0.321206
BraA01G001432.m1	BraA06G001461.m1	0.301245
BraA01G001432.m1	BraA09G001649.m1	0.327662
BraA01G001432.m1	BraA10G003187.m1	0.342607
BraA01G001550.m1	BraA01G002255.m1	0.325426
BraA01G001550.m1	BraA02G004987.m1	0.314064
BraA01G001550.m1	BraA03G002014.m1	0.303273
BraA01G001550.m1	BraA05G002738.m1	0.318236
BraA01G001550.m1	BraA06G003559.m1	0.331349
BraA01G001550.m1	BraA07G001842.m1	0.321488
BraA01G001550.m1	BraA07G003231.m1	0.322843
BraA01G001736.m1	BraA01G001913.m1	0.340613
BraA01G001736.m1	BraA01G002025.m1	0.31864
BraA01G001736.m1	BraA01G002071.m1	0.31298
BraA01G001736.m1	BraA01G004972.m1	0.355309
BraA01G001736.m1	BraA02G003469.m1	0.336928
BraA01G001736.m1	BraA02G004453.m1	0.330347
BraA01G001736.m1	BraA03G000122.m1	0.323896
BraA01G001736.m1	BraA03G000905.m1	0.33356
BraA01G001736.m1	BraA03G001326.m1	0.306359
BraA01G001736.m1	BraA03G002663.m1	0.318144
BraA01G001736.m1	BraA03G003747.m1	0.332909
BraA01G001736.m1	BraA03G004285.m1	0.309856
BraA01G001736.m1	BraA03G004294.m1	0.331625
BraA01G001736.m1	BraA03G004532.m1	0.306984
BraA01G001736.m1	BraA03G004915.m1	0.339985
BraA01G001736.m1	BraA04G001215.m1	0.302527
BraA01G001736.m1	BraA05G001398.m1	0.332448
BraA01G001736.m1	BraA05G004180.m1	0.300408
BraA01G001736.m1	BraA06G000011.m1	0.313999
BraA01G001736.m1	BraA06G003980.m1	0.340218
BraA01G001736.m1	BraA07G000950.m1	0.337226
BraA01G001736.m1	BraA08G002177.m1	0.355635
BraA01G001736.m1	BraA08G003477.m1	0.33372
BraA01G001736.m1	BraA09G001683.m1	0.323738
BraA01G001736.m1	BraA09G004687.m1	0.307594
BraA01G001736.m1	BraA09G005585.m1	0.341859
BraA01G001736.m1	BraA09G006466.m1	0.325427
BraA01G001736.m1	BraA10G002299.m1	0.336404
BraA01G001736.m1	BraA10G002424.m1	0.355858
BraA01G001736.m1	BraA10G002530.m1	0.357062
BraA01G001736.m1	BraA10G002531.m1	0.354628
BraA01G001808.m1	BraA09G000030.m1	0.305446
BraA01G001808.m1	BraA09G006003.m1	0.323108
BraA01G001875.m1	BraA01G002025.m1	0.305333
BraA01G001875.m1	BraA01G002115.m1	0.308084
BraA01G001875.m1	BraA01G003969.m1	0.326275
BraA01G001875.m1	BraA01G004635.m1	0.360154
BraA01G001875.m1	BraA01G005331.m1	0.322425
BraA01G001875.m1	BraA01G005384.m1	0.321107
BraA01G001875.m1	BraA02G000022.m1	0.334583
BraA01G001875.m1	BraA02G001025.m1	0.308109
BraA01G001875.m1	BraA02G001653.m1	0.316842
BraA01G001875.m1	BraA02G001819.m1	0.314256
BraA01G001875.m1	BraA02G004765.m1	0.345155
BraA01G001875.m1	BraA02G004928.m1	0.35714
BraA01G001875.m1	BraA03G000310.m1	0.317779
BraA01G001875.m1	BraA03G004285.m1	0.323107
BraA01G001875.m1	BraA03G005023.m1	0.340853
BraA01G001875.m1	BraA03G006604.m1	0.315781
BraA01G001875.m1	BraA04G002683.m1	0.339984
BraA01G001875.m1	BraA04G003251.m1	0.300178
BraA01G001875.m1	BraA05G001478.m1	0.3071
BraA01G001875.m1	BraA05G002135.m1	0.320345
BraA01G001875.m1	BraA05G003801.m1	0.33321
BraA01G001875.m1	BraA05G003891.m1	0.348669
BraA01G001875.m1	BraA05G004653.m1	0.318675
BraA01G001875.m1	BraA06G000052.m1	0.32377
BraA01G001875.m1	BraA06G001461.m1	0.34318
BraA01G001875.m1	BraA06G001551.m1	0.309157
BraA01G001875.m1	BraA06G003352.m1	0.331024
BraA01G001875.m1	BraA06G004448.m1	0.312315
BraA01G001875.m1	BraA06G005269.m1	0.331609
BraA01G001875.m1	BraA06G005326.m1	0.306477
BraA01G001875.m1	BraA07G002428.m1	0.332804
BraA01G001875.m1	BraA07G004461.m1	0.303074
BraA01G001875.m1	BraA07G004550.m1	0.302886
BraA01G001875.m1	BraA08G002048.m1	0.348628
BraA01G001875.m1	BraA08G002137.m1	0.326977
BraA01G001875.m1	BraA09G000094.m1	0.303624
BraA01G001875.m1	BraA09G001522.m1	0.351001
BraA01G001875.m1	BraA09G001649.m1	0.327419
BraA01G001875.m1	BraA09G002373.m1	0.320058
BraA01G001875.m1	BraA09G002508.m1	0.358735
BraA01G001875.m1	BraA09G004687.m1	0.316896
BraA01G001875.m1	BraA09G005006.m1	0.321849
BraA01G001875.m1	BraA09G005652.m1	0.306117
BraA01G001875.m1	BraA09G006423.m1	0.342838
BraA01G001875.m1	BraA09G006651.m1	0.316054
BraA01G001875.m1	BraA10G001155.m1	0.327494
BraA01G001875.m1	BraA10G003187.m1	0.350688
BraA01G001875.m1	BraA10G003317.m1	0.33695
BraA01G001913.m1	BraA02G004453.m1	0.345708
BraA01G001913.m1	BraA03G003747.m1	0.326853
BraA01G001913.m1	BraA05G001398.m1	0.326204
BraA01G001913.m1	BraA06G003980.m1	0.331981
BraA01G001913.m1	BraA08G003477.m1	0.306964
BraA01G001913.m1	BraA09G005006.m1	0.300784
BraA01G001913.m1	BraA09G005585.m1	0.357865
BraA01G001913.m1	BraA09G006466.m1	0.320468
BraA01G001913.m1	BraA10G002424.m1	0.318641
BraA01G001913.m1	BraA10G002531.m1	0.330006
BraA01G002025.m1	BraA01G002071.m1	0.301174
BraA01G002025.m1	BraA01G005394.m1	0.329364
BraA01G002025.m1	BraA02G001025.m1	0.395086
BraA01G002025.m1	BraA02G001518.m1	0.306715
BraA01G002025.m1	BraA02G004453.m1	0.32444
BraA01G002025.m1	BraA03G000122.m1	0.30563
BraA01G002025.m1	BraA03G000310.m1	0.327654
BraA01G002025.m1	BraA03G000311.m1	0.324902
BraA01G002025.m1	BraA03G000905.m1	0.30864
BraA01G002025.m1	BraA03G001011.m1	0.331987
BraA01G002025.m1	BraA03G004089.m1	0.304799
BraA01G002025.m1	BraA03G004285.m1	0.358188
BraA01G002025.m1	BraA03G004532.m1	0.348991
BraA01G002025.m1	BraA04G001215.m1	0.347339
BraA01G002025.m1	BraA04G002683.m1	0.356293
BraA01G002025.m1	BraA05G001398.m1	0.41232
BraA01G002025.m1	BraA05G003801.m1	0.322303
BraA01G002025.m1	BraA06G000011.m1	0.376184
BraA01G002025.m1	BraA06G003980.m1	0.383849
BraA01G002025.m1	BraA06G005269.m1	0.343244
BraA01G002025.m1	BraA07G002428.m1	0.32496
BraA01G002025.m1	BraA07G003624.m1	0.322392
BraA01G002025.m1	BraA07G004461.m1	0.332592
BraA01G002025.m1	BraA08G002137.m1	0.337885
BraA01G002025.m1	BraA09G000094.m1	0.30287
BraA01G002025.m1	BraA09G000695.m1	0.315624
BraA01G002025.m1	BraA09G001522.m1	0.308015
BraA01G002025.m1	BraA09G002373.m1	0.325071
BraA01G002025.m1	BraA09G002508.m1	0.316926
BraA01G002025.m1	BraA09G004687.m1	0.338803
BraA01G002025.m1	BraA09G005006.m1	0.374021
BraA01G002025.m1	BraA09G005585.m1	0.382518
BraA01G002025.m1	BraA09G005652.m1	0.316894
BraA01G002025.m1	BraA09G006466.m1	0.362506
BraA01G002025.m1	BraA10G001155.m1	0.342089
BraA01G002025.m1	BraA10G002299.m1	0.396113
BraA01G002025.m1	BraA10G002424.m1	0.341489
BraA01G002025.m1	BraA10G002530.m1	0.308743
BraA01G002025.m1	BraA10G002531.m1	0.362791
BraA01G002071.m1	BraA02G001025.m1	0.361575
BraA01G002071.m1	BraA02G004132.m1	0.339736
BraA01G002071.m1	BraA02G004453.m1	0.31347
BraA01G002071.m1	BraA03G000310.m1	0.31111
BraA01G002071.m1	BraA03G000905.m1	0.319575
BraA01G002071.m1	BraA03G004285.m1	0.312669
BraA01G002071.m1	BraA03G004532.m1	0.310223
BraA01G002071.m1	BraA03G004915.m1	0.308935
BraA01G002071.m1	BraA04G001215.m1	0.310166
BraA01G002071.m1	BraA04G001643.m1	0.305437
BraA01G002071.m1	BraA05G001398.m1	0.347597
BraA01G002071.m1	BraA06G000011.m1	0.310407
BraA01G002071.m1	BraA06G003980.m1	0.377808
BraA01G002071.m1	BraA07G003624.m1	0.30128
BraA01G002071.m1	BraA07G004461.m1	0.324172
BraA01G002071.m1	BraA08G002137.m1	0.311923
BraA01G002071.m1	BraA09G002373.m1	0.308481
BraA01G002071.m1	BraA09G004687.m1	0.326163
BraA01G002071.m1	BraA09G005006.m1	0.364421
BraA01G002071.m1	BraA09G005585.m1	0.345171
BraA01G002071.m1	BraA09G005652.m1	0.317535
BraA01G002071.m1	BraA09G006466.m1	0.353467
BraA01G002071.m1	BraA09G006651.m1	0.315548
BraA01G002071.m1	BraA10G001155.m1	0.336708
BraA01G002071.m1	BraA10G002299.m1	0.356814
BraA01G002071.m1	BraA10G002424.m1	0.318011
BraA01G002071.m1	BraA10G002531.m1	0.325739
BraA01G002115.m1	BraA02G001025.m1	0.357464
BraA01G002115.m1	BraA02G004453.m1	0.305458
BraA01G002115.m1	BraA03G004285.m1	0.303843
BraA01G002115.m1	BraA04G002683.m1	0.305988
BraA01G002115.m1	BraA05G001398.m1	0.330672
BraA01G002115.m1	BraA06G003980.m1	0.363624
BraA01G002115.m1	BraA06G004448.m1	0.300351
BraA01G002115.m1	BraA07G004461.m1	0.327624
BraA01G002115.m1	BraA09G002373.m1	0.33215
BraA01G002115.m1	BraA09G005006.m1	0.373961
BraA01G002115.m1	BraA09G005585.m1	0.335054
BraA01G002115.m1	BraA09G005652.m1	0.306842
BraA01G002115.m1	BraA09G006466.m1	0.316519
BraA01G002115.m1	BraA10G001155.m1	0.372312
BraA01G002115.m1	BraA10G002299.m1	0.325169
BraA01G002255.m1	BraA04G002827.m1	0.315383
BraA01G002255.m1	BraA05G003564.m1	0.326544
BraA01G002255.m1	BraA06G003559.m1	0.332468
BraA01G002255.m1	BraA07G003231.m1	0.30149
BraA01G002255.m1	BraA07G004582.m1	0.302882
BraA01G002255.m1	BraA08G003679.m1	0.316425
BraA01G002275.m1	BraA02G000859.m1	0.315522
BraA01G002275.m1	BraA05G000110.m1	0.329759
BraA01G002275.m1	BraA05G000587.m1	0.354143
BraA01G002275.m1	BraA05G000868.m1	0.372893
BraA01G002275.m1	BraA05G001172.m1	0.323138
BraA01G002275.m1	BraA05G004239.m1	0.315715
BraA01G002275.m1	BraA07G004184.m1	0.351436
BraA01G002275.m1	BraA08G000347.m1	0.312668
BraA01G002275.m1	BraA08G003877.m1	0.365721
BraA01G002275.m1	BraA09G005303.m1	0.3773
BraA01G002275.m1	BraA09G006003.m1	0.319753
BraA01G002275.m1	BraA10G003236.m1	0.332708
BraA01G003409.m1	BraA01G004666.m1	0.32567
BraA01G003409.m1	BraA02G000046.m1	0.30584
BraA01G003409.m1	BraA06G003980.m1	0.317692
BraA01G003409.m1	BraA09G007467.m1	0.30817
BraA01G003868.m1	BraA06G005153.m1	0.30366
BraA01G003868.m1	BraA09G004825.m1	0.308934
BraA01G003969.m1	BraA02G001653.m1	0.329524
BraA01G003969.m1	BraA02G004928.m1	0.308824
BraA01G003969.m1	BraA06G001461.m1	0.311443
BraA01G003969.m1	BraA09G001522.m1	0.300597
BraA01G003969.m1	BraA09G001649.m1	0.31128
BraA01G003969.m1	BraA10G003187.m1	0.353111
BraA01G004194.m1	BraA02G001025.m1	0.332205
BraA01G004194.m1	BraA02G004928.m1	0.301783
BraA01G004194.m1	BraA03G000310.m1	0.330492
BraA01G004194.m1	BraA03G001011.m1	0.305041
BraA01G004194.m1	BraA03G004532.m1	0.301253
BraA01G004194.m1	BraA04G002683.m1	0.361354
BraA01G004194.m1	BraA06G000011.m1	0.301922
BraA01G004194.m1	BraA06G005269.m1	0.301099
BraA01G004194.m1	BraA07G003624.m1	0.319724
BraA01G004194.m1	BraA07G004550.m1	0.329683
BraA01G004194.m1	BraA08G002048.m1	0.334289
BraA01G004194.m1	BraA09G006423.m1	0.338102
BraA01G004509.m1	BraA03G003215.m1	0.305666
BraA01G004635.m1	BraA02G001025.m1	0.308172
BraA01G004635.m1	BraA02G004928.m1	0.317411
BraA01G004635.m1	BraA04G002683.m1	0.322418
BraA01G004635.m1	BraA09G001522.m1	0.33352
BraA01G004635.m1	BraA09G002373.m1	0.321957
BraA01G004635.m1	BraA09G002508.m1	0.339268
BraA01G004635.m1	BraA09G005006.m1	0.321511
BraA01G004635.m1	BraA10G001155.m1	0.335931
BraA01G004635.m1	BraA10G003187.m1	0.332614
BraA01G004666.m1	BraA02G001025.m1	0.32219
BraA01G004666.m1	BraA06G003980.m1	0.329968
BraA01G004666.m1	BraA07G004461.m1	0.304416
BraA01G004666.m1	BraA09G005006.m1	0.306071
BraA01G004666.m1	BraA09G007467.m1	0.323574
BraA01G004666.m1	BraA10G000930.m1	0.303952
BraA01G004855.m1	BraA02G000859.m1	0.301867
BraA01G004855.m1	BraA05G000110.m1	0.302649
BraA01G004855.m1	BraA05G000868.m1	0.302266
BraA01G004855.m1	BraA08G003877.m1	0.300446
BraA01G004972.m1	BraA02G004453.m1	0.3022
BraA01G004972.m1	BraA03G002283.m1	0.306412
BraA01G004972.m1	BraA03G003747.m1	0.324285
BraA01G004972.m1	BraA06G003980.m1	0.306281
BraA01G004972.m1	BraA08G003477.m1	0.331331
BraA01G004972.m1	BraA09G005585.m1	0.310299
BraA01G004972.m1	BraA10G002424.m1	0.300193
BraA01G004972.m1	BraA10G002530.m1	0.301891
BraA01G004972.m1	BraA10G002531.m1	0.326741
BraA01G005331.m1	BraA02G004928.m1	0.313199
BraA01G005331.m1	BraA04G002683.m1	0.301523
BraA01G005331.m1	BraA08G002048.m1	0.312007
BraA01G005331.m1	BraA09G001522.m1	0.343389
BraA01G005331.m1	BraA09G001649.m1	0.321808
BraA01G005331.m1	BraA09G002508.m1	0.307629
BraA01G005331.m1	BraA10G003187.m1	0.322497
BraA01G005358.m1	BraA02G000859.m1	0.343195
BraA01G005358.m1	BraA05G000868.m1	0.346826
BraA01G005358.m1	BraA06G000359.m1	0.317652
BraA01G005358.m1	BraA07G001861.m1	0.32365
BraA01G005358.m1	BraA07G004184.m1	0.304313
BraA01G005358.m1	BraA09G000030.m1	0.330614
BraA01G005358.m1	BraA09G005303.m1	0.310625
BraA01G005358.m1	BraA09G006003.m1	0.357921
BraA01G005358.m1	BraA10G000572.m1	0.330278
BraA01G005384.m1	BraA02G001025.m1	0.324773
BraA01G005384.m1	BraA03G004285.m1	0.305385
BraA01G005384.m1	BraA04G001215.m1	0.326397
BraA01G005384.m1	BraA04G002683.m1	0.305383
BraA01G005384.m1	BraA05G001398.m1	0.306136
BraA01G005384.m1	BraA08G002048.m1	0.310076
BraA01G005384.m1	BraA09G001522.m1	0.336173
BraA01G005384.m1	BraA09G001649.m1	0.328322
BraA01G005384.m1	BraA09G002508.m1	0.301911
BraA01G005384.m1	BraA09G004687.m1	0.312844
BraA01G005384.m1	BraA09G005006.m1	0.300414
BraA01G005384.m1	BraA10G002299.m1	0.323753
BraA01G005384.m1	BraA10G003187.m1	0.30772
BraA01G005394.m1	BraA02G001025.m1	0.364959
BraA01G005394.m1	BraA02G001518.m1	0.325323
BraA01G005394.m1	BraA03G000310.m1	0.382364
BraA01G005394.m1	BraA03G000311.m1	0.314984
BraA01G005394.m1	BraA03G001011.m1	0.403723
BraA01G005394.m1	BraA03G004285.m1	0.317341
BraA01G005394.m1	BraA03G004532.m1	0.415376
BraA01G005394.m1	BraA04G002683.m1	0.35239
BraA01G005394.m1	BraA05G001398.m1	0.407685
BraA01G005394.m1	BraA05G003801.m1	0.338351
BraA01G005394.m1	BraA06G000011.m1	0.420884
BraA01G005394.m1	BraA06G003980.m1	0.307457
BraA01G005394.m1	BraA06G005269.m1	0.390349
BraA01G005394.m1	BraA07G002428.m1	0.326887
BraA01G005394.m1	BraA07G003624.m1	0.341444
BraA01G005394.m1	BraA08G002137.m1	0.334919
BraA01G005394.m1	BraA09G000094.m1	0.351622
BraA01G005394.m1	BraA09G004687.m1	0.317453
BraA01G005394.m1	BraA09G005585.m1	0.32274
BraA01G005394.m1	BraA09G006466.m1	0.314148
BraA01G005394.m1	BraA10G002299.m1	0.379333
BraA01G005394.m1	BraA10G002424.m1	0.334565
BraA01G005394.m1	BraA10G002530.m1	0.304808
BraA01G005394.m1	BraA10G002531.m1	0.353177
BraA02G000022.m1	BraA02G001653.m1	0.321112
BraA02G000022.m1	BraA02G004928.m1	0.342324
BraA02G000022.m1	BraA04G002683.m1	0.310766
BraA02G000022.m1	BraA05G002135.m1	0.30182
BraA02G000022.m1	BraA06G001461.m1	0.314115
BraA02G000022.m1	BraA06G005269.m1	0.300511
BraA02G000022.m1	BraA08G002048.m1	0.317299
BraA02G000022.m1	BraA09G001522.m1	0.336758
BraA02G000022.m1	BraA09G001649.m1	0.329684
BraA02G000022.m1	BraA09G002508.m1	0.314569
BraA02G000022.m1	BraA10G003187.m1	0.357871
BraA02G000046.m1	BraA02G001025.m1	0.384426
BraA02G000046.m1	BraA03G000905.m1	0.309827
BraA02G000046.m1	BraA04G002683.m1	0.320739
BraA02G000046.m1	BraA05G001398.m1	0.332563
BraA02G000046.m1	BraA06G003980.m1	0.369458
BraA02G000046.m1	BraA07G002428.m1	0.303089
BraA02G000046.m1	BraA07G004461.m1	0.350013
BraA02G000046.m1	BraA09G004687.m1	0.303036
BraA02G000046.m1	BraA09G005006.m1	0.365916
BraA02G000046.m1	BraA09G005585.m1	0.324206
BraA02G000046.m1	BraA09G005652.m1	0.301257
BraA02G000046.m1	BraA09G006466.m1	0.313037
BraA02G000046.m1	BraA09G006651.m1	0.318152
BraA02G000046.m1	BraA09G007467.m1	0.330814
BraA02G000046.m1	BraA10G001155.m1	0.353699
BraA02G000046.m1	BraA10G002299.m1	0.335862
BraA02G000859.m1	BraA03G000064.m1	0.309009
BraA02G000859.m1	BraA03G003263.m1	0.300172
BraA02G000859.m1	BraA05G000110.m1	0.330413
BraA02G000859.m1	BraA05G000868.m1	0.338994
BraA02G000859.m1	BraA06G000359.m1	0.314808
BraA02G000859.m1	BraA07G001861.m1	0.319318
BraA02G000859.m1	BraA07G002869.m1	0.328547
BraA02G000859.m1	BraA07G004184.m1	0.303379
BraA02G000859.m1	BraA08G001833.m1	0.321257
BraA02G000859.m1	BraA08G002505.m1	0.32461
BraA02G000859.m1	BraA08G002819.m1	0.307533
BraA02G000859.m1	BraA08G003679.m1	0.303921
BraA02G000859.m1	BraA09G000030.m1	0.330737
BraA02G000859.m1	BraA09G000231.m1	0.308222
BraA02G000859.m1	BraA09G001945.m1	0.300035
BraA02G000859.m1	BraA09G005303.m1	0.309058
BraA02G000859.m1	BraA09G006003.m1	0.359138
BraA02G000859.m1	BraA09G006332.m1	0.315702
BraA02G000859.m1	BraA10G000085.m1	0.30815
BraA02G000859.m1	BraA10G000572.m1	0.337026
BraA02G001025.m1	BraA02G001518.m1	0.357816
BraA02G001025.m1	BraA02G001966.m1	0.302039
BraA02G001025.m1	BraA02G004132.m1	0.426934
BraA02G001025.m1	BraA02G004453.m1	0.300274
BraA02G001025.m1	BraA02G004928.m1	0.338993
BraA02G001025.m1	BraA03G000310.m1	0.4435
BraA02G001025.m1	BraA03G000311.m1	0.446899
BraA02G001025.m1	BraA03G000905.m1	0.360795
BraA02G001025.m1	BraA03G001011.m1	0.429582
BraA02G001025.m1	BraA03G002670.m1	0.363116
BraA02G001025.m1	BraA03G004089.m1	0.326707
BraA02G001025.m1	BraA03G004285.m1	0.382153
BraA02G001025.m1	BraA03G004532.m1	0.420948
BraA02G001025.m1	BraA03G004915.m1	0.353613
BraA02G001025.m1	BraA04G000167.m1	0.325877
BraA02G001025.m1	BraA04G001215.m1	0.317303
BraA02G001025.m1	BraA04G002515.m1	0.346783
BraA02G001025.m1	BraA04G002683.m1	0.41199
BraA02G001025.m1	BraA05G001398.m1	0.410639
BraA02G001025.m1	BraA05G003801.m1	0.359836
BraA02G001025.m1	BraA05G004482.m1	0.313731
BraA02G001025.m1	BraA06G000011.m1	0.415102
BraA02G001025.m1	BraA06G000593.m1	0.345126
BraA02G001025.m1	BraA06G003980.m1	0.382256
BraA02G001025.m1	BraA06G005269.m1	0.388167
BraA02G001025.m1	BraA07G000021.m1	0.33086
BraA02G001025.m1	BraA07G000950.m1	0.347257
BraA02G001025.m1	BraA07G001333.m1	0.409998
BraA02G001025.m1	BraA07G002030.m1	0.311811
BraA02G001025.m1	BraA07G002428.m1	0.431854
BraA02G001025.m1	BraA07G003624.m1	0.430633
BraA02G001025.m1	BraA07G004066.m1	0.302144
BraA02G001025.m1	BraA07G004461.m1	0.399808
BraA02G001025.m1	BraA07G004550.m1	0.380992
BraA02G001025.m1	BraA08G002048.m1	0.379381
BraA02G001025.m1	BraA08G002137.m1	0.423831
BraA02G001025.m1	BraA09G000094.m1	0.347549
BraA02G001025.m1	BraA09G000676.m1	0.416266
BraA02G001025.m1	BraA09G000695.m1	0.340876
BraA02G001025.m1	BraA09G001522.m1	0.341486
BraA02G001025.m1	BraA09G002373.m1	0.316502
BraA02G001025.m1	BraA09G002508.m1	0.337448
BraA02G001025.m1	BraA09G002678.m1	0.388842
BraA02G001025.m1	BraA09G004687.m1	0.402489
BraA02G001025.m1	BraA09G005006.m1	0.384451
BraA02G001025.m1	BraA09G005585.m1	0.351641
BraA02G001025.m1	BraA09G005652.m1	0.342102
BraA02G001025.m1	BraA09G006423.m1	0.369754
BraA02G001025.m1	BraA09G006466.m1	0.352279
BraA02G001025.m1	BraA09G006651.m1	0.389083
BraA02G001025.m1	BraA09G007467.m1	0.349618
BraA02G001025.m1	BraA10G001155.m1	0.355694
BraA02G001025.m1	BraA10G002299.m1	0.402625
BraA02G001025.m1	BraA10G002424.m1	0.370981
BraA02G001025.m1	BraA10G002530.m1	0.334252
BraA02G001025.m1	BraA10G002531.m1	0.347209
BraA02G001025.m1	BraA10G003553.m1	0.311103
BraA02G001213.m1	BraA03G003263.m1	0.308188
BraA02G001213.m1	BraA05G000110.m1	0.312819
BraA02G001213.m1	BraA09G005303.m1	0.301232
BraA02G001213.m1	BraA10G000572.m1	0.302664
BraA02G001518.m1	BraA02G004453.m1	0.302429
BraA02G001518.m1	BraA03G000310.m1	0.316005
BraA02G001518.m1	BraA03G000977.m1	0.303344
BraA02G001518.m1	BraA03G001011.m1	0.322474
BraA02G001518.m1	BraA03G004089.m1	0.306253
BraA02G001518.m1	BraA03G004285.m1	0.314494
BraA02G001518.m1	BraA03G004532.m1	0.370237
BraA02G001518.m1	BraA04G001215.m1	0.323779
BraA02G001518.m1	BraA04G002683.m1	0.338483
BraA02G001518.m1	BraA05G001398.m1	0.390042
BraA02G001518.m1	BraA05G003801.m1	0.350592
BraA02G001518.m1	BraA05G004482.m1	0.301033
BraA02G001518.m1	BraA06G000011.m1	0.391047
BraA02G001518.m1	BraA06G001648.m1	0.302073
BraA02G001518.m1	BraA06G003980.m1	0.334391
BraA02G001518.m1	BraA06G005269.m1	0.37134
BraA02G001518.m1	BraA07G003624.m1	0.314669
BraA02G001518.m1	BraA08G002137.m1	0.308605
BraA02G001518.m1	BraA09G000094.m1	0.319983
BraA02G001518.m1	BraA09G001649.m1	0.316722
BraA02G001518.m1	BraA09G002373.m1	0.30407
BraA02G001518.m1	BraA09G004687.m1	0.305241
BraA02G001518.m1	BraA09G005006.m1	0.343917
BraA02G001518.m1	BraA09G005585.m1	0.350732
BraA02G001518.m1	BraA09G006466.m1	0.354656
BraA02G001518.m1	BraA10G002299.m1	0.362151
BraA02G001518.m1	BraA10G002424.m1	0.332538
BraA02G001518.m1	BraA10G002530.m1	0.315022
BraA02G001518.m1	BraA10G002531.m1	0.36247
BraA02G001653.m1	BraA02G004765.m1	0.303495
BraA02G001653.m1	BraA03G006604.m1	0.30701
BraA02G001653.m1	BraA05G002135.m1	0.302998
BraA02G001653.m1	BraA06G001359.m1	0.31589
BraA02G001653.m1	BraA06G001461.m1	0.323783
BraA02G001653.m1	BraA06G005326.m1	0.301415
BraA02G001653.m1	BraA07G000281.m1	0.311503
BraA02G001653.m1	BraA10G003187.m1	0.348741
BraA02G001792.m1	BraA03G002663.m1	0.30852
BraA02G001792.m1	BraA03G003747.m1	0.306186
BraA02G001792.m1	BraA08G002418.m1	0.313723
BraA02G001792.m1	BraA08G003477.m1	0.303361
BraA02G001819.m1	BraA09G001522.m1	0.312487
BraA02G001966.m1	BraA09G005006.m1	0.303641
BraA02G002872.m1	BraA04G001453.m1	0.335178
BraA02G002872.m1	BraA06G000359.m1	0.317808
BraA02G002872.m1	BraA07G001861.m1	0.334657
BraA02G002872.m1	BraA07G002450.m1	0.327334
BraA02G002872.m1	BraA09G000030.m1	0.313245
BraA02G002872.m1	BraA09G006003.m1	0.305477
BraA02G003064.m1	BraA05G000868.m1	0.311882
BraA02G003064.m1	BraA09G005303.m1	0.326301
BraA02G003064.m1	BraA09G006003.m1	0.304396
BraA02G003469.m1	BraA03G000122.m1	0.333009
BraA02G003469.m1	BraA04G001215.m1	0.321691
BraA02G003469.m1	BraA05G001398.m1	0.306653
BraA02G003469.m1	BraA06G003980.m1	0.320462
BraA02G003469.m1	BraA08G003477.m1	0.301306
BraA02G003469.m1	BraA09G005585.m1	0.317141
BraA02G003469.m1	BraA09G006466.m1	0.315106
BraA02G003469.m1	BraA10G002299.m1	0.324689
BraA02G003469.m1	BraA10G002424.m1	0.304536
BraA02G003469.m1	BraA10G002530.m1	0.316382
BraA02G003469.m1	BraA10G002531.m1	0.351571
BraA02G003566.m1	BraA05G000868.m1	0.312945
BraA02G003566.m1	BraA09G005303.m1	0.301982
BraA02G003566.m1	BraA09G006003.m1	0.321369
BraA02G003566.m1	BraA10G000572.m1	0.311045
BraA02G003575.m1	BraA05G000868.m1	0.303359
BraA02G003575.m1	BraA09G005303.m1	0.313529
BraA02G004132.m1	BraA03G000310.m1	0.35524
BraA02G004132.m1	BraA03G000905.m1	0.316764
BraA02G004132.m1	BraA03G001011.m1	0.317752
BraA02G004132.m1	BraA03G004285.m1	0.318423
BraA02G004132.m1	BraA03G004532.m1	0.367301
BraA02G004132.m1	BraA03G004915.m1	0.308261
BraA02G004132.m1	BraA04G002683.m1	0.370669
BraA02G004132.m1	BraA05G001398.m1	0.410335
BraA02G004132.m1	BraA06G000011.m1	0.387146
BraA02G004132.m1	BraA06G003980.m1	0.379841
BraA02G004132.m1	BraA06G005269.m1	0.320741
BraA02G004132.m1	BraA07G001333.m1	0.336891
BraA02G004132.m1	BraA07G002428.m1	0.32459
BraA02G004132.m1	BraA07G003624.m1	0.364706
BraA02G004132.m1	BraA07G004461.m1	0.347925
BraA02G004132.m1	BraA08G002048.m1	0.300634
BraA02G004132.m1	BraA08G002137.m1	0.315072
BraA02G004132.m1	BraA09G004687.m1	0.357546
BraA02G004132.m1	BraA09G005006.m1	0.369111
BraA02G004132.m1	BraA09G005585.m1	0.356043
BraA02G004132.m1	BraA09G006466.m1	0.360396
BraA02G004132.m1	BraA10G001155.m1	0.309447
BraA02G004132.m1	BraA10G002299.m1	0.402489
BraA02G004132.m1	BraA10G002424.m1	0.365192
BraA02G004132.m1	BraA10G002531.m1	0.345093
BraA02G004453.m1	BraA03G000122.m1	0.307846
BraA02G004453.m1	BraA03G000905.m1	0.32019
BraA02G004453.m1	BraA03G001326.m1	0.319489
BraA02G004453.m1	BraA03G002663.m1	0.301466
BraA02G004453.m1	BraA03G003747.m1	0.317232
BraA02G004453.m1	BraA03G004285.m1	0.309517
BraA02G004453.m1	BraA03G004294.m1	0.309209
BraA02G004453.m1	BraA03G004532.m1	0.313021
BraA02G004453.m1	BraA03G004915.m1	0.344148
BraA02G004453.m1	BraA04G001215.m1	0.30059
BraA02G004453.m1	BraA05G001398.m1	0.336977
BraA02G004453.m1	BraA06G000011.m1	0.322131
BraA02G004453.m1	BraA06G003980.m1	0.332355
BraA02G004453.m1	BraA07G000950.m1	0.330432
BraA02G004453.m1	BraA07G004461.m1	0.30128
BraA02G004453.m1	BraA08G002137.m1	0.314458
BraA02G004453.m1	BraA08G002177.m1	0.310291
BraA02G004453.m1	BraA08G003477.m1	0.311028
BraA02G004453.m1	BraA09G002578.m1	0.304246
BraA02G004453.m1	BraA09G004687.m1	0.302934
BraA02G004453.m1	BraA09G005006.m1	0.310971
BraA02G004453.m1	BraA09G005585.m1	0.345938
BraA02G004453.m1	BraA09G006466.m1	0.328712
BraA02G004453.m1	BraA09G006651.m1	0.306111
BraA02G004453.m1	BraA10G002299.m1	0.329189
BraA02G004453.m1	BraA10G002424.m1	0.34445
BraA02G004453.m1	BraA10G002530.m1	0.337452
BraA02G004453.m1	BraA10G002531.m1	0.339546
BraA02G004765.m1	BraA09G001522.m1	0.319415
BraA02G004765.m1	BraA09G002508.m1	0.312569
BraA02G004765.m1	BraA10G003187.m1	0.351558
BraA02G004765.m1	BraA10G003317.m1	0.301009
BraA02G004902.m1	BraA05G000587.m1	0.318916
BraA02G004902.m1	BraA09G005303.m1	0.302945
BraA02G004928.m1	BraA03G000310.m1	0.322531
BraA02G004928.m1	BraA03G000311.m1	0.329418
BraA02G004928.m1	BraA03G001011.m1	0.314935
BraA02G004928.m1	BraA03G002670.m1	0.304364
BraA02G004928.m1	BraA04G000167.m1	0.310014
BraA02G004928.m1	BraA04G002683.m1	0.350427
BraA02G004928.m1	BraA04G003251.m1	0.317373
BraA02G004928.m1	BraA05G002135.m1	0.343257
BraA02G004928.m1	BraA05G003801.m1	0.312899
BraA02G004928.m1	BraA05G003891.m1	0.308252
BraA02G004928.m1	BraA05G004653.m1	0.341439
BraA02G004928.m1	BraA06G001461.m1	0.321283
BraA02G004928.m1	BraA06G005269.m1	0.325957
BraA02G004928.m1	BraA07G002428.m1	0.323695
BraA02G004928.m1	BraA07G004550.m1	0.30497
BraA02G004928.m1	BraA08G002048.m1	0.345978
BraA02G004928.m1	BraA08G002137.m1	0.304766
BraA02G004928.m1	BraA09G001522.m1	0.360457
BraA02G004928.m1	BraA09G001649.m1	0.304438
BraA02G004928.m1	BraA09G002373.m1	0.306039
BraA02G004928.m1	BraA09G002508.m1	0.33102
BraA02G004928.m1	BraA09G002678.m1	0.331424
BraA02G004928.m1	BraA09G005006.m1	0.321875
BraA02G004928.m1	BraA09G006423.m1	0.352364
BraA02G004928.m1	BraA10G001155.m1	0.317221
BraA02G004928.m1	BraA10G003187.m1	0.334504
BraA02G004928.m1	BraA10G003553.m1	0.3091
BraA02G004987.m1	BraA04G002827.m1	0.316527
BraA02G004987.m1	BraA06G003559.m1	0.311951
BraA02G004988.m1	BraA09G005303.m1	0.303107
BraA03G000064.m1	BraA05G000868.m1	0.35116
BraA03G000064.m1	BraA06G000359.m1	0.300085
BraA03G000064.m1	BraA08G000347.m1	0.314714
BraA03G000064.m1	BraA08G003877.m1	0.301776
BraA03G000064.m1	BraA09G000030.m1	0.306164
BraA03G000064.m1	BraA09G005303.m1	0.345673
BraA03G000064.m1	BraA09G006003.m1	0.340624
BraA03G000064.m1	BraA10G000572.m1	0.302875
BraA03G000101.m1	BraA06G000359.m1	0.308333
BraA03G000101.m1	BraA07G001861.m1	0.307695
BraA03G000101.m1	BraA09G000030.m1	0.310006
BraA03G000101.m1	BraA09G006003.m1	0.323459
BraA03G000101.m1	BraA10G000572.m1	0.31176
BraA03G000122.m1	BraA03G000905.m1	0.313272
BraA03G000122.m1	BraA03G004285.m1	0.316217
BraA03G000122.m1	BraA04G001215.m1	0.317407
BraA03G000122.m1	BraA05G000046.m1	0.325213
BraA03G000122.m1	BraA05G001398.m1	0.305407
BraA03G000122.m1	BraA05G004482.m1	0.309739
BraA03G000122.m1	BraA06G003980.m1	0.332631
BraA03G000122.m1	BraA09G004687.m1	0.311468
BraA03G000122.m1	BraA09G005585.m1	0.310857
BraA03G000122.m1	BraA09G006466.m1	0.321006
BraA03G000122.m1	BraA10G002299.m1	0.31982
BraA03G000122.m1	BraA10G002424.m1	0.309824
BraA03G000122.m1	BraA10G002530.m1	0.320142
BraA03G000122.m1	BraA10G002531.m1	0.322994
BraA03G000310.m1	BraA03G000311.m1	0.407304
BraA03G000310.m1	BraA03G000905.m1	0.315244
BraA03G000310.m1	BraA03G000977.m1	0.330872
BraA03G000310.m1	BraA03G001011.m1	0.38988
BraA03G000310.m1	BraA03G002670.m1	0.37225
BraA03G000310.m1	BraA03G004089.m1	0.368968
BraA03G000310.m1	BraA03G004285.m1	0.353947
BraA03G000310.m1	BraA03G004532.m1	0.383577
BraA03G000310.m1	BraA04G001215.m1	0.32333
BraA03G000310.m1	BraA04G002683.m1	0.4137
BraA03G000310.m1	BraA05G001398.m1	0.425463
BraA03G000310.m1	BraA05G003801.m1	0.330832
BraA03G000310.m1	BraA06G000011.m1	0.404343
BraA03G000310.m1	BraA06G003980.m1	0.381767
BraA03G000310.m1	BraA06G005269.m1	0.37043
BraA03G000310.m1	BraA07G000950.m1	0.300705
BraA03G000310.m1	BraA07G001333.m1	0.330145
BraA03G000310.m1	BraA07G002428.m1	0.359708
BraA03G000310.m1	BraA07G003624.m1	0.376557
BraA03G000310.m1	BraA07G004461.m1	0.35899
BraA03G000310.m1	BraA07G004550.m1	0.322939
BraA03G000310.m1	BraA08G002048.m1	0.353568
BraA03G000310.m1	BraA08G002137.m1	0.349731
BraA03G000310.m1	BraA09G000094.m1	0.316038
BraA03G000310.m1	BraA09G000676.m1	0.331421
BraA03G000310.m1	BraA09G000695.m1	0.323166
BraA03G000310.m1	BraA09G001522.m1	0.345823
BraA03G000310.m1	BraA09G002373.m1	0.310923
BraA03G000310.m1	BraA09G002508.m1	0.323406
BraA03G000310.m1	BraA09G002678.m1	0.374388
BraA03G000310.m1	BraA09G004687.m1	0.366617
BraA03G000310.m1	BraA09G005006.m1	0.382889
BraA03G000310.m1	BraA09G005585.m1	0.363512
BraA03G000310.m1	BraA09G005652.m1	0.315129
BraA03G000310.m1	BraA09G006423.m1	0.316532
BraA03G000310.m1	BraA09G006466.m1	0.361163
BraA03G000310.m1	BraA10G001155.m1	0.341878
BraA03G000310.m1	BraA10G002299.m1	0.411612
BraA03G000310.m1	BraA10G002424.m1	0.347652
BraA03G000310.m1	BraA10G002531.m1	0.352269
BraA03G000311.m1	BraA03G000977.m1	0.313049
BraA03G000311.m1	BraA03G001011.m1	0.380986
BraA03G000311.m1	BraA03G002670.m1	0.309458
BraA03G000311.m1	BraA03G004089.m1	0.316353
BraA03G000311.m1	BraA03G004285.m1	0.338017
BraA03G000311.m1	BraA03G004532.m1	0.410544
BraA03G000311.m1	BraA04G002683.m1	0.433962
BraA03G000311.m1	BraA05G001398.m1	0.431086
BraA03G000311.m1	BraA05G003801.m1	0.346107
BraA03G000311.m1	BraA06G000011.m1	0.427377
BraA03G000311.m1	BraA06G003980.m1	0.359087
BraA03G000311.m1	BraA06G005269.m1	0.395185
BraA03G000311.m1	BraA07G001333.m1	0.347916
BraA03G000311.m1	BraA07G002428.m1	0.380372
BraA03G000311.m1	BraA07G003624.m1	0.401905
BraA03G000311.m1	BraA07G004461.m1	0.340523
BraA03G000311.m1	BraA07G004550.m1	0.340349
BraA03G000311.m1	BraA08G002048.m1	0.364961
BraA03G000311.m1	BraA08G002137.m1	0.360801
BraA03G000311.m1	BraA09G000094.m1	0.305825
BraA03G000311.m1	BraA09G000676.m1	0.338935
BraA03G000311.m1	BraA09G001522.m1	0.335058
BraA03G000311.m1	BraA09G002508.m1	0.312035
BraA03G000311.m1	BraA09G004687.m1	0.353679
BraA03G000311.m1	BraA09G005006.m1	0.369818
BraA03G000311.m1	BraA09G005585.m1	0.35231
BraA03G000311.m1	BraA09G006423.m1	0.333049
BraA03G000311.m1	BraA09G006466.m1	0.346316
BraA03G000311.m1	BraA10G001155.m1	0.320411
BraA03G000311.m1	BraA10G002299.m1	0.402969
BraA03G000311.m1	BraA10G002424.m1	0.343935
BraA03G000311.m1	BraA10G002531.m1	0.343813
BraA03G000627.m1	BraA05G000587.m1	0.312372
BraA03G000627.m1	BraA08G003877.m1	0.314071
BraA03G000627.m1	BraA09G005303.m1	0.306565
BraA03G000905.m1	BraA03G004285.m1	0.323958
BraA03G000905.m1	BraA03G004294.m1	0.311062
BraA03G000905.m1	BraA03G004532.m1	0.30631
BraA03G000905.m1	BraA03G004915.m1	0.303862
BraA03G000905.m1	BraA04G001215.m1	0.318303
BraA03G000905.m1	BraA04G002515.m1	0.300954
BraA03G000905.m1	BraA05G001398.m1	0.345073
BraA03G000905.m1	BraA06G000011.m1	0.307486
BraA03G000905.m1	BraA06G003980.m1	0.392825
BraA03G000905.m1	BraA07G003624.m1	0.302368
BraA03G000905.m1	BraA07G004461.m1	0.338004
BraA03G000905.m1	BraA08G002137.m1	0.312544
BraA03G000905.m1	BraA09G004687.m1	0.339905
BraA03G000905.m1	BraA09G005006.m1	0.348457
BraA03G000905.m1	BraA09G005585.m1	0.349173
BraA03G000905.m1	BraA09G005652.m1	0.321209
BraA03G000905.m1	BraA09G006466.m1	0.352447
BraA03G000905.m1	BraA09G006651.m1	0.332069
BraA03G000905.m1	BraA10G001155.m1	0.324944
BraA03G000905.m1	BraA10G002299.m1	0.364926
BraA03G000905.m1	BraA10G002424.m1	0.325793
BraA03G000905.m1	BraA10G002530.m1	0.307663
BraA03G000905.m1	BraA10G002531.m1	0.335809
BraA03G000977.m1	BraA03G001011.m1	0.388555
BraA03G000977.m1	BraA03G004532.m1	0.371308
BraA03G000977.m1	BraA05G001398.m1	0.307269
BraA03G000977.m1	BraA06G000011.m1	0.361884
BraA03G000977.m1	BraA06G005269.m1	0.352542
BraA03G000977.m1	BraA07G003624.m1	0.300704
BraA03G000977.m1	BraA09G000094.m1	0.322051
BraA03G001011.m1	BraA03G002670.m1	0.328415
BraA03G001011.m1	BraA03G004089.m1	0.3961
BraA03G001011.m1	BraA03G004285.m1	0.347648
BraA03G001011.m1	BraA03G004532.m1	0.413672
BraA03G001011.m1	BraA04G001215.m1	0.322925
BraA03G001011.m1	BraA04G002683.m1	0.408715
BraA03G001011.m1	BraA05G001398.m1	0.435089
BraA03G001011.m1	BraA05G003801.m1	0.357393
BraA03G001011.m1	BraA06G000011.m1	0.431582
BraA03G001011.m1	BraA06G003980.m1	0.366774
BraA03G001011.m1	BraA06G005269.m1	0.399835
BraA03G001011.m1	BraA07G000950.m1	0.308631
BraA03G001011.m1	BraA07G001333.m1	0.326074
BraA03G001011.m1	BraA07G002428.m1	0.359602
BraA03G001011.m1	BraA07G003624.m1	0.380913
BraA03G001011.m1	BraA07G004461.m1	0.329698
BraA03G001011.m1	BraA07G004550.m1	0.302952
BraA03G001011.m1	BraA08G002048.m1	0.348687
BraA03G001011.m1	BraA08G002137.m1	0.353936
BraA03G001011.m1	BraA09G000094.m1	0.324201
BraA03G001011.m1	BraA09G000676.m1	0.317464
BraA03G001011.m1	BraA09G000695.m1	0.327346
BraA03G001011.m1	BraA09G001522.m1	0.324082
BraA03G001011.m1	BraA09G001649.m1	0.31532
BraA03G001011.m1	BraA09G002508.m1	0.309664
BraA03G001011.m1	BraA09G002678.m1	0.336967
BraA03G001011.m1	BraA09G004687.m1	0.357061
BraA03G001011.m1	BraA09G005006.m1	0.368671
BraA03G001011.m1	BraA09G005585.m1	0.365328
BraA03G001011.m1	BraA09G006423.m1	0.304673
BraA03G001011.m1	BraA09G006466.m1	0.365016
BraA03G001011.m1	BraA10G001155.m1	0.316266
BraA03G001011.m1	BraA10G002299.m1	0.41115
BraA03G001011.m1	BraA10G002424.m1	0.359164
BraA03G001011.m1	BraA10G002530.m1	0.318593
BraA03G001011.m1	BraA10G002531.m1	0.370974
BraA03G001163.m1	BraA05G004060.m1	0.300624
BraA03G001326.m1	BraA09G005585.m1	0.321774
BraA03G001691.m1	BraA10G003187.m1	0.312211
BraA03G002014.m1	BraA05G002738.m1	0.308939
BraA03G002014.m1	BraA05G004060.m1	0.301352
BraA03G002283.m1	BraA07G004069.m1	0.307768
BraA03G002283.m1	BraA09G000928.m1	0.308947
BraA03G002283.m1	BraA09G001683.m1	0.313431
BraA03G002663.m1	BraA03G003747.m1	0.309735
BraA03G002670.m1	BraA03G004532.m1	0.322077
BraA03G002670.m1	BraA04G002683.m1	0.386107
BraA03G002670.m1	BraA05G001398.m1	0.331488
BraA03G002670.m1	BraA06G000011.m1	0.327679
BraA03G002670.m1	BraA06G005269.m1	0.322106
BraA03G002670.m1	BraA07G002428.m1	0.343648
BraA03G002670.m1	BraA07G003624.m1	0.328401
BraA03G002670.m1	BraA07G004550.m1	0.3154
BraA03G002670.m1	BraA08G002048.m1	0.332455
BraA03G002670.m1	BraA08G002137.m1	0.313058
BraA03G002670.m1	BraA09G006423.m1	0.335804
BraA03G002670.m1	BraA10G002299.m1	0.308325
BraA03G003215.m1	BraA04G002983.m1	0.302737
BraA03G003263.m1	BraA05G000110.m1	0.308999
BraA03G003263.m1	BraA05G000868.m1	0.30887
BraA03G003263.m1	BraA09G005303.m1	0.308849
BraA03G003263.m1	BraA09G006003.m1	0.314109
BraA03G003263.m1	BraA10G000085.m1	0.309492
BraA03G003263.m1	BraA10G000572.m1	0.312196
BraA03G003747.m1	BraA03G005713.m1	0.313575
BraA03G003747.m1	BraA06G003980.m1	0.312529
BraA03G003747.m1	BraA08G002177.m1	0.333602
BraA03G003747.m1	BraA08G003477.m1	0.300857
BraA03G003747.m1	BraA09G001683.m1	0.310604
BraA03G003747.m1	BraA09G005585.m1	0.310672
BraA03G003747.m1	BraA10G002424.m1	0.300039
BraA03G003747.m1	BraA10G002530.m1	0.300873
BraA03G004038.m1	BraA08G003679.m1	0.313155
BraA03G004089.m1	BraA03G004532.m1	0.387053
BraA03G004089.m1	BraA04G002683.m1	0.331342
BraA03G004089.m1	BraA05G001398.m1	0.364495
BraA03G004089.m1	BraA05G003801.m1	0.317159
BraA03G004089.m1	BraA06G000011.m1	0.385904
BraA03G004089.m1	BraA06G005269.m1	0.371282
BraA03G004089.m1	BraA07G002428.m1	0.308371
BraA03G004089.m1	BraA07G003624.m1	0.314447
BraA03G004089.m1	BraA08G002137.m1	0.311649
BraA03G004089.m1	BraA09G000094.m1	0.342554
BraA03G004089.m1	BraA10G002299.m1	0.334353
BraA03G004089.m1	BraA10G002531.m1	0.302374
BraA03G004285.m1	BraA03G004532.m1	0.342251
BraA03G004285.m1	BraA03G004915.m1	0.301774
BraA03G004285.m1	BraA04G001215.m1	0.353117
BraA03G004285.m1	BraA04G002683.m1	0.334339
BraA03G004285.m1	BraA05G000046.m1	0.301097
BraA03G004285.m1	BraA05G001398.m1	0.380134
BraA03G004285.m1	BraA05G003801.m1	0.31532
BraA03G004285.m1	BraA05G004482.m1	0.313599
BraA03G004285.m1	BraA06G000011.m1	0.338272
BraA03G004285.m1	BraA06G003980.m1	0.381596
BraA03G004285.m1	BraA06G004448.m1	0.304271
BraA03G004285.m1	BraA06G005269.m1	0.328595
BraA03G004285.m1	BraA07G002428.m1	0.343117
BraA03G004285.m1	BraA07G003624.m1	0.315472
BraA03G004285.m1	BraA07G004461.m1	0.342592
BraA03G004285.m1	BraA08G002048.m1	0.303838
BraA03G004285.m1	BraA08G002137.m1	0.363811
BraA03G004285.m1	BraA09G000094.m1	0.320092
BraA03G004285.m1	BraA09G000695.m1	0.332126
BraA03G004285.m1	BraA09G001522.m1	0.323889
BraA03G004285.m1	BraA09G002373.m1	0.3277
BraA03G004285.m1	BraA09G002508.m1	0.320608
BraA03G004285.m1	BraA09G002678.m1	0.303907
BraA03G004285.m1	BraA09G004687.m1	0.348415
BraA03G004285.m1	BraA09G005006.m1	0.368252
BraA03G004285.m1	BraA09G005585.m1	0.357488
BraA03G004285.m1	BraA09G005652.m1	0.339337
BraA03G004285.m1	BraA09G006466.m1	0.354813
BraA03G004285.m1	BraA09G006651.m1	0.34288
BraA03G004285.m1	BraA10G001155.m1	0.348357
BraA03G004285.m1	BraA10G002299.m1	0.385347
BraA03G004285.m1	BraA10G002424.m1	0.319866
BraA03G004285.m1	BraA10G002531.m1	0.341488
BraA03G004294.m1	BraA06G003980.m1	0.340729
BraA03G004294.m1	BraA08G002177.m1	0.308438
BraA03G004294.m1	BraA09G005585.m1	0.306671
BraA03G004294.m1	BraA09G006466.m1	0.304629
BraA03G004294.m1	BraA10G002424.m1	0.302924
BraA03G004532.m1	BraA04G001215.m1	0.330233
BraA03G004532.m1	BraA04G002683.m1	0.386224
BraA03G004532.m1	BraA05G001398.m1	0.426841
BraA03G004532.m1	BraA05G003801.m1	0.342205
BraA03G004532.m1	BraA06G000011.m1	0.414339
BraA03G004532.m1	BraA06G003980.m1	0.381531
BraA03G004532.m1	BraA06G005269.m1	0.375213
BraA03G004532.m1	BraA07G000950.m1	0.366401
BraA03G004532.m1	BraA07G001333.m1	0.319562
BraA03G004532.m1	BraA07G002428.m1	0.356259
BraA03G004532.m1	BraA07G003624.m1	0.363861
BraA03G004532.m1	BraA07G004461.m1	0.329444
BraA03G004532.m1	BraA08G002048.m1	0.326043
BraA03G004532.m1	BraA08G002137.m1	0.358932
BraA03G004532.m1	BraA09G000094.m1	0.355145
BraA03G004532.m1	BraA09G000676.m1	0.343936
BraA03G004532.m1	BraA09G000695.m1	0.354105
BraA03G004532.m1	BraA09G001522.m1	0.314015
BraA03G004532.m1	BraA09G001649.m1	0.30173
BraA03G004532.m1	BraA09G002373.m1	0.314628
BraA03G004532.m1	BraA09G002508.m1	0.304333
BraA03G004532.m1	BraA09G002678.m1	0.342405
BraA03G004532.m1	BraA09G004687.m1	0.351316
BraA03G004532.m1	BraA09G005006.m1	0.381813
BraA03G004532.m1	BraA09G005585.m1	0.377824
BraA03G004532.m1	BraA09G005652.m1	0.303607
BraA03G004532.m1	BraA09G006466.m1	0.379915
BraA03G004532.m1	BraA10G001155.m1	0.330947
BraA03G004532.m1	BraA10G002299.m1	0.406922
BraA03G004532.m1	BraA10G002424.m1	0.365355
BraA03G004532.m1	BraA10G002530.m1	0.327189
BraA03G004532.m1	BraA10G002531.m1	0.37828
BraA03G004562.m1	BraA06G000359.m1	0.300707
BraA03G004562.m1	BraA09G000030.m1	0.30712
BraA03G004562.m1	BraA09G006003.m1	0.325867
BraA03G004562.m1	BraA10G000572.m1	0.309931
BraA03G004775.m1	BraA08G001747.m1	0.311057
BraA03G004775.m1	BraA09G005934.m1	0.321307
BraA03G004915.m1	BraA04G001215.m1	0.301995
BraA03G004915.m1	BraA05G001398.m1	0.367804
BraA03G004915.m1	BraA06G000011.m1	0.324469
BraA03G004915.m1	BraA06G003980.m1	0.382392
BraA03G004915.m1	BraA07G000950.m1	0.326601
BraA03G004915.m1	BraA07G004461.m1	0.303319
BraA03G004915.m1	BraA09G002373.m1	0.303091
BraA03G004915.m1	BraA09G004687.m1	0.300945
BraA03G004915.m1	BraA09G005006.m1	0.36433
BraA03G004915.m1	BraA09G005585.m1	0.374658
BraA03G004915.m1	BraA09G006466.m1	0.36359
BraA03G004915.m1	BraA10G001155.m1	0.325078
BraA03G004915.m1	BraA10G002299.m1	0.357724
BraA03G004915.m1	BraA10G002424.m1	0.339816
BraA03G004915.m1	BraA10G002530.m1	0.301699
BraA03G004915.m1	BraA10G002531.m1	0.346261
BraA03G005023.m1	BraA06G004448.m1	0.30621
BraA03G005023.m1	BraA09G001522.m1	0.31084
BraA03G005023.m1	BraA10G003187.m1	0.325312
BraA03G005032.m1	BraA05G004180.m1	0.300672
BraA03G005032.m1	BraA07G004069.m1	0.304095
BraA03G005032.m1	BraA09G000928.m1	0.310854
BraA03G005032.m1	BraA09G001683.m1	0.309077
BraA03G005125.m1	BraA05G000868.m1	0.314737
BraA03G005125.m1	BraA05G004108.m1	0.308255
BraA03G005125.m1	BraA09G000030.m1	0.304283
BraA03G005125.m1	BraA09G005303.m1	0.314461
BraA03G005125.m1	BraA09G006003.m1	0.335131
BraA03G005324.m1	BraA05G000587.m1	0.338733
BraA03G005324.m1	BraA05G000868.m1	0.315549
BraA03G005324.m1	BraA05G001172.m1	0.324233
BraA03G005324.m1	BraA08G000347.m1	0.30518
BraA03G005324.m1	BraA08G003877.m1	0.316821
BraA03G005324.m1	BraA09G005303.m1	0.357493
BraA03G005609.m1	BraA05G000587.m1	0.316508
BraA03G005609.m1	BraA05G000868.m1	0.345402
BraA03G005609.m1	BraA05G001172.m1	0.32113
BraA03G005609.m1	BraA08G000347.m1	0.335359
BraA03G005609.m1	BraA09G005303.m1	0.351436
BraA03G005609.m1	BraA10G003236.m1	0.307029
BraA03G005681.m1	BraA05G001398.m1	0.301977
BraA03G005681.m1	BraA06G000011.m1	0.306179
BraA03G005681.m1	BraA10G002531.m1	0.306154
BraA03G006194.m1	BraA08G000347.m1	0.306672
BraA03G006388.m1	BraA05G000110.m1	0.331139
BraA03G006388.m1	BraA08G003679.m1	0.332404
BraA03G006388.m1	BraA09G005826.m1	0.315875
BraA03G006388.m1	BraA10G000085.m1	0.323035
BraA03G006604.m1	BraA09G001522.m1	0.310715
BraA03G006604.m1	BraA10G003187.m1	0.338957
BraA04G000167.m1	BraA04G002683.m1	0.344914
BraA04G000167.m1	BraA07G004550.m1	0.341573
BraA04G000167.m1	BraA08G002048.m1	0.324247
BraA04G000167.m1	BraA09G001522.m1	0.313895
BraA04G000167.m1	BraA09G006423.m1	0.339939
BraA04G000388.m1	BraA06G003980.m1	0.327115
BraA04G000388.m1	BraA09G002373.m1	0.304005
BraA04G000388.m1	BraA09G005006.m1	0.33001
BraA04G000388.m1	BraA09G006466.m1	0.303271
BraA04G000388.m1	BraA10G001155.m1	0.32334
BraA04G000473.m1	BraA09G005934.m1	0.329504
BraA04G001163.m1	BraA05G002738.m1	0.315138
BraA04G001163.m1	BraA06G003559.m1	0.302822
BraA04G001209.m1	BraA07G002450.m1	0.304105
BraA04G001215.m1	BraA05G000046.m1	0.339654
BraA04G001215.m1	BraA05G001398.m1	0.335602
BraA04G001215.m1	BraA05G001478.m1	0.307559
BraA04G001215.m1	BraA05G003801.m1	0.317867
BraA04G001215.m1	BraA05G004482.m1	0.336594
BraA04G001215.m1	BraA06G000011.m1	0.329432
BraA04G001215.m1	BraA06G001648.m1	0.301845
BraA04G001215.m1	BraA06G002084.m1	0.30397
BraA04G001215.m1	BraA06G003980.m1	0.339788
BraA04G001215.m1	BraA06G005269.m1	0.321999
BraA04G001215.m1	BraA07G002428.m1	0.311279
BraA04G001215.m1	BraA07G004461.m1	0.315813
BraA04G001215.m1	BraA08G002137.m1	0.33756
BraA04G001215.m1	BraA09G000094.m1	0.323249
BraA04G001215.m1	BraA09G000695.m1	0.32509
BraA04G001215.m1	BraA09G001555.m1	0.300159
BraA04G001215.m1	BraA09G001649.m1	0.308833
BraA04G001215.m1	BraA09G002373.m1	0.307136
BraA04G001215.m1	BraA09G002508.m1	0.30321
BraA04G001215.m1	BraA09G004687.m1	0.342734
BraA04G001215.m1	BraA09G005006.m1	0.327436
BraA04G001215.m1	BraA09G005585.m1	0.318872
BraA04G001215.m1	BraA09G005652.m1	0.322588
BraA04G001215.m1	BraA09G006466.m1	0.328609
BraA04G001215.m1	BraA09G006651.m1	0.324048
BraA04G001215.m1	BraA10G001155.m1	0.313802
BraA04G001215.m1	BraA10G002299.m1	0.342813
BraA04G001215.m1	BraA10G002424.m1	0.313429
BraA04G001215.m1	BraA10G002530.m1	0.3157
BraA04G001215.m1	BraA10G002531.m1	0.325504
BraA04G001453.m1	BraA04G002983.m1	0.325994
BraA04G001453.m1	BraA06G003901.m1	0.31743
BraA04G001453.m1	BraA07G001861.m1	0.314394
BraA04G001453.m1	BraA07G002450.m1	0.305829
BraA04G001453.m1	BraA08G002505.m1	0.328623
BraA04G001453.m1	BraA09G005640.m1	0.339289
BraA04G001453.m1	BraA09G006332.m1	0.335433
BraA04G001462.m1	BraA05G000587.m1	0.347786
BraA04G001462.m1	BraA05G000868.m1	0.340176
BraA04G001462.m1	BraA05G001172.m1	0.321228
BraA04G001462.m1	BraA05G004239.m1	0.319965
BraA04G001462.m1	BraA07G002417.m1	0.300734
BraA04G001462.m1	BraA07G004184.m1	0.320833
BraA04G001462.m1	BraA08G000347.m1	0.318236
BraA04G001462.m1	BraA08G003877.m1	0.332701
BraA04G001462.m1	BraA09G005303.m1	0.359493
BraA04G001462.m1	BraA10G003236.m1	0.311911
BraA04G001516.m1	BraA06G000359.m1	0.316548
BraA04G001516.m1	BraA07G001861.m1	0.323109
BraA04G001516.m1	BraA09G000030.m1	0.303296
BraA04G001576.m1	BraA06G005208.m1	0.304216
BraA04G001643.m1	BraA06G003980.m1	0.328701
BraA04G001643.m1	BraA09G005006.m1	0.306544
BraA04G001643.m1	BraA09G005652.m1	0.303185
BraA04G001643.m1	BraA09G006466.m1	0.30331
BraA04G001643.m1	BraA10G002299.m1	0.30076
BraA04G001849.m1	BraA08G000347.m1	0.301134
BraA04G001975.m1	BraA07G004066.m1	0.301684
BraA04G002515.m1	BraA06G003980.m1	0.329955
BraA04G002515.m1	BraA07G004461.m1	0.326214
BraA04G002515.m1	BraA09G005006.m1	0.312372
BraA04G002515.m1	BraA09G007467.m1	0.30249
BraA04G002515.m1	BraA10G001155.m1	0.307617
BraA04G002515.m1	BraA10G002299.m1	0.307937
BraA04G002683.m1	BraA05G001398.m1	0.37248
BraA04G002683.m1	BraA05G002135.m1	0.333652
BraA04G002683.m1	BraA05G003801.m1	0.35457
BraA04G002683.m1	BraA05G003891.m1	0.303359
BraA04G002683.m1	BraA05G004653.m1	0.313852
BraA04G002683.m1	BraA06G000011.m1	0.375637
BraA04G002683.m1	BraA06G000593.m1	0.351811
BraA04G002683.m1	BraA06G003980.m1	0.345391
BraA04G002683.m1	BraA06G005269.m1	0.38104
BraA04G002683.m1	BraA07G001333.m1	0.360925
BraA04G002683.m1	BraA07G002428.m1	0.409532
BraA04G002683.m1	BraA07G003624.m1	0.391324
BraA04G002683.m1	BraA07G004461.m1	0.334865
BraA04G002683.m1	BraA07G004550.m1	0.364268
BraA04G002683.m1	BraA08G002048.m1	0.375428
BraA04G002683.m1	BraA08G002137.m1	0.390281
BraA04G002683.m1	BraA09G000094.m1	0.344697
BraA04G002683.m1	BraA09G000676.m1	0.385976
BraA04G002683.m1	BraA09G000695.m1	0.309614
BraA04G002683.m1	BraA09G001522.m1	0.353635
BraA04G002683.m1	BraA09G002373.m1	0.32336
BraA04G002683.m1	BraA09G002508.m1	0.330131
BraA04G002683.m1	BraA09G002678.m1	0.393916
BraA04G002683.m1	BraA09G004687.m1	0.346034
BraA04G002683.m1	BraA09G005006.m1	0.377417
BraA04G002683.m1	BraA09G005585.m1	0.324106
BraA04G002683.m1	BraA09G006423.m1	0.378233
BraA04G002683.m1	BraA09G006466.m1	0.327711
BraA04G002683.m1	BraA09G006651.m1	0.328944
BraA04G002683.m1	BraA10G001155.m1	0.352919
BraA04G002683.m1	BraA10G002299.m1	0.357467
BraA04G002683.m1	BraA10G003553.m1	0.318106
BraA04G002827.m1	BraA06G003559.m1	0.313466
BraA04G002827.m1	BraA07G003231.m1	0.326419
BraA04G002983.m1	BraA07G001861.m1	0.316634
BraA04G002983.m1	BraA07G002450.m1	0.320636
BraA04G002985.m1	BraA08G001054.m1	0.301984
BraA04G003251.m1	BraA09G001522.m1	0.317838
BraA04G003251.m1	BraA10G003187.m1	0.313941
BraA05G000046.m1	BraA05G001398.m1	0.310453
BraA05G000046.m1	BraA06G001648.m1	0.31101
BraA05G000046.m1	BraA06G003980.m1	0.310811
BraA05G000046.m1	BraA09G001555.m1	0.300316
BraA05G000046.m1	BraA09G006466.m1	0.313809
BraA05G000046.m1	BraA10G002299.m1	0.326295
BraA05G000046.m1	BraA10G002531.m1	0.328882
BraA05G000110.m1	BraA05G000868.m1	0.344127
BraA05G000110.m1	BraA06G005317.m1	0.325238
BraA05G000110.m1	BraA07G004184.m1	0.32594
BraA05G000110.m1	BraA08G001763.m1	0.32604
BraA05G000110.m1	BraA08G003679.m1	0.304773
BraA05G000110.m1	BraA08G003877.m1	0.331051
BraA05G000110.m1	BraA09G000231.m1	0.300855
BraA05G000110.m1	BraA09G005303.m1	0.340104
BraA05G000110.m1	BraA09G006003.m1	0.331204
BraA05G000110.m1	BraA10G000085.m1	0.345801
BraA05G000110.m1	BraA10G000572.m1	0.323809
BraA05G000587.m1	BraA05G000868.m1	0.315522
BraA05G000587.m1	BraA05G001172.m1	0.324601
BraA05G000587.m1	BraA05G004239.m1	0.33484
BraA05G000587.m1	BraA06G000262.m1	0.301987
BraA05G000587.m1	BraA06G005317.m1	0.335746
BraA05G000587.m1	BraA07G001576.m1	0.310155
BraA05G000587.m1	BraA07G001583.m1	0.326524
BraA05G000587.m1	BraA07G002417.m1	0.339485
BraA05G000587.m1	BraA07G003806.m1	0.332828
BraA05G000587.m1	BraA07G004069.m1	0.30353
BraA05G000587.m1	BraA07G004184.m1	0.307055
BraA05G000587.m1	BraA08G000347.m1	0.307138
BraA05G000587.m1	BraA08G003877.m1	0.338575
BraA05G000587.m1	BraA09G002715.m1	0.323478
BraA05G000587.m1	BraA09G003978.m1	0.30175
BraA05G000587.m1	BraA09G005303.m1	0.352294
BraA05G000587.m1	BraA10G003236.m1	0.328683
BraA05G000868.m1	BraA05G001172.m1	0.323793
BraA05G000868.m1	BraA05G004108.m1	0.310863
BraA05G000868.m1	BraA05G004239.m1	0.32268
BraA05G000868.m1	BraA06G005317.m1	0.336684
BraA05G000868.m1	BraA07G002417.m1	0.337145
BraA05G000868.m1	BraA07G003604.m1	0.32284
BraA05G000868.m1	BraA07G004184.m1	0.352354
BraA05G000868.m1	BraA08G000347.m1	0.323042
BraA05G000868.m1	BraA08G001833.m1	0.357797
BraA05G000868.m1	BraA08G002505.m1	0.317011
BraA05G000868.m1	BraA08G002819.m1	0.332437
BraA05G000868.m1	BraA08G003877.m1	0.351469
BraA05G000868.m1	BraA09G003050.m1	0.348468
BraA05G000868.m1	BraA09G005303.m1	0.350329
BraA05G000868.m1	BraA09G006003.m1	0.332698
BraA05G000868.m1	BraA10G000085.m1	0.327893
BraA05G000868.m1	BraA10G000572.m1	0.302638
BraA05G000868.m1	BraA10G003236.m1	0.355337
BraA05G001172.m1	BraA05G004239.m1	0.32324
BraA05G001172.m1	BraA06G005317.m1	0.307527
BraA05G001172.m1	BraA07G001583.m1	0.316481
BraA05G001172.m1	BraA07G002417.m1	0.326972
BraA05G001172.m1	BraA07G003806.m1	0.307393
BraA05G001172.m1	BraA08G000347.m1	0.327691
BraA05G001172.m1	BraA08G003877.m1	0.316608
BraA05G001172.m1	BraA09G005303.m1	0.352028
BraA05G001172.m1	BraA10G003236.m1	0.322565
BraA05G001398.m1	BraA05G003801.m1	0.363091
BraA05G001398.m1	BraA05G004482.m1	0.333255
BraA05G001398.m1	BraA06G000011.m1	0.420607
BraA05G001398.m1	BraA06G003980.m1	0.403607
BraA05G001398.m1	BraA06G005269.m1	0.387274
BraA05G001398.m1	BraA07G000950.m1	0.403437
BraA05G001398.m1	BraA07G001333.m1	0.369746
BraA05G001398.m1	BraA07G002428.m1	0.409119
BraA05G001398.m1	BraA07G003624.m1	0.400807
BraA05G001398.m1	BraA07G004461.m1	0.364407
BraA05G001398.m1	BraA07G004550.m1	0.312694
BraA05G001398.m1	BraA08G002048.m1	0.335005
BraA05G001398.m1	BraA08G002137.m1	0.422593
BraA05G001398.m1	BraA08G002177.m1	0.320578
BraA05G001398.m1	BraA09G000094.m1	0.36986
BraA05G001398.m1	BraA09G000676.m1	0.38153
BraA05G001398.m1	BraA09G000695.m1	0.38189
BraA05G001398.m1	BraA09G001522.m1	0.301057
BraA05G001398.m1	BraA09G002373.m1	0.321982
BraA05G001398.m1	BraA09G002508.m1	0.309852
BraA05G001398.m1	BraA09G002678.m1	0.351679
BraA05G001398.m1	BraA09G004687.m1	0.383513
BraA05G001398.m1	BraA09G005006.m1	0.388438
BraA05G001398.m1	BraA09G005585.m1	0.390698
BraA05G001398.m1	BraA09G005652.m1	0.321915
BraA05G001398.m1	BraA09G006423.m1	0.31259
BraA05G001398.m1	BraA09G006466.m1	0.380986
BraA05G001398.m1	BraA09G006651.m1	0.364122
BraA05G001398.m1	BraA10G001155.m1	0.348758
BraA05G001398.m1	BraA10G002299.m1	0.402887
BraA05G001398.m1	BraA10G002424.m1	0.38117
BraA05G001398.m1	BraA10G002530.m1	0.354797
BraA05G001398.m1	BraA10G002531.m1	0.37165
BraA05G001472.m1	BraA05G004108.m1	0.308595
BraA05G001478.m1	BraA09G001522.m1	0.321846
BraA05G001478.m1	BraA09G001649.m1	0.324052
BraA05G001478.m1	BraA10G003187.m1	0.307753
BraA05G001507.m1	BraA07G000281.m1	0.305593
BraA05G002135.m1	BraA05G003801.m1	0.318761
BraA05G002135.m1	BraA06G001461.m1	0.316816
BraA05G002135.m1	BraA06G005269.m1	0.337217
BraA05G002135.m1	BraA08G002048.m1	0.329657
BraA05G002135.m1	BraA09G001522.m1	0.326108
BraA05G002135.m1	BraA09G001649.m1	0.337932
BraA05G002135.m1	BraA09G002508.m1	0.304335
BraA05G002135.m1	BraA09G006423.m1	0.305137
BraA05G002135.m1	BraA10G003187.m1	0.339152
BraA05G002738.m1	BraA05G004060.m1	0.305424
BraA05G002738.m1	BraA06G003559.m1	0.332407
BraA05G002738.m1	BraA06G005208.m1	0.307107
BraA05G002738.m1	BraA07G004582.m1	0.332661
BraA05G002738.m1	BraA08G003679.m1	0.308584
BraA05G003026.m1	BraA09G001649.m1	0.311056
BraA05G003564.m1	BraA08G002021.m1	0.308284
BraA05G003564.m1	BraA08G003679.m1	0.300589
BraA05G003771.m1	BraA10G000572.m1	0.30376
BraA05G003801.m1	BraA06G000011.m1	0.356008
BraA05G003801.m1	BraA06G003980.m1	0.320447
BraA05G003801.m1	BraA06G005269.m1	0.358197
BraA05G003801.m1	BraA07G000950.m1	0.304294
BraA05G003801.m1	BraA07G002428.m1	0.326402
BraA05G003801.m1	BraA07G003624.m1	0.302454
BraA05G003801.m1	BraA08G002048.m1	0.313277
BraA05G003801.m1	BraA08G002137.m1	0.329958
BraA05G003801.m1	BraA09G000094.m1	0.354838
BraA05G003801.m1	BraA09G000695.m1	0.305518
BraA05G003801.m1	BraA09G001522.m1	0.321967
BraA05G003801.m1	BraA09G001649.m1	0.328397
BraA05G003801.m1	BraA09G002373.m1	0.332503
BraA05G003801.m1	BraA09G002508.m1	0.325479
BraA05G003801.m1	BraA09G004687.m1	0.303401
BraA05G003801.m1	BraA09G005006.m1	0.356028
BraA05G003801.m1	BraA09G005585.m1	0.322198
BraA05G003801.m1	BraA09G006466.m1	0.331257
BraA05G003801.m1	BraA10G001155.m1	0.327652
BraA05G003801.m1	BraA10G002299.m1	0.340247
BraA05G003801.m1	BraA10G002531.m1	0.31407
BraA05G003801.m1	BraA10G003187.m1	0.314417
BraA05G003891.m1	BraA09G001522.m1	0.328853
BraA05G003891.m1	BraA09G002373.m1	0.300937
BraA05G003891.m1	BraA09G002508.m1	0.323658
BraA05G003891.m1	BraA10G001155.m1	0.319687
BraA05G003891.m1	BraA10G003187.m1	0.31925
BraA05G004060.m1	BraA06G005208.m1	0.315758
BraA05G004060.m1	BraA07G000274.m1	0.307426
BraA05G004060.m1	BraA07G001842.m1	0.300061
BraA05G004060.m1	BraA09G007552.m1	0.315811
BraA05G004060.m1	BraA10G003458.m1	0.306176
BraA05G004108.m1	BraA06G000359.m1	0.304273
BraA05G004108.m1	BraA06G003650.m1	0.306961
BraA05G004108.m1	BraA08G001833.m1	0.303481
BraA05G004108.m1	BraA08G002505.m1	0.313232
BraA05G004108.m1	BraA08G002819.m1	0.302565
BraA05G004108.m1	BraA08G003781.m1	0.30296
BraA05G004108.m1	BraA09G000030.m1	0.309695
BraA05G004108.m1	BraA09G006003.m1	0.322486
BraA05G004239.m1	BraA06G005317.m1	0.300479
BraA05G004239.m1	BraA07G001576.m1	0.317751
BraA05G004239.m1	BraA07G001583.m1	0.315111
BraA05G004239.m1	BraA07G002417.m1	0.313858
BraA05G004239.m1	BraA07G004069.m1	0.302681
BraA05G004239.m1	BraA08G000347.m1	0.32681
BraA05G004239.m1	BraA08G003877.m1	0.307486
BraA05G004239.m1	BraA09G005303.m1	0.352957
BraA05G004239.m1	BraA10G003236.m1	0.306722
BraA05G004482.m1	BraA06G000011.m1	0.304291
BraA05G004482.m1	BraA06G001648.m1	0.309649
BraA05G004482.m1	BraA06G003980.m1	0.327769
BraA05G004482.m1	BraA09G000094.m1	0.30009
BraA05G004482.m1	BraA09G002373.m1	0.312725
BraA05G004482.m1	BraA09G005006.m1	0.327872
BraA05G004482.m1	BraA09G005585.m1	0.323262
BraA05G004482.m1	BraA09G006466.m1	0.330313
BraA05G004482.m1	BraA10G001155.m1	0.306363
BraA05G004482.m1	BraA10G002299.m1	0.332989
BraA05G004482.m1	BraA10G002531.m1	0.32387
BraA05G004653.m1	BraA08G002048.m1	0.327516
BraA05G004653.m1	BraA09G001522.m1	0.34537
BraA05G004653.m1	BraA09G006423.m1	0.319579
BraA05G004653.m1	BraA10G003187.m1	0.311082
BraA06G000011.m1	BraA06G000593.m1	0.304411
BraA06G000011.m1	BraA06G003980.m1	0.385253
BraA06G000011.m1	BraA06G005269.m1	0.382386
BraA06G000011.m1	BraA07G000950.m1	0.390368
BraA06G000011.m1	BraA07G001333.m1	0.344954
BraA06G000011.m1	BraA07G002428.m1	0.381671
BraA06G000011.m1	BraA07G003624.m1	0.379898
BraA06G000011.m1	BraA07G004461.m1	0.328692
BraA06G000011.m1	BraA08G002048.m1	0.321779
BraA06G000011.m1	BraA08G002137.m1	0.386258
BraA06G000011.m1	BraA09G000094.m1	0.371596
BraA06G000011.m1	BraA09G000676.m1	0.368216
BraA06G000011.m1	BraA09G000695.m1	0.367532
BraA06G000011.m1	BraA09G001522.m1	0.30741
BraA06G000011.m1	BraA09G002373.m1	0.319241
BraA06G000011.m1	BraA09G002508.m1	0.301304
BraA06G000011.m1	BraA09G002678.m1	0.348432
BraA06G000011.m1	BraA09G004687.m1	0.34426
BraA06G000011.m1	BraA09G005006.m1	0.384987
BraA06G000011.m1	BraA09G005585.m1	0.381515
BraA06G000011.m1	BraA09G005652.m1	0.304581
BraA06G000011.m1	BraA09G006423.m1	0.300897
BraA06G000011.m1	BraA09G006466.m1	0.380056
BraA06G000011.m1	BraA09G006651.m1	0.301466
BraA06G000011.m1	BraA10G001155.m1	0.336965
BraA06G000011.m1	BraA10G002299.m1	0.400996
BraA06G000011.m1	BraA10G002424.m1	0.362555
BraA06G000011.m1	BraA10G002530.m1	0.324655
BraA06G000011.m1	BraA10G002531.m1	0.375121
BraA06G000052.m1	BraA10G001155.m1	0.317346
BraA06G000172.m1	BraA09G000086.m1	0.305769
BraA06G000172.m1	BraA10G000930.m1	0.301809
BraA06G000359.m1	BraA07G001861.m1	0.323312
BraA06G000359.m1	BraA07G003466.m1	0.300535
BraA06G000359.m1	BraA08G001833.m1	0.313926
BraA06G000359.m1	BraA08G002505.m1	0.349287
BraA06G000359.m1	BraA08G002819.m1	0.316034
BraA06G000359.m1	BraA09G000030.m1	0.326725
BraA06G000359.m1	BraA09G001945.m1	0.305794
BraA06G000359.m1	BraA09G005308.m1	0.306563
BraA06G000359.m1	BraA09G005640.m1	0.319823
BraA06G000359.m1	BraA09G006003.m1	0.329242
BraA06G000359.m1	BraA09G006332.m1	0.333649
BraA06G000593.m1	BraA07G003624.m1	0.316154
BraA06G000593.m1	BraA07G004550.m1	0.31313
BraA06G000593.m1	BraA09G005006.m1	0.321761
BraA06G001067.m1	BraA10G000572.m1	0.301919
BraA06G001359.m1	BraA07G000281.m1	0.315501
BraA06G001461.m1	BraA06G005269.m1	0.301169
BraA06G001461.m1	BraA09G001522.m1	0.319379
BraA06G001461.m1	BraA09G001649.m1	0.327913
BraA06G001461.m1	BraA09G002508.m1	0.321948
BraA06G001461.m1	BraA10G003187.m1	0.361724
BraA06G001551.m1	BraA10G003187.m1	0.319348
BraA06G001648.m1	BraA07G004418.m1	0.302801
BraA06G002104.m1	BraA06G005240.m1	0.302185
BraA06G002104.m1	BraA10G001155.m1	0.30015
BraA06G003352.m1	BraA06G004448.m1	0.303659
BraA06G003352.m1	BraA09G005006.m1	0.301603
BraA06G003352.m1	BraA10G001155.m1	0.322049
BraA06G003559.m1	BraA07G001842.m1	0.311156
BraA06G003559.m1	BraA07G003231.m1	0.322969
BraA06G003559.m1	BraA07G004582.m1	0.302412
BraA06G003650.m1	BraA08G000347.m1	0.316729
BraA06G003806.m1	BraA09G005303.m1	0.30349
BraA06G003873.m1	BraA09G005303.m1	0.303315
BraA06G003901.m1	BraA07G001861.m1	0.309468
BraA06G003901.m1	BraA07G002450.m1	0.313094
BraA06G003980.m1	BraA06G005269.m1	0.335752
BraA06G003980.m1	BraA07G000950.m1	0.357108
BraA06G003980.m1	BraA07G001333.m1	0.366622
BraA06G003980.m1	BraA07G002428.m1	0.372096
BraA06G003980.m1	BraA07G003624.m1	0.377414
BraA06G003980.m1	BraA07G004461.m1	0.392654
BraA06G003980.m1	BraA07G004550.m1	0.303937
BraA06G003980.m1	BraA08G002048.m1	0.310126
BraA06G003980.m1	BraA08G002137.m1	0.39012
BraA06G003980.m1	BraA08G002177.m1	0.344768
BraA06G003980.m1	BraA09G000094.m1	0.308428
BraA06G003980.m1	BraA09G000676.m1	0.354558
BraA06G003980.m1	BraA09G000695.m1	0.325304
BraA06G003980.m1	BraA09G002373.m1	0.301577
BraA06G003980.m1	BraA09G002508.m1	0.304917
BraA06G003980.m1	BraA09G004687.m1	0.391318
BraA06G003980.m1	BraA09G005006.m1	0.357555
BraA06G003980.m1	BraA09G005585.m1	0.381495
BraA06G003980.m1	BraA09G005652.m1	0.354497
BraA06G003980.m1	BraA09G006466.m1	0.366883
BraA06G003980.m1	BraA09G006651.m1	0.390896
BraA06G003980.m1	BraA09G007467.m1	0.342645
BraA06G003980.m1	BraA10G001155.m1	0.331804
BraA06G003980.m1	BraA10G002299.m1	0.405756
BraA06G003980.m1	BraA10G002424.m1	0.395883
BraA06G003980.m1	BraA10G002530.m1	0.370912
BraA06G003980.m1	BraA10G002531.m1	0.378553
BraA06G004448.m1	BraA07G002945.m1	0.312227
BraA06G004448.m1	BraA09G002373.m1	0.310028
BraA06G004448.m1	BraA09G002508.m1	0.31683
BraA06G004448.m1	BraA09G005006.m1	0.305216
BraA06G004448.m1	BraA09G005652.m1	0.301024
BraA06G004448.m1	BraA10G001155.m1	0.309967
BraA06G004448.m1	BraA10G003187.m1	0.300736
BraA06G004448.m1	BraA10G003317.m1	0.305523
BraA06G005183.m1	BraA07G004461.m1	0.311383
BraA06G005208.m1	BraA07G001842.m1	0.308319
BraA06G005240.m1	BraA07G004066.m1	0.31158
BraA06G005264.m1	BraA07G000198.m1	0.302231
BraA06G005269.m1	BraA07G000950.m1	0.327084
BraA06G005269.m1	BraA07G002428.m1	0.355558
BraA06G005269.m1	BraA07G003624.m1	0.335644
BraA06G005269.m1	BraA08G002048.m1	0.335922
BraA06G005269.m1	BraA08G002137.m1	0.354934
BraA06G005269.m1	BraA09G000094.m1	0.375315
BraA06G005269.m1	BraA09G000676.m1	0.328588
BraA06G005269.m1	BraA09G000695.m1	0.339484
BraA06G005269.m1	BraA09G001522.m1	0.334485
BraA06G005269.m1	BraA09G001649.m1	0.332365
BraA06G005269.m1	BraA09G002190.m1	0.317578
BraA06G005269.m1	BraA09G002373.m1	0.325589
BraA06G005269.m1	BraA09G002508.m1	0.328655
BraA06G005269.m1	BraA09G002678.m1	0.342605
BraA06G005269.m1	BraA09G004687.m1	0.32508
BraA06G005269.m1	BraA09G005006.m1	0.363818
BraA06G005269.m1	BraA09G005585.m1	0.334438
BraA06G005269.m1	BraA09G006423.m1	0.31087
BraA06G005269.m1	BraA09G006466.m1	0.342739
BraA06G005269.m1	BraA10G001155.m1	0.328644
BraA06G005269.m1	BraA10G002299.m1	0.364826
BraA06G005269.m1	BraA10G002424.m1	0.311081
BraA06G005269.m1	BraA10G002531.m1	0.331164
BraA06G005269.m1	BraA10G003187.m1	0.310153
BraA06G005317.m1	BraA07G004184.m1	0.311743
BraA06G005317.m1	BraA08G003877.m1	0.356769
BraA06G005317.m1	BraA09G005303.m1	0.361311
BraA06G005317.m1	BraA09G006003.m1	0.300687
BraA06G005317.m1	BraA10G003236.m1	0.318627
BraA06G005326.m1	BraA10G003187.m1	0.326221
BraA07G000021.m1	BraA09G005006.m1	0.308792
BraA07G000021.m1	BraA09G007467.m1	0.31086
BraA07G000021.m1	BraA10G001155.m1	0.301332
BraA07G000274.m1	BraA09G007552.m1	0.314975
BraA07G000274.m1	BraA10G003458.m1	0.308025
BraA07G000281.m1	BraA09G004825.m1	0.312755
BraA07G000281.m1	BraA10G003187.m1	0.306595
BraA07G000950.m1	BraA07G003624.m1	0.307417
BraA07G000950.m1	BraA09G005006.m1	0.335249
BraA07G000950.m1	BraA09G005585.m1	0.382154
BraA07G000950.m1	BraA09G006466.m1	0.369079
BraA07G000950.m1	BraA10G002299.m1	0.3707
BraA07G000950.m1	BraA10G002424.m1	0.37463
BraA07G000950.m1	BraA10G002530.m1	0.338639
BraA07G000950.m1	BraA10G002531.m1	0.383369
BraA07G001333.m1	BraA07G002428.m1	0.322203
BraA07G001333.m1	BraA07G003624.m1	0.347596
BraA07G001333.m1	BraA07G004461.m1	0.32915
BraA07G001333.m1	BraA07G004550.m1	0.311196
BraA07G001333.m1	BraA08G002137.m1	0.304565
BraA07G001333.m1	BraA09G000676.m1	0.336289
BraA07G001333.m1	BraA09G004687.m1	0.310099
BraA07G001333.m1	BraA09G005006.m1	0.376473
BraA07G001333.m1	BraA09G005585.m1	0.341852
BraA07G001333.m1	BraA09G006466.m1	0.340439
BraA07G001333.m1	BraA09G007467.m1	0.311825
BraA07G001333.m1	BraA10G001155.m1	0.337534
BraA07G001333.m1	BraA10G002299.m1	0.355061
BraA07G001333.m1	BraA10G002424.m1	0.322345
BraA07G001333.m1	BraA10G002531.m1	0.313125
BraA07G001583.m1	BraA08G000347.m1	0.30994
BraA07G001583.m1	BraA08G003877.m1	0.301592
BraA07G001583.m1	BraA09G005303.m1	0.340835
BraA07G001583.m1	BraA10G003236.m1	0.302881
BraA07G001842.m1	BraA07G004582.m1	0.304774
BraA07G001861.m1	BraA07G003466.m1	0.309449
BraA07G001861.m1	BraA08G001833.m1	0.308019
BraA07G001861.m1	BraA08G002505.m1	0.352005
BraA07G001861.m1	BraA08G002819.m1	0.302424
BraA07G001861.m1	BraA09G000030.m1	0.331576
BraA07G001861.m1	BraA09G001945.m1	0.316649
BraA07G001861.m1	BraA09G005308.m1	0.301084
BraA07G001861.m1	BraA09G005640.m1	0.337796
BraA07G001861.m1	BraA09G006003.m1	0.328735
BraA07G001861.m1	BraA09G006332.m1	0.349935
BraA07G002417.m1	BraA07G004184.m1	0.301622
BraA07G002417.m1	BraA08G000347.m1	0.330057
BraA07G002417.m1	BraA08G003877.m1	0.317787
BraA07G002417.m1	BraA09G005303.m1	0.361476
BraA07G002417.m1	BraA10G003236.m1	0.304497
BraA07G002428.m1	BraA07G003624.m1	0.363102
BraA07G002428.m1	BraA07G004461.m1	0.350107
BraA07G002428.m1	BraA07G004550.m1	0.322649
BraA07G002428.m1	BraA08G002048.m1	0.338598
BraA07G002428.m1	BraA08G002137.m1	0.351533
BraA07G002428.m1	BraA09G000094.m1	0.300269
BraA07G002428.m1	BraA09G000676.m1	0.329322
BraA07G002428.m1	BraA09G001522.m1	0.345088
BraA07G002428.m1	BraA09G002373.m1	0.331162
BraA07G002428.m1	BraA09G002508.m1	0.337006
BraA07G002428.m1	BraA09G002678.m1	0.329681
BraA07G002428.m1	BraA09G004687.m1	0.340639
BraA07G002428.m1	BraA09G005006.m1	0.39367
BraA07G002428.m1	BraA09G005585.m1	0.360058
BraA07G002428.m1	BraA09G005652.m1	0.307723
BraA07G002428.m1	BraA09G006423.m1	0.309478
BraA07G002428.m1	BraA09G006466.m1	0.345661
BraA07G002428.m1	BraA10G001155.m1	0.363748
BraA07G002428.m1	BraA10G002299.m1	0.385287
BraA07G002428.m1	BraA10G002424.m1	0.322268
BraA07G002428.m1	BraA10G002531.m1	0.324589
BraA07G002450.m1	BraA07G002595.m1	0.303591
BraA07G002450.m1	BraA09G005640.m1	0.330325
BraA07G002450.m1	BraA09G006332.m1	0.315019
BraA07G002856.m1	BraA08G003679.m1	0.307001
BraA07G002869.m1	BraA08G003679.m1	0.30393
BraA07G002869.m1	BraA09G000030.m1	0.302114
BraA07G002869.m1	BraA09G006003.m1	0.323471
BraA07G002869.m1	BraA10G000572.m1	0.32286
BraA07G002945.m1	BraA09G002373.m1	0.317493
BraA07G002945.m1	BraA09G005006.m1	0.315639
BraA07G002945.m1	BraA10G001155.m1	0.309789
BraA07G003604.m1	BraA08G001054.m1	0.301014
BraA07G003604.m1	BraA09G005303.m1	0.312128
BraA07G003604.m1	BraA09G006003.m1	0.308945
BraA07G003604.m1	BraA10G000572.m1	0.305395
BraA07G003624.m1	BraA07G004461.m1	0.342002
BraA07G003624.m1	BraA07G004550.m1	0.322329
BraA07G003624.m1	BraA08G002048.m1	0.321867
BraA07G003624.m1	BraA08G002137.m1	0.348394
BraA07G003624.m1	BraA09G000676.m1	0.364788
BraA07G003624.m1	BraA09G001522.m1	0.31733
BraA07G003624.m1	BraA09G002373.m1	0.308667
BraA07G003624.m1	BraA09G002678.m1	0.338387
BraA07G003624.m1	BraA09G004687.m1	0.334532
BraA07G003624.m1	BraA09G005006.m1	0.387733
BraA07G003624.m1	BraA09G005585.m1	0.359339
BraA07G003624.m1	BraA09G006423.m1	0.303902
BraA07G003624.m1	BraA09G006466.m1	0.356527
BraA07G003624.m1	BraA09G007467.m1	0.300262
BraA07G003624.m1	BraA10G001155.m1	0.345794
BraA07G003624.m1	BraA10G002299.m1	0.382519
BraA07G003624.m1	BraA10G002424.m1	0.339851
BraA07G003624.m1	BraA10G002531.m1	0.337098
BraA07G003806.m1	BraA08G003877.m1	0.303198
BraA07G003806.m1	BraA09G005303.m1	0.341943
BraA07G004066.m1	BraA07G004550.m1	0.302536
BraA07G004184.m1	BraA08G000347.m1	0.305152
BraA07G004184.m1	BraA08G003877.m1	0.326857
BraA07G004184.m1	BraA09G003050.m1	0.312344
BraA07G004184.m1	BraA09G005303.m1	0.351676
BraA07G004184.m1	BraA09G006003.m1	0.320641
BraA07G004184.m1	BraA10G000085.m1	0.317735
BraA07G004184.m1	BraA10G000572.m1	0.304826
BraA07G004184.m1	BraA10G003236.m1	0.310108
BraA07G004461.m1	BraA07G004550.m1	0.30789
BraA07G004461.m1	BraA08G002048.m1	0.308352
BraA07G004461.m1	BraA08G002137.m1	0.354221
BraA07G004461.m1	BraA09G000676.m1	0.320239
BraA07G004461.m1	BraA09G001522.m1	0.316544
BraA07G004461.m1	BraA09G002373.m1	0.309647
BraA07G004461.m1	BraA09G002678.m1	0.308836
BraA07G004461.m1	BraA09G004687.m1	0.356858
BraA07G004461.m1	BraA09G005006.m1	0.374422
BraA07G004461.m1	BraA09G005585.m1	0.348506
BraA07G004461.m1	BraA09G005652.m1	0.332265
BraA07G004461.m1	BraA09G006466.m1	0.345884
BraA07G004461.m1	BraA09G006651.m1	0.365756
BraA07G004461.m1	BraA09G007467.m1	0.312893
BraA07G004461.m1	BraA10G001155.m1	0.355939
BraA07G004461.m1	BraA10G002299.m1	0.37536
BraA07G004461.m1	BraA10G002424.m1	0.316016
BraA07G004461.m1	BraA10G002531.m1	0.318927
BraA07G004550.m1	BraA08G002048.m1	0.315664
BraA07G004550.m1	BraA09G000676.m1	0.324613
BraA07G004550.m1	BraA09G001522.m1	0.327186
BraA07G004550.m1	BraA09G002678.m1	0.324055
BraA07G004550.m1	BraA09G005006.m1	0.33961
BraA07G004550.m1	BraA09G006423.m1	0.325208
BraA07G004550.m1	BraA10G001155.m1	0.322917
BraA07G004550.m1	BraA10G002299.m1	0.303863
BraA07G004550.m1	BraA10G003553.m1	0.308383
BraA08G000347.m1	BraA08G001833.m1	0.30776
BraA08G000347.m1	BraA08G002819.m1	0.306718
BraA08G000347.m1	BraA08G003877.m1	0.309198
BraA08G000347.m1	BraA09G003050.m1	0.305246
BraA08G000347.m1	BraA09G005303.m1	0.322533
BraA08G000347.m1	BraA10G003236.m1	0.335823
BraA08G001747.m1	BraA09G005934.m1	0.316595
BraA08G001763.m1	BraA08G003877.m1	0.304534
BraA08G001763.m1	BraA10G000085.m1	0.315082
BraA08G001833.m1	BraA09G000030.m1	0.320877
BraA08G001833.m1	BraA09G005303.m1	0.335942
BraA08G001833.m1	BraA09G006003.m1	0.352849
BraA08G001833.m1	BraA10G000572.m1	0.318239
BraA08G002021.m1	BraA08G003679.m1	0.321578
BraA08G002048.m1	BraA08G002137.m1	0.321755
BraA08G002048.m1	BraA09G000094.m1	0.309444
BraA08G002048.m1	BraA09G000676.m1	0.314126
BraA08G002048.m1	BraA09G001522.m1	0.367122
BraA08G002048.m1	BraA09G001649.m1	0.307858
BraA08G002048.m1	BraA09G002373.m1	0.307188
BraA08G002048.m1	BraA09G002508.m1	0.328784
BraA08G002048.m1	BraA09G002678.m1	0.367128
BraA08G002048.m1	BraA09G004687.m1	0.317395
BraA08G002048.m1	BraA09G005006.m1	0.343753
BraA08G002048.m1	BraA09G006423.m1	0.35325
BraA08G002048.m1	BraA09G006466.m1	0.302323
BraA08G002048.m1	BraA10G001155.m1	0.326948
BraA08G002048.m1	BraA10G002299.m1	0.331693
BraA08G002048.m1	BraA10G003187.m1	0.315959
BraA08G002048.m1	BraA10G003553.m1	0.306859
BraA08G002137.m1	BraA09G000094.m1	0.307659
BraA08G002137.m1	BraA09G000676.m1	0.30558
BraA08G002137.m1	BraA09G000695.m1	0.30735
BraA08G002137.m1	BraA09G001522.m1	0.333544
BraA08G002137.m1	BraA09G002373.m1	0.336409
BraA08G002137.m1	BraA09G002508.m1	0.336399
BraA08G002137.m1	BraA09G002678.m1	0.306612
BraA08G002137.m1	BraA09G004687.m1	0.351054
BraA08G002137.m1	BraA09G005006.m1	0.394054
BraA08G002137.m1	BraA09G005585.m1	0.382001
BraA08G002137.m1	BraA09G005652.m1	0.323552
BraA08G002137.m1	BraA09G006466.m1	0.362341
BraA08G002137.m1	BraA10G001155.m1	0.363042
BraA08G002137.m1	BraA10G002299.m1	0.402801
BraA08G002137.m1	BraA10G002424.m1	0.339699
BraA08G002137.m1	BraA10G002531.m1	0.350043
BraA08G002177.m1	BraA08G003477.m1	0.320991
BraA08G002177.m1	BraA09G005585.m1	0.342082
BraA08G002177.m1	BraA09G006466.m1	0.311118
BraA08G002177.m1	BraA10G002299.m1	0.328563
BraA08G002177.m1	BraA10G002424.m1	0.335452
BraA08G002177.m1	BraA10G002530.m1	0.323077
BraA08G002177.m1	BraA10G002531.m1	0.353221
BraA08G002505.m1	BraA09G000030.m1	0.352187
BraA08G002505.m1	BraA09G006003.m1	0.363756
BraA08G002505.m1	BraA10G000572.m1	0.317629
BraA08G002819.m1	BraA09G000030.m1	0.319653
BraA08G002819.m1	BraA09G005303.m1	0.318841
BraA08G002819.m1	BraA09G006003.m1	0.34497
BraA08G003388.m1	BraA08G003877.m1	0.306996
BraA08G003388.m1	BraA09G005303.m1	0.3303
BraA08G003477.m1	BraA09G001683.m1	0.311623
BraA08G003477.m1	BraA10G002530.m1	0.30419
BraA08G003503.m1	BraA09G004680.m1	0.30916
BraA08G003679.m1	BraA09G000231.m1	0.331275
BraA08G003679.m1	BraA09G005826.m1	0.325179
BraA08G003679.m1	BraA10G000572.m1	0.312293
BraA08G003805.m1	BraA09G005303.m1	0.307844
BraA08G003877.m1	BraA09G005303.m1	0.371034
BraA08G003877.m1	BraA09G006003.m1	0.309279
BraA08G003877.m1	BraA10G000085.m1	0.334701
BraA08G003877.m1	BraA10G003236.m1	0.32603
BraA09G000030.m1	BraA09G001945.m1	0.315859
BraA09G000030.m1	BraA09G005640.m1	0.317992
BraA09G000030.m1	BraA09G006003.m1	0.334606
BraA09G000030.m1	BraA09G006332.m1	0.339418
BraA09G000094.m1	BraA09G000695.m1	0.311893
BraA09G000094.m1	BraA09G001522.m1	0.303914
BraA09G000094.m1	BraA09G001649.m1	0.344284
BraA09G000094.m1	BraA09G002190.m1	0.323432
BraA09G000094.m1	BraA09G002373.m1	0.301127
BraA09G000094.m1	BraA09G002508.m1	0.307382
BraA09G000094.m1	BraA09G004687.m1	0.305029
BraA09G000094.m1	BraA09G005006.m1	0.326681
BraA09G000094.m1	BraA09G005585.m1	0.317274
BraA09G000094.m1	BraA09G006466.m1	0.324933
BraA09G000094.m1	BraA10G002299.m1	0.347671
BraA09G000094.m1	BraA10G002531.m1	0.329543
BraA09G000094.m1	BraA10G003187.m1	0.300365
BraA09G000676.m1	BraA09G001522.m1	0.306245
BraA09G000676.m1	BraA09G002373.m1	0.301989
BraA09G000676.m1	BraA09G004687.m1	0.310158
BraA09G000676.m1	BraA09G005006.m1	0.378454
BraA09G000676.m1	BraA09G005585.m1	0.341642
BraA09G000676.m1	BraA09G006466.m1	0.338444
BraA09G000676.m1	BraA10G001155.m1	0.337472
BraA09G000676.m1	BraA10G002299.m1	0.356601
BraA09G000676.m1	BraA10G002424.m1	0.320311
BraA09G000676.m1	BraA10G002531.m1	0.315465
BraA09G000695.m1	BraA09G004687.m1	0.318425
BraA09G000695.m1	BraA09G005585.m1	0.330189
BraA09G000695.m1	BraA09G006466.m1	0.320431
BraA09G000695.m1	BraA10G002299.m1	0.375797
BraA09G000695.m1	BraA10G002424.m1	0.324373
BraA09G000695.m1	BraA10G002530.m1	0.311193
BraA09G000695.m1	BraA10G002531.m1	0.359558
BraA09G001522.m1	BraA09G001649.m1	0.318075
BraA09G001522.m1	BraA09G002373.m1	0.309957
BraA09G001522.m1	BraA09G002508.m1	0.342976
BraA09G001522.m1	BraA09G002678.m1	0.341889
BraA09G001522.m1	BraA09G004687.m1	0.330454
BraA09G001522.m1	BraA09G005006.m1	0.32959
BraA09G001522.m1	BraA09G005652.m1	0.30002
BraA09G001522.m1	BraA09G006423.m1	0.367758
BraA09G001522.m1	BraA09G006651.m1	0.317251
BraA09G001522.m1	BraA10G001155.m1	0.329168
BraA09G001522.m1	BraA10G002299.m1	0.303029
BraA09G001522.m1	BraA10G003187.m1	0.326272
BraA09G001522.m1	BraA10G003317.m1	0.312474
BraA09G001522.m1	BraA10G003553.m1	0.334933
BraA09G001555.m1	BraA10G002531.m1	0.301086
BraA09G001649.m1	BraA09G002190.m1	0.301936
BraA09G001649.m1	BraA09G002508.m1	0.309579
BraA09G001649.m1	BraA10G003187.m1	0.326821
BraA09G001945.m1	BraA09G006003.m1	0.324571
BraA09G002373.m1	BraA09G002508.m1	0.333983
BraA09G002373.m1	BraA09G004687.m1	0.31597
BraA09G002373.m1	BraA09G005006.m1	0.336881
BraA09G002373.m1	BraA09G005585.m1	0.30142
BraA09G002373.m1	BraA09G005652.m1	0.312633
BraA09G002373.m1	BraA09G006466.m1	0.303531
BraA09G002373.m1	BraA09G006651.m1	0.324578
BraA09G002373.m1	BraA10G001155.m1	0.333971
BraA09G002373.m1	BraA10G002299.m1	0.311681
BraA09G002373.m1	BraA10G003187.m1	0.301562
BraA09G002508.m1	BraA09G004687.m1	0.307973
BraA09G002508.m1	BraA09G005006.m1	0.343617
BraA09G002508.m1	BraA09G006423.m1	0.324652
BraA09G002508.m1	BraA09G006651.m1	0.31243
BraA09G002508.m1	BraA10G001155.m1	0.344373
BraA09G002508.m1	BraA10G002299.m1	0.305446
BraA09G002508.m1	BraA10G003187.m1	0.327441
BraA09G002508.m1	BraA10G003317.m1	0.301059
BraA09G002678.m1	BraA09G004687.m1	0.325701
BraA09G002678.m1	BraA09G006423.m1	0.351158
BraA09G002678.m1	BraA10G002299.m1	0.345849
BraA09G003050.m1	BraA09G005303.m1	0.343596
BraA09G003050.m1	BraA09G006003.m1	0.305884
BraA09G004687.m1	BraA09G005006.m1	0.373492
BraA09G004687.m1	BraA09G005585.m1	0.354247
BraA09G004687.m1	BraA09G005652.m1	0.341941
BraA09G004687.m1	BraA09G006466.m1	0.365336
BraA09G004687.m1	BraA09G006651.m1	0.33491
BraA09G004687.m1	BraA10G001155.m1	0.345491
BraA09G004687.m1	BraA10G002299.m1	0.396097
BraA09G004687.m1	BraA10G002424.m1	0.334637
BraA09G004687.m1	BraA10G002531.m1	0.348133
BraA09G005006.m1	BraA09G005585.m1	0.357845
BraA09G005006.m1	BraA09G005652.m1	0.3461
BraA09G005006.m1	BraA09G006423.m1	0.325091
BraA09G005006.m1	BraA09G006466.m1	0.352369
BraA09G005006.m1	BraA09G006651.m1	0.377418
BraA09G005006.m1	BraA09G007467.m1	0.339567
BraA09G005006.m1	BraA10G001155.m1	0.348718
BraA09G005006.m1	BraA10G002299.m1	0.376609
BraA09G005006.m1	BraA10G002424.m1	0.357082
BraA09G005006.m1	BraA10G002530.m1	0.328877
BraA09G005006.m1	BraA10G002531.m1	0.341214
BraA09G005303.m1	BraA09G006003.m1	0.307542
BraA09G005303.m1	BraA10G000085.m1	0.335267
BraA09G005303.m1	BraA10G003236.m1	0.366616
BraA09G005585.m1	BraA09G005652.m1	0.318877
BraA09G005585.m1	BraA09G006466.m1	0.356164
BraA09G005585.m1	BraA09G006651.m1	0.354377
BraA09G005585.m1	BraA10G001155.m1	0.326049
BraA09G005585.m1	BraA10G002299.m1	0.379523
BraA09G005585.m1	BraA10G002424.m1	0.380526
BraA09G005585.m1	BraA10G002530.m1	0.361506
BraA09G005585.m1	BraA10G002531.m1	0.367712
BraA09G005640.m1	BraA09G006003.m1	0.31253
BraA09G005652.m1	BraA09G006466.m1	0.327646
BraA09G005652.m1	BraA09G006651.m1	0.341774
BraA09G005652.m1	BraA10G001155.m1	0.335958
BraA09G005652.m1	BraA10G002299.m1	0.338175
BraA09G005652.m1	BraA10G002531.m1	0.302496
BraA09G006003.m1	BraA09G006332.m1	0.344088
BraA09G006003.m1	BraA10G000085.m1	0.303809
BraA09G006003.m1	BraA10G000572.m1	0.319113
BraA09G006003.m1	BraA10G003236.m1	0.31882
BraA09G006104.m1	BraA10G003187.m1	0.31762
BraA09G006332.m1	BraA10G000572.m1	0.304061
BraA09G006423.m1	BraA10G001155.m1	0.315297
BraA09G006423.m1	BraA10G002299.m1	0.306481
BraA09G006423.m1	BraA10G003187.m1	0.311003
BraA09G006423.m1	BraA10G003553.m1	0.31159
BraA09G006466.m1	BraA09G006651.m1	0.336595
BraA09G006466.m1	BraA10G001155.m1	0.321605
BraA09G006466.m1	BraA10G002299.m1	0.378172
BraA09G006466.m1	BraA10G002424.m1	0.376351
BraA09G006466.m1	BraA10G002530.m1	0.362894
BraA09G006466.m1	BraA10G002531.m1	0.367772
BraA09G006651.m1	BraA10G001155.m1	0.368303
BraA09G006651.m1	BraA10G002299.m1	0.371272
BraA09G006651.m1	BraA10G002424.m1	0.303123
BraA09G006651.m1	BraA10G002531.m1	0.309405
BraA09G007467.m1	BraA10G000930.m1	0.300279
BraA09G007467.m1	BraA10G001155.m1	0.325645
BraA09G007552.m1	BraA10G001758.m1	0.303898
BraA10G000085.m1	BraA10G000572.m1	0.303846
BraA10G001155.m1	BraA10G002299.m1	0.341276
BraA10G001155.m1	BraA10G002424.m1	0.31171
BraA10G001155.m1	BraA10G002531.m1	0.301181
BraA10G002299.m1	BraA10G002424.m1	0.380074
BraA10G002299.m1	BraA10G002530.m1	0.358212
BraA10G002299.m1	BraA10G002531.m1	0.370541
BraA10G002424.m1	BraA10G002530.m1	0.348524
BraA10G002424.m1	BraA10G002531.m1	0.37532
BraA10G002530.m1	BraA10G002531.m1	0.372278
BraA10G002531.m1	BraA10G003348.m1	0.304671
BraA10G003187.m1	BraA10G003317.m1	0.32758

## Sheet: 1d
Table S5 Correlation analysis of 1d gene expression data
fromNode	toNode	weight
BraA01G000197.m1	BraA01G000301.m1	0.366728
BraA01G000197.m1	BraA01G000377.m1	0.308681
BraA01G000197.m1	BraA01G000443.m1	0.382979
BraA01G000197.m1	BraA01G000773.m1	0.366145
BraA01G000197.m1	BraA01G000969.m1	0.394107
BraA01G000197.m1	BraA01G001602.m1	0.400412
BraA01G000197.m1	BraA01G001688.m1	0.404493
BraA01G000197.m1	BraA01G001792.m1	0.447272
BraA01G000197.m1	BraA01G001903.m1	0.39752
BraA01G000197.m1	BraA01G001989.m1	0.337507
BraA01G000197.m1	BraA01G002021.m1	0.346097
BraA01G000197.m1	BraA01G002210.m1	0.35603
BraA01G000197.m1	BraA01G002576.m1	0.41075
BraA01G000197.m1	BraA01G003290.m1	0.451026
BraA01G000197.m1	BraA01G003445.m1	0.435078
BraA01G000197.m1	BraA01G003693.m1	0.305904
BraA01G000197.m1	BraA01G003801.m1	0.470372
BraA01G000197.m1	BraA01G004375.m1	0.310406
BraA01G000197.m1	BraA01G004714.m1	0.33707
BraA01G000197.m1	BraA02G000011.m1	0.305613
BraA01G000197.m1	BraA02G000355.m1	0.367768
BraA01G000197.m1	BraA02G000417.m1	0.445754
BraA01G000197.m1	BraA02G000463.m1	0.455701
BraA01G000197.m1	BraA02G000504.m1	0.344524
BraA01G000197.m1	BraA02G000634.m1	0.316374
BraA01G000197.m1	BraA02G000733.m1	0.376815
BraA01G000197.m1	BraA02G000817.m1	0.487748
BraA01G000197.m1	BraA02G000936.m1	0.41682
BraA01G000197.m1	BraA02G000990.m1	0.323466
BraA01G000197.m1	BraA02G001146.m1	0.438744
BraA01G000197.m1	BraA02G001398.m1	0.359934
BraA01G000197.m1	BraA02G001483.m1	0.391951
BraA01G000197.m1	BraA02G001546.m1	0.362481
BraA01G000197.m1	BraA02G001866.m1	0.454207
BraA01G000197.m1	BraA02G001891.m1	0.451545
BraA01G000197.m1	BraA02G002359.m1	0.337725
BraA01G000197.m1	BraA02G002432.m1	0.340173
BraA01G000197.m1	BraA02G002752.m1	0.350354
BraA01G000197.m1	BraA02G002952.m1	0.306622
BraA01G000197.m1	BraA02G003057.m1	0.376531
BraA01G000197.m1	BraA02G003542.m1	0.458291
BraA01G000197.m1	BraA02G004196.m1	0.332549
BraA01G000197.m1	BraA02G004301.m1	0.458137
BraA01G000197.m1	BraA02G004413.m1	0.307743
BraA01G000197.m1	BraA02G004749.m1	0.411433
BraA01G000197.m1	BraA02G004822.m1	0.463153
BraA01G000197.m1	BraA02G004823.m1	0.477885
BraA01G000197.m1	BraA02G004929.m1	0.357804
BraA01G000197.m1	BraA03G000532.m1	0.32852
BraA01G000197.m1	BraA03G000688.m1	0.387199
BraA01G000197.m1	BraA03G001145.m1	0.374116
BraA01G000197.m1	BraA03G001247.m1	0.382562
BraA01G000197.m1	BraA03G001252.m1	0.337309
BraA01G000197.m1	BraA03G001591.m1	0.397454
BraA01G000197.m1	BraA03G001834.m1	0.319059
BraA01G000197.m1	BraA03G001932.m1	0.43489
BraA01G000197.m1	BraA03G002130.m1	0.382711
BraA01G000197.m1	BraA03G002356.m1	0.330622
BraA01G000197.m1	BraA03G002425.m1	0.313428
BraA01G000197.m1	BraA03G002655.m1	0.429825
BraA01G000197.m1	BraA03G002815.m1	0.36528
BraA01G000197.m1	BraA03G002855.m1	0.424872
BraA01G000197.m1	BraA03G003756.m1	0.33825
BraA01G000197.m1	BraA03G003980.m1	0.412249
BraA01G000197.m1	BraA03G004119.m1	0.388708
BraA01G000197.m1	BraA03G004141.m1	0.377521
BraA01G000197.m1	BraA03G004591.m1	0.476629
BraA01G000197.m1	BraA03G004862.m1	0.453896
BraA01G000197.m1	BraA03G004863.m1	0.484383
BraA01G000197.m1	BraA03G004919.m1	0.43176
BraA01G000197.m1	BraA03G005253.m1	0.421101
BraA01G000197.m1	BraA03G005381.m1	0.388318
BraA01G000197.m1	BraA03G005561.m1	0.33188
BraA01G000197.m1	BraA03G005813.m1	0.399745
BraA01G000197.m1	BraA03G005915.m1	0.485003
BraA01G000197.m1	BraA03G006132.m1	0.326269
BraA01G000197.m1	BraA03G006190.m1	0.459781
BraA01G000197.m1	BraA03G006227.m1	0.382495
BraA01G000197.m1	BraA03G006278.m1	0.457789
BraA01G000197.m1	BraA03G006483.m1	0.491631
BraA01G000197.m1	BraA04G000108.m1	0.481651
BraA01G000197.m1	BraA04G000654.m1	0.334772
BraA01G000197.m1	BraA04G000788.m1	0.39849
BraA01G000197.m1	BraA04G001747.m1	0.369611
BraA01G000197.m1	BraA04G001911.m1	0.429642
BraA01G000197.m1	BraA04G002453.m1	0.425051
BraA01G000197.m1	BraA04G003082.m1	0.357568
BraA01G000197.m1	BraA04G003449.m1	0.406997
BraA01G000197.m1	BraA04G003588.m1	0.329734
BraA01G000197.m1	BraA05G000028.m1	0.331552
BraA01G000197.m1	BraA05G000075.m1	0.470065
BraA01G000197.m1	BraA05G000150.m1	0.46007
BraA01G000197.m1	BraA05G000161.m1	0.463856
BraA01G000197.m1	BraA05G000435.m1	0.303227
BraA01G000197.m1	BraA05G000638.m1	0.371756
BraA01G000197.m1	BraA05G000666.m1	0.352394
BraA01G000197.m1	BraA05G000798.m1	0.485632
BraA01G000197.m1	BraA05G000867.m1	0.464518
BraA01G000197.m1	BraA05G001059.m1	0.438578
BraA01G000197.m1	BraA05G001332.m1	0.458846
BraA01G000197.m1	BraA05G001455.m1	0.457845
BraA01G000197.m1	BraA05G001578.m1	0.40919
BraA01G000197.m1	BraA05G001579.m1	0.441147
BraA01G000197.m1	BraA05G002634.m1	0.393721
BraA01G000197.m1	BraA05G002863.m1	0.348966
BraA01G000197.m1	BraA05G003169.m1	0.406362
BraA01G000197.m1	BraA05G003282.m1	0.398402
BraA01G000197.m1	BraA05G003391.m1	0.300308
BraA01G000197.m1	BraA05G003626.m1	0.339561
BraA01G000197.m1	BraA05G003688.m1	0.447066
BraA01G000197.m1	BraA05G003824.m1	0.50247
BraA01G000197.m1	BraA05G003950.m1	0.338387
BraA01G000197.m1	BraA05G004202.m1	0.487112
BraA01G000197.m1	BraA05G004494.m1	0.442836
BraA01G000197.m1	BraA06G000199.m1	0.447844
BraA01G000197.m1	BraA06G000258.m1	0.309138
BraA01G000197.m1	BraA06G000631.m1	0.31344
BraA01G000197.m1	BraA06G000642.m1	0.337703
BraA01G000197.m1	BraA06G001061.m1	0.503102
BraA01G000197.m1	BraA06G001155.m1	0.385293
BraA01G000197.m1	BraA06G001458.m1	0.345458
BraA01G000197.m1	BraA06G001469.m1	0.354181
BraA01G000197.m1	BraA06G001688.m1	0.46891
BraA01G000197.m1	BraA06G001818.m1	0.432111
BraA01G000197.m1	BraA06G001878.m1	0.366165
BraA01G000197.m1	BraA06G002166.m1	0.41192
BraA01G000197.m1	BraA06G003386.m1	0.32612
BraA01G000197.m1	BraA06G003486.m1	0.317819
BraA01G000197.m1	BraA06G003510.m1	0.497105
BraA01G000197.m1	BraA06G003669.m1	0.327126
BraA01G000197.m1	BraA06G004342.m1	0.323256
BraA01G000197.m1	BraA06G004930.m1	0.493133
BraA01G000197.m1	BraA06G004960.m1	0.322136
BraA01G000197.m1	BraA07G000126.m1	0.444771
BraA01G000197.m1	BraA07G000929.m1	0.498064
BraA01G000197.m1	BraA07G001813.m1	0.336473
BraA01G000197.m1	BraA07G002183.m1	0.334628
BraA01G000197.m1	BraA07G002260.m1	0.326672
BraA01G000197.m1	BraA07G002690.m1	0.423083
BraA01G000197.m1	BraA07G003011.m1	0.444943
BraA01G000197.m1	BraA07G003045.m1	0.348457
BraA01G000197.m1	BraA07G003052.m1	0.307704
BraA01G000197.m1	BraA07G003101.m1	0.368217
BraA01G000197.m1	BraA07G003114.m1	0.501004
BraA01G000197.m1	BraA07G003228.m1	0.393498
BraA01G000197.m1	BraA07G003635.m1	0.324182
BraA01G000197.m1	BraA07G003826.m1	0.346086
BraA01G000197.m1	BraA07G004004.m1	0.341773
BraA01G000197.m1	BraA07G004056.m1	0.453527
BraA01G000197.m1	BraA07G004125.m1	0.378118
BraA01G000197.m1	BraA07G004127.m1	0.304052
BraA01G000197.m1	BraA07G004272.m1	0.457841
BraA01G000197.m1	BraA07G004569.m1	0.379894
BraA01G000197.m1	BraA08G000141.m1	0.402763
BraA01G000197.m1	BraA08G000329.m1	0.345601
BraA01G000197.m1	BraA08G000456.m1	0.425105
BraA01G000197.m1	BraA08G000766.m1	0.391629
BraA01G000197.m1	BraA08G001091.m1	0.411845
BraA01G000197.m1	BraA08G001119.m1	0.362219
BraA01G000197.m1	BraA08G002994.m1	0.324688
BraA01G000197.m1	BraA08G003098.m1	0.31876
BraA01G000197.m1	BraA08G003154.m1	0.35621
BraA01G000197.m1	BraA08G003676.m1	0.304387
BraA01G000197.m1	BraA08G003690.m1	0.460657
BraA01G000197.m1	BraA09G000153.m1	0.404405
BraA01G000197.m1	BraA09G000409.m1	0.433439
BraA01G000197.m1	BraA09G000427.m1	0.334049
BraA01G000197.m1	BraA09G000568.m2	0.391629
BraA01G000197.m1	BraA09G000835.m1	0.39729
BraA01G000197.m1	BraA09G000960.m1	0.377247
BraA01G000197.m1	BraA09G000995.m1	0.317211
BraA01G000197.m1	BraA09G001031.m1	0.332574
BraA01G000197.m1	BraA09G001944.m1	0.392209
BraA01G000197.m1	BraA09G002000.m1	0.326762
BraA01G000197.m1	BraA09G002179.m1	0.520666
BraA01G000197.m1	BraA09G002437.m1	0.484076
BraA01G000197.m1	BraA09G002651.m1	0.499519
BraA01G000197.m1	BraA09G002894.m1	0.300482
BraA01G000197.m1	BraA09G004092.m1	0.445849
BraA01G000197.m1	BraA09G004395.m1	0.49054
BraA01G000197.m1	BraA09G004484.m1	0.487726
BraA01G000197.m1	BraA09G004664.m1	0.490982
BraA01G000197.m1	BraA09G004798.m1	0.389031
BraA01G000197.m1	BraA09G004860.m1	0.384558
BraA01G000197.m1	BraA09G005039.m1	0.443045
BraA01G000197.m1	BraA09G005254.m1	0.314851
BraA01G000197.m1	BraA09G005696.m1	0.497602
BraA01G000197.m1	BraA09G005984.m1	0.333422
BraA01G000197.m1	BraA09G006083.m1	0.452287
BraA01G000197.m1	BraA09G006328.m1	0.472386
BraA01G000197.m1	BraA09G006450.m1	0.436186
BraA01G000197.m1	BraA09G007443.m1	0.323759
BraA01G000197.m1	BraA09G007532.m1	0.338676
BraA01G000197.m1	BraA10G000559.m1	0.3076
BraA01G000197.m1	BraA10G001405.m1	0.393541
BraA01G000197.m1	BraA10G001453.m1	0.409658
BraA01G000197.m1	BraA10G001819.m1	0.522327
BraA01G000197.m1	BraA10G001915.m1	0.423746
BraA01G000197.m1	BraA10G002004.m1	0.42507
BraA01G000197.m1	BraA10G002080.m1	0.417974
BraA01G000197.m1	BraA10G002112.m1	0.31175
BraA01G000197.m1	BraA10G002474.m1	0.465641
BraA01G000197.m1	BraA10G002525.m1	0.406633
BraA01G000197.m1	BraA10G002568.m1	0.439759
BraA01G000197.m1	BraA10G002806.m1	0.373686
BraA01G000197.m1	BraA10G003032.m1	0.307632
BraA01G000197.m1	BraA10G003323.m1	0.303464
BraA01G000197.m1	BraA10G003396.m1	0.391201
BraA01G000200.m1	BraA01G000301.m1	0.34167
BraA01G000200.m1	BraA01G000377.m1	0.332311
BraA01G000200.m1	BraA01G000634.m1	0.303998
BraA01G000200.m1	BraA01G000773.m1	0.375564
BraA01G000200.m1	BraA01G000969.m1	0.387328
BraA01G000200.m1	BraA01G001688.m1	0.302217
BraA01G000200.m1	BraA01G001792.m1	0.309065
BraA01G000200.m1	BraA01G002576.m1	0.320849
BraA01G000200.m1	BraA01G003290.m1	0.35084
BraA01G000200.m1	BraA01G003385.m1	0.34515
BraA01G000200.m1	BraA01G003801.m1	0.336312
BraA01G000200.m1	BraA01G004709.m1	0.310763
BraA01G000200.m1	BraA02G000463.m1	0.378288
BraA01G000200.m1	BraA02G000504.m1	0.381513
BraA01G000200.m1	BraA02G000936.m1	0.309474
BraA01G000200.m1	BraA02G001069.m1	0.343055
BraA01G000200.m1	BraA02G001398.m1	0.359877
BraA01G000200.m1	BraA02G001483.m1	0.396148
BraA01G000200.m1	BraA02G002359.m1	0.303297
BraA01G000200.m1	BraA02G002522.m1	0.3421
BraA01G000200.m1	BraA02G002752.m1	0.30467
BraA01G000200.m1	BraA02G002952.m1	0.33114
BraA01G000200.m1	BraA02G003057.m1	0.340202
BraA01G000200.m1	BraA02G003542.m1	0.323265
BraA01G000200.m1	BraA02G004413.m1	0.40463
BraA01G000200.m1	BraA02G004749.m1	0.371071
BraA01G000200.m1	BraA02G004929.m1	0.405607
BraA01G000200.m1	BraA02G004955.m1	0.323049
BraA01G000200.m1	BraA03G000261.m1	0.312117
BraA01G000200.m1	BraA03G000532.m1	0.302967
BraA01G000200.m1	BraA03G001145.m1	0.377328
BraA01G000200.m1	BraA03G001591.m1	0.383076
BraA01G000200.m1	BraA03G001932.m1	0.415189
BraA01G000200.m1	BraA03G002130.m1	0.416319
BraA01G000200.m1	BraA03G002815.m1	0.393702
BraA01G000200.m1	BraA03G003394.m1	0.309681
BraA01G000200.m1	BraA03G003756.m1	0.33089
BraA01G000200.m1	BraA03G004141.m1	0.316619
BraA01G000200.m1	BraA03G005381.m1	0.359255
BraA01G000200.m1	BraA03G005726.m1	0.308326
BraA01G000200.m1	BraA03G005754.m1	0.376443
BraA01G000200.m1	BraA03G005813.m1	0.313859
BraA01G000200.m1	BraA03G005915.m1	0.383678
BraA01G000200.m1	BraA04G000788.m1	0.353151
BraA01G000200.m1	BraA04G001747.m1	0.388475
BraA01G000200.m1	BraA04G002453.m1	0.35189
BraA01G000200.m1	BraA04G003352.m1	0.386536
BraA01G000200.m1	BraA04G003449.m1	0.341385
BraA01G000200.m1	BraA05G000161.m1	0.352998
BraA01G000200.m1	BraA05G000239.m1	0.361128
BraA01G000200.m1	BraA05G000638.m1	0.349986
BraA01G000200.m1	BraA05G000666.m1	0.412494
BraA01G000200.m1	BraA05G000798.m1	0.311223
BraA01G000200.m1	BraA05G001578.m1	0.351284
BraA01G000200.m1	BraA05G003169.m1	0.345561
BraA01G000200.m1	BraA05G003282.m1	0.332138
BraA01G000200.m1	BraA05G003391.m1	0.364594
BraA01G000200.m1	BraA05G003784.m1	0.335839
BraA01G000200.m1	BraA05G003824.m1	0.318487
BraA01G000200.m1	BraA05G004202.m1	0.31681
BraA01G000200.m1	BraA06G000642.m1	0.350357
BraA01G000200.m1	BraA06G001061.m1	0.321571
BraA01G000200.m1	BraA06G001155.m1	0.389887
BraA01G000200.m1	BraA06G001458.m1	0.408468
BraA01G000200.m1	BraA06G001688.m1	0.369022
BraA01G000200.m1	BraA06G001818.m1	0.325695
BraA01G000200.m1	BraA06G001878.m1	0.420783
BraA01G000200.m1	BraA06G002202.m1	0.349124
BraA01G000200.m1	BraA06G003314.m1	0.401698
BraA01G000200.m1	BraA06G003317.m1	0.312193
BraA01G000200.m1	BraA06G003510.m1	0.402833
BraA01G000200.m1	BraA06G004342.m1	0.30449
BraA01G000200.m1	BraA06G004513.m1	0.33055
BraA01G000200.m1	BraA07G000126.m1	0.369838
BraA01G000200.m1	BraA07G000929.m1	0.336665
BraA01G000200.m1	BraA07G001079.m1	0.312648
BraA01G000200.m1	BraA07G001557.m1	0.349359
BraA01G000200.m1	BraA07G002183.m1	0.404618
BraA01G000200.m1	BraA07G002260.m1	0.377374
BraA01G000200.m1	BraA07G003052.m1	0.318554
BraA01G000200.m1	BraA07G003228.m1	0.330186
BraA01G000200.m1	BraA07G003826.m1	0.423408
BraA01G000200.m1	BraA07G004125.m1	0.306968
BraA01G000200.m1	BraA07G004272.m1	0.358015
BraA01G000200.m1	BraA08G000138.m1	0.331081
BraA01G000200.m1	BraA08G000141.m1	0.373354
BraA01G000200.m1	BraA08G000333.m1	0.318273
BraA01G000200.m1	BraA08G001091.m1	0.342972
BraA01G000200.m1	BraA08G001119.m1	0.32086
BraA01G000200.m1	BraA08G003098.m1	0.319025
BraA01G000200.m1	BraA08G003690.m1	0.350695
BraA01G000200.m1	BraA09G000153.m1	0.374035
BraA01G000200.m1	BraA09G000377.m1	0.308975
BraA01G000200.m1	BraA09G000568.m2	0.368125
BraA01G000200.m1	BraA09G000995.m1	0.303587
BraA01G000200.m1	BraA09G000996.m1	0.302128
BraA01G000200.m1	BraA09G001016.m1	0.33403
BraA01G000200.m1	BraA09G002053.m1	0.310681
BraA01G000200.m1	BraA09G002179.m1	0.348407
BraA01G000200.m1	BraA09G002437.m1	0.344474
BraA01G000200.m1	BraA09G002651.m1	0.348607
BraA01G000200.m1	BraA09G002894.m1	0.303612
BraA01G000200.m1	BraA09G004092.m1	0.320374
BraA01G000200.m1	BraA09G004322.m1	0.335238
BraA01G000200.m1	BraA09G004395.m1	0.349342
BraA01G000200.m1	BraA09G004484.m1	0.396505
BraA01G000200.m1	BraA09G004664.m1	0.393711
BraA01G000200.m1	BraA09G004860.m1	0.316791
BraA01G000200.m1	BraA09G005254.m1	0.324004
BraA01G000200.m1	BraA09G005696.m1	0.415317
BraA01G000200.m1	BraA09G006328.m1	0.380618
BraA01G000200.m1	BraA09G006450.m1	0.384994
BraA01G000200.m1	BraA09G007581.m1	0.309091
BraA01G000200.m1	BraA10G001405.m1	0.410606
BraA01G000200.m1	BraA10G001819.m1	0.368486
BraA01G000200.m1	BraA10G001915.m1	0.385124
BraA01G000200.m1	BraA10G002004.m1	0.329256
BraA01G000200.m1	BraA10G002080.m1	0.314882
BraA01G000200.m1	BraA10G002806.m1	0.328616
BraA01G000200.m1	BraA10G002912.m1	0.39277
BraA01G000301.m1	BraA01G000377.m1	0.422991
BraA01G000301.m1	BraA01G000400.m1	0.317141
BraA01G000301.m1	BraA01G000443.m1	0.307412
BraA01G000301.m1	BraA01G000634.m1	0.395503
BraA01G000301.m1	BraA01G000773.m1	0.422144
BraA01G000301.m1	BraA01G000774.m1	0.306932
BraA01G000301.m1	BraA01G000962.m1	0.339564
BraA01G000301.m1	BraA01G000969.m1	0.462581
BraA01G000301.m1	BraA01G001216.m1	0.348444
BraA01G000301.m1	BraA01G001602.m1	0.37938
BraA01G000301.m1	BraA01G001688.m1	0.400526
BraA01G000301.m1	BraA01G001792.m1	0.40161
BraA01G000301.m1	BraA01G001903.m1	0.357755
BraA01G000301.m1	BraA01G001989.m1	0.343821
BraA01G000301.m1	BraA01G002021.m1	0.32074
BraA01G000301.m1	BraA01G002207.m1	0.323292
BraA01G000301.m1	BraA01G002210.m1	0.336659
BraA01G000301.m1	BraA01G002576.m1	0.417021
BraA01G000301.m1	BraA01G003290.m1	0.398679
BraA01G000301.m1	BraA01G003385.m1	0.333511
BraA01G000301.m1	BraA01G003445.m1	0.364472
BraA01G000301.m1	BraA01G003614.m1	0.348563
BraA01G000301.m1	BraA01G003693.m1	0.354189
BraA01G000301.m1	BraA01G003801.m1	0.410534
BraA01G000301.m1	BraA01G004375.m1	0.360135
BraA01G000301.m1	BraA01G004540.m1	0.328079
BraA01G000301.m1	BraA01G004709.m1	0.359151
BraA01G000301.m1	BraA01G004714.m1	0.416628
BraA01G000301.m1	BraA02G000011.m1	0.34948
BraA01G000301.m1	BraA02G000355.m1	0.353848
BraA01G000301.m1	BraA02G000417.m1	0.329708
BraA01G000301.m1	BraA02G000463.m1	0.415803
BraA01G000301.m1	BraA02G000504.m1	0.382664
BraA01G000301.m1	BraA02G000817.m1	0.387039
BraA01G000301.m1	BraA02G000936.m1	0.413719
BraA01G000301.m1	BraA02G000990.m1	0.337593
BraA01G000301.m1	BraA02G001069.m1	0.3293
BraA01G000301.m1	BraA02G001146.m1	0.364395
BraA01G000301.m1	BraA02G001166.m1	0.329791
BraA01G000301.m1	BraA02G001398.m1	0.405521
BraA01G000301.m1	BraA02G001483.m1	0.469372
BraA01G000301.m1	BraA02G001546.m1	0.329835
BraA01G000301.m1	BraA02G001866.m1	0.380009
BraA01G000301.m1	BraA02G002359.m1	0.362585
BraA01G000301.m1	BraA02G002432.m1	0.363007
BraA01G000301.m1	BraA02G002522.m1	0.417628
BraA01G000301.m1	BraA02G002752.m1	0.390388
BraA01G000301.m1	BraA02G002952.m1	0.353792
BraA01G000301.m1	BraA02G003057.m1	0.415478
BraA01G000301.m1	BraA02G003542.m1	0.380909
BraA01G000301.m1	BraA02G004196.m1	0.340507
BraA01G000301.m1	BraA02G004301.m1	0.328603
BraA01G000301.m1	BraA02G004413.m1	0.449342
BraA01G000301.m1	BraA02G004749.m1	0.370448
BraA01G000301.m1	BraA02G004822.m1	0.372926
BraA01G000301.m1	BraA02G004823.m1	0.379732
BraA01G000301.m1	BraA02G004929.m1	0.439286
BraA01G000301.m1	BraA02G004955.m1	0.300194
BraA01G000301.m1	BraA03G000261.m1	0.396563
BraA01G000301.m1	BraA03G000264.m1	0.316822
BraA01G000301.m1	BraA03G000532.m1	0.416753
BraA01G000301.m1	BraA03G000534.m1	0.329907
BraA01G000301.m1	BraA03G000688.m1	0.405404
BraA01G000301.m1	BraA03G001145.m1	0.406942
BraA01G000301.m1	BraA03G001247.m1	0.30588
BraA01G000301.m1	BraA03G001252.m1	0.400135
BraA01G000301.m1	BraA03G001591.m1	0.449647
BraA01G000301.m1	BraA03G001799.m1	0.328078
BraA01G000301.m1	BraA03G001834.m1	0.381258
BraA01G000301.m1	BraA03G001932.m1	0.467812
BraA01G000301.m1	BraA03G002015.m1	0.338405
BraA01G000301.m1	BraA03G002130.m1	0.473958
BraA01G000301.m1	BraA03G002205.m1	0.388473
BraA01G000301.m1	BraA03G002425.m1	0.303668
BraA01G000301.m1	BraA03G002655.m1	0.376709
BraA01G000301.m1	BraA03G002815.m1	0.43662
BraA01G000301.m1	BraA03G002855.m1	0.364403
BraA01G000301.m1	BraA03G003756.m1	0.40585
BraA01G000301.m1	BraA03G003980.m1	0.360822
BraA01G000301.m1	BraA03G004119.m1	0.363593
BraA01G000301.m1	BraA03G004141.m1	0.399909
BraA01G000301.m1	BraA03G004862.m1	0.377327
BraA01G000301.m1	BraA03G004863.m1	0.341674
BraA01G000301.m1	BraA03G004919.m1	0.350958
BraA01G000301.m1	BraA03G005253.m1	0.393888
BraA01G000301.m1	BraA03G005381.m1	0.436033
BraA01G000301.m1	BraA03G005726.m1	0.377154
BraA01G000301.m1	BraA03G005754.m1	0.407426
BraA01G000301.m1	BraA03G005813.m1	0.376489
BraA01G000301.m1	BraA03G005915.m1	0.435208
BraA01G000301.m1	BraA03G006190.m1	0.320681
BraA01G000301.m1	BraA03G006227.m1	0.335754
BraA01G000301.m1	BraA03G006278.m1	0.328998
BraA01G000301.m1	BraA03G006483.m1	0.385029
BraA01G000301.m1	BraA04G000108.m1	0.321481
BraA01G000301.m1	BraA04G000788.m1	0.412354
BraA01G000301.m1	BraA04G001747.m1	0.372672
BraA01G000301.m1	BraA04G002453.m1	0.418105
BraA01G000301.m1	BraA04G003352.m1	0.380797
BraA01G000301.m1	BraA04G003449.m1	0.398792
BraA01G000301.m1	BraA04G003588.m1	0.347554
BraA01G000301.m1	BraA05G000028.m1	0.363292
BraA01G000301.m1	BraA05G000075.m1	0.365027
BraA01G000301.m1	BraA05G000150.m1	0.302518
BraA01G000301.m1	BraA05G000161.m1	0.414343
BraA01G000301.m1	BraA05G000239.m1	0.378778
BraA01G000301.m1	BraA05G000435.m1	0.354364
BraA01G000301.m1	BraA05G000579.m1	0.357892
BraA01G000301.m1	BraA05G000638.m1	0.437015
BraA01G000301.m1	BraA05G000666.m1	0.438445
BraA01G000301.m1	BraA05G000753.m1	0.36793
BraA01G000301.m1	BraA05G000798.m1	0.393708
BraA01G000301.m1	BraA05G001059.m1	0.358935
BraA01G000301.m1	BraA05G001332.m1	0.384466
BraA01G000301.m1	BraA05G001455.m1	0.326407
BraA01G000301.m1	BraA05G001578.m1	0.417554
BraA01G000301.m1	BraA05G001579.m1	0.395985
BraA01G000301.m1	BraA05G001581.m1	0.367135
BraA01G000301.m1	BraA05G002214.m1	0.344908
BraA01G000301.m1	BraA05G002634.m1	0.366782
BraA01G000301.m1	BraA05G002863.m1	0.351283
BraA01G000301.m1	BraA05G002866.m1	0.326615
BraA01G000301.m1	BraA05G003142.m1	0.326634
BraA01G000301.m1	BraA05G003169.m1	0.432999
BraA01G000301.m1	BraA05G003282.m1	0.414573
BraA01G000301.m1	BraA05G003391.m1	0.402232
BraA01G000301.m1	BraA05G003626.m1	0.329495
BraA01G000301.m1	BraA05G003688.m1	0.373119
BraA01G000301.m1	BraA05G003784.m1	0.344455
BraA01G000301.m1	BraA05G003824.m1	0.384056
BraA01G000301.m1	BraA05G004202.m1	0.403144
BraA01G000301.m1	BraA05G004382.m1	0.340685
BraA01G000301.m1	BraA05G004494.m1	0.40725
BraA01G000301.m1	BraA05G004765.m1	0.348971
BraA01G000301.m1	BraA06G000199.m1	0.358984
BraA01G000301.m1	BraA06G000631.m1	0.392294
BraA01G000301.m1	BraA06G000642.m1	0.438788
BraA01G000301.m1	BraA06G001061.m1	0.38996
BraA01G000301.m1	BraA06G001155.m1	0.447892
BraA01G000301.m1	BraA06G001458.m1	0.45229
BraA01G000301.m1	BraA06G001469.m1	0.341326
BraA01G000301.m1	BraA06G001688.m1	0.414087
BraA01G000301.m1	BraA06G001818.m1	0.404734
BraA01G000301.m1	BraA06G001878.m1	0.424517
BraA01G000301.m1	BraA06G002166.m1	0.402934
BraA01G000301.m1	BraA06G002202.m1	0.395396
BraA01G000301.m1	BraA06G003229.m1	0.324811
BraA01G000301.m1	BraA06G003314.m1	0.434566
BraA01G000301.m1	BraA06G003317.m1	0.372524
BraA01G000301.m1	BraA06G003322.m1	0.343074
BraA01G000301.m1	BraA06G003486.m1	0.300002
BraA01G000301.m1	BraA06G003510.m1	0.425679
BraA01G000301.m1	BraA06G003550.m1	0.326388
BraA01G000301.m1	BraA06G003669.m1	0.334859
BraA01G000301.m1	BraA06G004342.m1	0.416951
BraA01G000301.m1	BraA06G004511.m1	0.300819
BraA01G000301.m1	BraA06G004513.m1	0.402699
BraA01G000301.m1	BraA06G004517.m1	0.330406
BraA01G000301.m1	BraA06G004960.m1	0.302406
BraA01G000301.m1	BraA07G000126.m1	0.442265
BraA01G000301.m1	BraA07G000929.m1	0.403793
BraA01G000301.m1	BraA07G001079.m1	0.350842
BraA01G000301.m1	BraA07G001408.m1	0.312173
BraA01G000301.m1	BraA07G001557.m1	0.416456
BraA01G000301.m1	BraA07G001813.m1	0.34763
BraA01G000301.m1	BraA07G002144.m1	0.346886
BraA01G000301.m1	BraA07G002183.m1	0.41455
BraA01G000301.m1	BraA07G002260.m1	0.454039
BraA01G000301.m1	BraA07G002642.m1	0.324723
BraA01G000301.m1	BraA07G003045.m1	0.343391
BraA01G000301.m1	BraA07G003052.m1	0.369351
BraA01G000301.m1	BraA07G003114.m1	0.325277
BraA01G000301.m1	BraA07G003228.m1	0.377842
BraA01G000301.m1	BraA07G003561.m1	0.346043
BraA01G000301.m1	BraA07G003826.m1	0.42531
BraA01G000301.m1	BraA07G004004.m1	0.404071
BraA01G000301.m1	BraA07G004056.m1	0.381332
BraA01G000301.m1	BraA07G004125.m1	0.410421
BraA01G000301.m1	BraA07G004127.m1	0.332314
BraA01G000301.m1	BraA07G004272.m1	0.407133
BraA01G000301.m1	BraA08G000138.m1	0.323265
BraA01G000301.m1	BraA08G000141.m1	0.412048
BraA01G000301.m1	BraA08G000333.m1	0.388053
BraA01G000301.m1	BraA08G000766.m1	0.358898
BraA01G000301.m1	BraA08G001091.m1	0.42872
BraA01G000301.m1	BraA08G001119.m1	0.417878
BraA01G000301.m1	BraA08G001676.m1	0.333747
BraA01G000301.m1	BraA08G003098.m1	0.417977
BraA01G000301.m1	BraA08G003154.m1	0.313334
BraA01G000301.m1	BraA08G003690.m1	0.387166
BraA01G000301.m1	BraA09G000153.m1	0.397899
BraA01G000301.m1	BraA09G000377.m1	0.3796
BraA01G000301.m1	BraA09G000409.m1	0.328305
BraA01G000301.m1	BraA09G000427.m1	0.387279
BraA01G000301.m1	BraA09G000568.m2	0.359841
BraA01G000301.m1	BraA09G000995.m1	0.351931
BraA01G000301.m1	BraA09G000996.m1	0.313176
BraA01G000301.m1	BraA09G001016.m1	0.312205
BraA01G000301.m1	BraA09G001065.m1	0.318682
BraA01G000301.m1	BraA09G001944.m1	0.375387
BraA01G000301.m1	BraA09G002000.m1	0.323604
BraA01G000301.m1	BraA09G002053.m1	0.384471
BraA01G000301.m1	BraA09G002179.m1	0.397236
BraA01G000301.m1	BraA09G002405.m1	0.386244
BraA01G000301.m1	BraA09G002437.m1	0.397531
BraA01G000301.m1	BraA09G002651.m1	0.399278
BraA01G000301.m1	BraA09G002894.m1	0.349672
BraA01G000301.m1	BraA09G004092.m1	0.378449
BraA01G000301.m1	BraA09G004322.m1	0.42157
BraA01G000301.m1	BraA09G004395.m1	0.407801
BraA01G000301.m1	BraA09G004484.m1	0.457868
BraA01G000301.m1	BraA09G004664.m1	0.399174
BraA01G000301.m1	BraA09G004798.m1	0.343769
BraA01G000301.m1	BraA09G004860.m1	0.417962
BraA01G000301.m1	BraA09G005039.m1	0.369221
BraA01G000301.m1	BraA09G005213.m1	0.367163
BraA01G000301.m1	BraA09G005254.m1	0.38229
BraA01G000301.m1	BraA09G005556.m1	0.321759
BraA01G000301.m1	BraA09G005696.m1	0.449362
BraA01G000301.m1	BraA09G005984.m1	0.311057
BraA01G000301.m1	BraA09G006083.m1	0.347672
BraA01G000301.m1	BraA09G006328.m1	0.396341
BraA01G000301.m1	BraA09G006450.m1	0.420303
BraA01G000301.m1	BraA09G006787.m1	0.312289
BraA01G000301.m1	BraA09G007532.m1	0.338733
BraA01G000301.m1	BraA09G007581.m1	0.407658
BraA01G000301.m1	BraA10G001405.m1	0.475899
BraA01G000301.m1	BraA10G001453.m1	0.375294
BraA01G000301.m1	BraA10G001819.m1	0.412742
BraA01G000301.m1	BraA10G001915.m1	0.461499
BraA01G000301.m1	BraA10G002004.m1	0.412484
BraA01G000301.m1	BraA10G002080.m1	0.382272
BraA01G000301.m1	BraA10G002112.m1	0.383598
BraA01G000301.m1	BraA10G002418.m1	0.323711
BraA01G000301.m1	BraA10G002474.m1	0.330735
BraA01G000301.m1	BraA10G002525.m1	0.407059
BraA01G000301.m1	BraA10G002568.m1	0.374505
BraA01G000301.m1	BraA10G002687.m1	0.365955
BraA01G000301.m1	BraA10G002806.m1	0.417922
BraA01G000301.m1	BraA10G002912.m1	0.386583
BraA01G000301.m1	BraA10G003323.m1	0.410938
BraA01G000301.m1	BraA10G003396.m1	0.38325
BraA01G000377.m1	BraA01G000400.m1	0.392716
BraA01G000377.m1	BraA01G000634.m1	0.415404
BraA01G000377.m1	BraA01G000773.m1	0.451177
BraA01G000377.m1	BraA01G000774.m1	0.4318
BraA01G000377.m1	BraA01G000962.m1	0.330321
BraA01G000377.m1	BraA01G000969.m1	0.466215
BraA01G000377.m1	BraA01G001216.m1	0.457722
BraA01G000377.m1	BraA01G001602.m1	0.319489
BraA01G000377.m1	BraA01G001688.m1	0.338356
BraA01G000377.m1	BraA01G001792.m1	0.345086
BraA01G000377.m1	BraA01G001903.m1	0.352593
BraA01G000377.m1	BraA01G002021.m1	0.333435
BraA01G000377.m1	BraA01G002207.m1	0.363948
BraA01G000377.m1	BraA01G002576.m1	0.388208
BraA01G000377.m1	BraA01G003290.m1	0.361269
BraA01G000377.m1	BraA01G003385.m1	0.36064
BraA01G000377.m1	BraA01G003614.m1	0.445307
BraA01G000377.m1	BraA01G003693.m1	0.436582
BraA01G000377.m1	BraA01G003801.m1	0.371431
BraA01G000377.m1	BraA01G004375.m1	0.426522
BraA01G000377.m1	BraA01G004540.m1	0.447778
BraA01G000377.m1	BraA01G004709.m1	0.400299
BraA01G000377.m1	BraA01G004714.m1	0.397214
BraA01G000377.m1	BraA02G000011.m1	0.398654
BraA01G000377.m1	BraA02G000355.m1	0.332324
BraA01G000377.m1	BraA02G000463.m1	0.415885
BraA01G000377.m1	BraA02G000504.m1	0.393898
BraA01G000377.m1	BraA02G000666.m1	0.361982
BraA01G000377.m1	BraA02G000817.m1	0.329525
BraA01G000377.m1	BraA02G000936.m1	0.372907
BraA01G000377.m1	BraA02G000990.m1	0.365168
BraA01G000377.m1	BraA02G001069.m1	0.348074
BraA01G000377.m1	BraA02G001166.m1	0.364198
BraA01G000377.m1	BraA02G001398.m1	0.413844
BraA01G000377.m1	BraA02G001483.m1	0.484128
BraA01G000377.m1	BraA02G001866.m1	0.307019
BraA01G000377.m1	BraA02G002359.m1	0.34939
BraA01G000377.m1	BraA02G002432.m1	0.331738
BraA01G000377.m1	BraA02G002522.m1	0.493637
BraA01G000377.m1	BraA02G002752.m1	0.443367
BraA01G000377.m1	BraA02G002952.m1	0.311805
BraA01G000377.m1	BraA02G003057.m1	0.420559
BraA01G000377.m1	BraA02G003542.m1	0.398765
BraA01G000377.m1	BraA02G004196.m1	0.41035
BraA01G000377.m1	BraA02G004413.m1	0.493673
BraA01G000377.m1	BraA02G004749.m1	0.373791
BraA01G000377.m1	BraA02G004822.m1	0.30181
BraA01G000377.m1	BraA02G004823.m1	0.317586
BraA01G000377.m1	BraA02G004867.m1	0.373504
BraA01G000377.m1	BraA02G004929.m1	0.441432
BraA01G000377.m1	BraA02G004955.m1	0.354892
BraA01G000377.m1	BraA03G000261.m1	0.490228
BraA01G000377.m1	BraA03G000264.m1	0.303378
BraA01G000377.m1	BraA03G000532.m1	0.419183
BraA01G000377.m1	BraA03G000534.m1	0.373585
BraA01G000377.m1	BraA03G000688.m1	0.354579
BraA01G000377.m1	BraA03G001145.m1	0.402154
BraA01G000377.m1	BraA03G001252.m1	0.423486
BraA01G000377.m1	BraA03G001591.m1	0.456163
BraA01G000377.m1	BraA03G001681.m1	0.31361
BraA01G000377.m1	BraA03G001799.m1	0.403858
BraA01G000377.m1	BraA03G001834.m1	0.451213
BraA01G000377.m1	BraA03G001932.m1	0.452722
BraA01G000377.m1	BraA03G002015.m1	0.462551
BraA01G000377.m1	BraA03G002130.m1	0.485646
BraA01G000377.m1	BraA03G002205.m1	0.480744
BraA01G000377.m1	BraA03G002451.m1	0.439753
BraA01G000377.m1	BraA03G002655.m1	0.39151
BraA01G000377.m1	BraA03G002815.m1	0.448217
BraA01G000377.m1	BraA03G003394.m1	0.356981
BraA01G000377.m1	BraA03G003756.m1	0.43347
BraA01G000377.m1	BraA03G003980.m1	0.317827
BraA01G000377.m1	BraA03G004119.m1	0.378342
BraA01G000377.m1	BraA03G004141.m1	0.443087
BraA01G000377.m1	BraA03G004862.m1	0.353457
BraA01G000377.m1	BraA03G004955.m1	0.343144
BraA01G000377.m1	BraA03G005253.m1	0.324928
BraA01G000377.m1	BraA03G005381.m1	0.451149
BraA01G000377.m1	BraA03G005726.m1	0.456574
BraA01G000377.m1	BraA03G005754.m1	0.427608
BraA01G000377.m1	BraA03G005915.m1	0.417767
BraA01G000377.m1	BraA03G006483.m1	0.35084
BraA01G000377.m1	BraA04G000788.m1	0.442548
BraA01G000377.m1	BraA04G001747.m1	0.37558
BraA01G000377.m1	BraA04G002453.m1	0.410729
BraA01G000377.m1	BraA04G003352.m1	0.401812
BraA01G000377.m1	BraA04G003449.m1	0.416673
BraA01G000377.m1	BraA04G003588.m1	0.429389
BraA01G000377.m1	BraA05G000028.m1	0.360001
BraA01G000377.m1	BraA05G000161.m1	0.411314
BraA01G000377.m1	BraA05G000213.m1	0.317753
BraA01G000377.m1	BraA05G000239.m1	0.442579
BraA01G000377.m1	BraA05G000435.m1	0.399259
BraA01G000377.m1	BraA05G000579.m1	0.344763
BraA01G000377.m1	BraA05G000638.m1	0.4595
BraA01G000377.m1	BraA05G000666.m1	0.434313
BraA01G000377.m1	BraA05G000753.m1	0.467632
BraA01G000377.m1	BraA05G000798.m1	0.335566
BraA01G000377.m1	BraA05G001059.m1	0.305971
BraA01G000377.m1	BraA05G001268.m1	0.427745
BraA01G000377.m1	BraA05G001332.m1	0.391535
BraA01G000377.m1	BraA05G001578.m1	0.419241
BraA01G000377.m1	BraA05G001579.m1	0.332717
BraA01G000377.m1	BraA05G001581.m1	0.459106
BraA01G000377.m1	BraA05G002214.m1	0.417158
BraA01G000377.m1	BraA05G002634.m1	0.387498
BraA01G000377.m1	BraA05G002866.m1	0.407257
BraA01G000377.m1	BraA05G003142.m1	0.389624
BraA01G000377.m1	BraA05G003169.m1	0.443062
BraA01G000377.m1	BraA05G003282.m1	0.439524
BraA01G000377.m1	BraA05G003391.m1	0.438295
BraA01G000377.m1	BraA05G003626.m1	0.328124
BraA01G000377.m1	BraA05G003688.m1	0.307035
BraA01G000377.m1	BraA05G003784.m1	0.352787
BraA01G000377.m1	BraA05G003824.m1	0.335304
BraA01G000377.m1	BraA05G004202.m1	0.359689
BraA01G000377.m1	BraA05G004382.m1	0.419418
BraA01G000377.m1	BraA05G004494.m1	0.395924
BraA01G000377.m1	BraA05G004765.m1	0.30241
BraA01G000377.m1	BraA06G000631.m1	0.375748
BraA01G000377.m1	BraA06G000642.m1	0.464211
BraA01G000377.m1	BraA06G001061.m1	0.345251
BraA01G000377.m1	BraA06G001155.m1	0.453029
BraA01G000377.m1	BraA06G001458.m1	0.46105
BraA01G000377.m1	BraA06G001469.m1	0.341891
BraA01G000377.m1	BraA06G001688.m1	0.393484
BraA01G000377.m1	BraA06G001747.m1	0.414057
BraA01G000377.m1	BraA06G001818.m1	0.355227
BraA01G000377.m1	BraA06G001878.m1	0.411335
BraA01G000377.m1	BraA06G002166.m1	0.34469
BraA01G000377.m1	BraA06G002202.m1	0.47027
BraA01G000377.m1	BraA06G003229.m1	0.443969
BraA01G000377.m1	BraA06G003314.m1	0.478962
BraA01G000377.m1	BraA06G003317.m1	0.389248
BraA01G000377.m1	BraA06G003322.m1	0.386452
BraA01G000377.m1	BraA06G003486.m1	0.308396
BraA01G000377.m1	BraA06G003510.m1	0.403166
BraA01G000377.m1	BraA06G003550.m1	0.444892
BraA01G000377.m1	BraA06G004342.m1	0.402588
BraA01G000377.m1	BraA06G004511.m1	0.344922
BraA01G000377.m1	BraA06G004513.m1	0.459631
BraA01G000377.m1	BraA06G004517.m1	0.300031
BraA01G000377.m1	BraA06G004887.m1	0.352618
BraA01G000377.m1	BraA07G000126.m1	0.436251
BraA01G000377.m1	BraA07G000929.m1	0.365171
BraA01G000377.m1	BraA07G001079.m1	0.340762
BraA01G000377.m1	BraA07G001408.m1	0.411313
BraA01G000377.m1	BraA07G001557.m1	0.454159
BraA01G000377.m1	BraA07G001813.m1	0.310755
BraA01G000377.m1	BraA07G002144.m1	0.460967
BraA01G000377.m1	BraA07G002183.m1	0.409573
BraA01G000377.m1	BraA07G002260.m1	0.498953
BraA01G000377.m1	BraA07G002642.m1	0.38901
BraA01G000377.m1	BraA07G003045.m1	0.340661
BraA01G000377.m1	BraA07G003052.m1	0.354781
BraA01G000377.m1	BraA07G003228.m1	0.412792
BraA01G000377.m1	BraA07G003561.m1	0.332302
BraA01G000377.m1	BraA07G003826.m1	0.420258
BraA01G000377.m1	BraA07G004004.m1	0.435712
BraA01G000377.m1	BraA07G004056.m1	0.310855
BraA01G000377.m1	BraA07G004125.m1	0.363049
BraA01G000377.m1	BraA07G004127.m1	0.304478
BraA01G000377.m1	BraA07G004272.m1	0.371982
BraA01G000377.m1	BraA08G000138.m1	0.384806
BraA01G000377.m1	BraA08G000141.m1	0.425357
BraA01G000377.m1	BraA08G000333.m1	0.391973
BraA01G000377.m1	BraA08G000766.m1	0.357034
BraA01G000377.m1	BraA08G001091.m1	0.441953
BraA01G000377.m1	BraA08G001119.m1	0.423462
BraA01G000377.m1	BraA08G001676.m1	0.453323
BraA01G000377.m1	BraA08G002164.m1	0.301415
BraA01G000377.m1	BraA08G002568.m1	0.427569
BraA01G000377.m1	BraA08G003098.m1	0.461091
BraA01G000377.m1	BraA08G003154.m1	0.304556
BraA01G000377.m1	BraA08G003690.m1	0.38644
BraA01G000377.m1	BraA09G000153.m1	0.382057
BraA01G000377.m1	BraA09G000377.m1	0.478222
BraA01G000377.m1	BraA09G000427.m1	0.333899
BraA01G000377.m1	BraA09G000568.m2	0.373982
BraA01G000377.m1	BraA09G000912.m1	0.36929
BraA01G000377.m1	BraA09G000995.m1	0.40333
BraA01G000377.m1	BraA09G000996.m1	0.393257
BraA01G000377.m1	BraA09G001016.m1	0.357562
BraA01G000377.m1	BraA09G001065.m1	0.376241
BraA01G000377.m1	BraA09G001071.m1	0.303081
BraA01G000377.m1	BraA09G001944.m1	0.322902
BraA01G000377.m1	BraA09G002053.m1	0.451248
BraA01G000377.m1	BraA09G002179.m1	0.380112
BraA01G000377.m1	BraA09G002405.m1	0.418435
BraA01G000377.m1	BraA09G002437.m1	0.369362
BraA01G000377.m1	BraA09G002651.m1	0.382608
BraA01G000377.m1	BraA09G002894.m1	0.395514
BraA01G000377.m1	BraA09G004092.m1	0.350933
BraA01G000377.m1	BraA09G004322.m1	0.48106
BraA01G000377.m1	BraA09G004395.m1	0.412397
BraA01G000377.m1	BraA09G004484.m1	0.431387
BraA01G000377.m1	BraA09G004664.m1	0.382404
BraA01G000377.m1	BraA09G004860.m1	0.397188
BraA01G000377.m1	BraA09G005039.m1	0.351998
BraA01G000377.m1	BraA09G005213.m1	0.368868
BraA01G000377.m1	BraA09G005254.m1	0.414433
BraA01G000377.m1	BraA09G005556.m1	0.357434
BraA01G000377.m1	BraA09G005696.m1	0.417652
BraA01G000377.m1	BraA09G005984.m1	0.337716
BraA01G000377.m1	BraA09G006328.m1	0.377494
BraA01G000377.m1	BraA09G006450.m1	0.43033
BraA01G000377.m1	BraA09G006787.m1	0.439243
BraA01G000377.m1	BraA09G007581.m1	0.471784
BraA01G000377.m1	BraA10G001405.m1	0.484336
BraA01G000377.m1	BraA10G001453.m1	0.309083
BraA01G000377.m1	BraA10G001819.m1	0.393825
BraA01G000377.m1	BraA10G001915.m1	0.458753
BraA01G000377.m1	BraA10G002004.m1	0.373993
BraA01G000377.m1	BraA10G002080.m1	0.327996
BraA01G000377.m1	BraA10G002112.m1	0.370765
BraA01G000377.m1	BraA10G002418.m1	0.371247
BraA01G000377.m1	BraA10G002525.m1	0.372369
BraA01G000377.m1	BraA10G002687.m1	0.414163
BraA01G000377.m1	BraA10G002806.m1	0.414658
BraA01G000377.m1	BraA10G002912.m1	0.403859
BraA01G000377.m1	BraA10G003323.m1	0.437277
BraA01G000377.m1	BraA10G003396.m1	0.382911
BraA01G000400.m1	BraA01G000773.m1	0.366637
BraA01G000400.m1	BraA01G000774.m1	0.343124
BraA01G000400.m1	BraA01G000969.m1	0.38798
BraA01G000400.m1	BraA01G004540.m1	0.346308
BraA01G000400.m1	BraA02G000666.m1	0.319213
BraA01G000400.m1	BraA02G001483.m1	0.387958
BraA01G000400.m1	BraA02G002522.m1	0.416773
BraA01G000400.m1	BraA02G002752.m1	0.317954
BraA01G000400.m1	BraA02G004413.m1	0.428712
BraA01G000400.m1	BraA02G004929.m1	0.391849
BraA01G000400.m1	BraA02G004955.m1	0.327228
BraA01G000400.m1	BraA03G000261.m1	0.41993
BraA01G000400.m1	BraA03G001145.m1	0.31113
BraA01G000400.m1	BraA03G001591.m1	0.375631
BraA01G000400.m1	BraA03G001799.m1	0.32008
BraA01G000400.m1	BraA03G001932.m1	0.364296
BraA01G000400.m1	BraA03G002130.m1	0.411501
BraA01G000400.m1	BraA03G002205.m1	0.392837
BraA01G000400.m1	BraA03G002815.m1	0.384104
BraA01G000400.m1	BraA03G003394.m1	0.366556
BraA01G000400.m1	BraA03G003756.m1	0.30926
BraA01G000400.m1	BraA03G004141.m1	0.303208
BraA01G000400.m1	BraA03G005381.m1	0.345693
BraA01G000400.m1	BraA03G005726.m1	0.350371
BraA01G000400.m1	BraA03G005754.m1	0.393407
BraA01G000400.m1	BraA04G000788.m1	0.314077
BraA01G000400.m1	BraA04G003352.m1	0.371023
BraA01G000400.m1	BraA05G000239.m1	0.40856
BraA01G000400.m1	BraA05G000638.m1	0.348476
BraA01G000400.m1	BraA05G000666.m1	0.398643
BraA01G000400.m1	BraA05G000753.m1	0.401318
BraA01G000400.m1	BraA05G001268.m1	0.330601
BraA01G000400.m1	BraA05G001581.m1	0.351248
BraA01G000400.m1	BraA05G003142.m1	0.351729
BraA01G000400.m1	BraA05G003169.m1	0.325844
BraA01G000400.m1	BraA05G003282.m1	0.301753
BraA01G000400.m1	BraA05G003391.m1	0.350209
BraA01G000400.m1	BraA06G000642.m1	0.3845
BraA01G000400.m1	BraA06G001155.m1	0.385157
BraA01G000400.m1	BraA06G001458.m1	0.420399
BraA01G000400.m1	BraA06G001878.m1	0.352235
BraA01G000400.m1	BraA06G002202.m1	0.429633
BraA01G000400.m1	BraA06G003229.m1	0.307639
BraA01G000400.m1	BraA06G003314.m1	0.424886
BraA01G000400.m1	BraA06G003510.m1	0.300851
BraA01G000400.m1	BraA06G004513.m1	0.394854
BraA01G000400.m1	BraA07G000126.m1	0.318921
BraA01G000400.m1	BraA07G001557.m1	0.411977
BraA01G000400.m1	BraA07G002183.m1	0.369176
BraA01G000400.m1	BraA07G002260.m1	0.41919
BraA01G000400.m1	BraA07G003826.m1	0.371128
BraA01G000400.m1	BraA08G000138.m1	0.360426
BraA01G000400.m1	BraA08G000141.m1	0.318038
BraA01G000400.m1	BraA08G001091.m1	0.318773
BraA01G000400.m1	BraA08G001676.m1	0.3293
BraA01G000400.m1	BraA08G003098.m1	0.360889
BraA01G000400.m1	BraA09G000377.m1	0.402759
BraA01G000400.m1	BraA09G000996.m1	0.368984
BraA01G000400.m1	BraA09G001016.m1	0.332432
BraA01G000400.m1	BraA09G002053.m1	0.345785
BraA01G000400.m1	BraA09G004322.m1	0.411766
BraA01G000400.m1	BraA09G004484.m1	0.328102
BraA01G000400.m1	BraA09G005254.m1	0.304252
BraA01G000400.m1	BraA09G005696.m1	0.321276
BraA01G000400.m1	BraA09G006450.m1	0.323637
BraA01G000400.m1	BraA09G007581.m1	0.370587
BraA01G000400.m1	BraA10G001405.m1	0.405025
BraA01G000400.m1	BraA10G001915.m1	0.356741
BraA01G000400.m1	BraA10G002912.m1	0.382969
BraA01G000443.m1	BraA01G000773.m1	0.313865
BraA01G000443.m1	BraA01G001688.m1	0.380732
BraA01G000443.m1	BraA01G001792.m1	0.458001
BraA01G000443.m1	BraA01G002576.m1	0.413928
BraA01G000443.m1	BraA01G003290.m1	0.448211
BraA01G000443.m1	BraA01G003445.m1	0.452513
BraA01G000443.m1	BraA01G003801.m1	0.456246
BraA01G000443.m1	BraA01G004714.m1	0.345584
BraA01G000443.m1	BraA02G000463.m1	0.415757
BraA01G000443.m1	BraA02G000504.m1	0.328739
BraA01G000443.m1	BraA02G000817.m1	0.44857
BraA01G000443.m1	BraA02G000936.m1	0.424197
BraA01G000443.m1	BraA02G001146.m1	0.32816
BraA01G000443.m1	BraA02G001398.m1	0.356054
BraA01G000443.m1	BraA02G001546.m1	0.310231
BraA01G000443.m1	BraA02G001866.m1	0.441406
BraA01G000443.m1	BraA02G003057.m1	0.371101
BraA01G000443.m1	BraA02G003542.m1	0.305899
BraA01G000443.m1	BraA02G004301.m1	0.361179
BraA01G000443.m1	BraA02G004749.m1	0.326138
BraA01G000443.m1	BraA02G004822.m1	0.428246
BraA01G000443.m1	BraA02G004823.m1	0.429468
BraA01G000443.m1	BraA03G000532.m1	0.334622
BraA01G000443.m1	BraA03G000688.m1	0.40347
BraA01G000443.m1	BraA03G001591.m1	0.31284
BraA01G000443.m1	BraA03G001932.m1	0.3087
BraA01G000443.m1	BraA03G002815.m1	0.300118
BraA01G000443.m1	BraA03G003756.m1	0.32338
BraA01G000443.m1	BraA03G003980.m1	0.330898
BraA01G000443.m1	BraA03G004141.m1	0.304133
BraA01G000443.m1	BraA03G004862.m1	0.32597
BraA01G000443.m1	BraA03G004863.m1	0.332712
BraA01G000443.m1	BraA03G004919.m1	0.429592
BraA01G000443.m1	BraA03G005253.m1	0.416686
BraA01G000443.m1	BraA03G005561.m1	0.32979
BraA01G000443.m1	BraA03G005813.m1	0.372178
BraA01G000443.m1	BraA03G005915.m1	0.345214
BraA01G000443.m1	BraA03G006190.m1	0.352695
BraA01G000443.m1	BraA03G006278.m1	0.308349
BraA01G000443.m1	BraA03G006483.m1	0.383867
BraA01G000443.m1	BraA04G000108.m1	0.325522
BraA01G000443.m1	BraA04G000788.m1	0.350195
BraA01G000443.m1	BraA04G001911.m1	0.311739
BraA01G000443.m1	BraA04G002453.m1	0.407417
BraA01G000443.m1	BraA04G003449.m1	0.306708
BraA01G000443.m1	BraA05G000075.m1	0.419672
BraA01G000443.m1	BraA05G000161.m1	0.415873
BraA01G000443.m1	BraA05G000798.m1	0.472874
BraA01G000443.m1	BraA05G001059.m1	0.389328
BraA01G000443.m1	BraA05G001332.m1	0.310599
BraA01G000443.m1	BraA05G001455.m1	0.400109
BraA01G000443.m1	BraA05G001578.m1	0.391526
BraA01G000443.m1	BraA05G001579.m1	0.450848
BraA01G000443.m1	BraA05G002863.m1	0.349881
BraA01G000443.m1	BraA05G003688.m1	0.423526
BraA01G000443.m1	BraA05G003824.m1	0.436488
BraA01G000443.m1	BraA05G004202.m1	0.446471
BraA01G000443.m1	BraA05G004494.m1	0.373451
BraA01G000443.m1	BraA06G000199.m1	0.353488
BraA01G000443.m1	BraA06G001061.m1	0.431362
BraA01G000443.m1	BraA06G001155.m1	0.314011
BraA01G000443.m1	BraA06G001688.m1	0.44937
BraA01G000443.m1	BraA06G001818.m1	0.442999
BraA01G000443.m1	BraA06G002166.m1	0.418648
BraA01G000443.m1	BraA06G003510.m1	0.444374
BraA01G000443.m1	BraA06G004342.m1	0.323414
BraA01G000443.m1	BraA06G004960.m1	0.331046
BraA01G000443.m1	BraA07G000929.m1	0.466823
BraA01G000443.m1	BraA07G003101.m1	0.310653
BraA01G000443.m1	BraA07G003114.m1	0.30624
BraA01G000443.m1	BraA07G004056.m1	0.445423
BraA01G000443.m1	BraA07G004125.m1	0.388402
BraA01G000443.m1	BraA07G004272.m1	0.449076
BraA01G000443.m1	BraA08G000141.m1	0.381145
BraA01G000443.m1	BraA08G001119.m1	0.354236
BraA01G000443.m1	BraA08G003690.m1	0.329759
BraA01G000443.m1	BraA09G000153.m1	0.388415
BraA01G000443.m1	BraA09G000409.m1	0.310335
BraA01G000443.m1	BraA09G002179.m1	0.410896
BraA01G000443.m1	BraA09G002437.m1	0.449823
BraA01G000443.m1	BraA09G002651.m1	0.401253
BraA01G000443.m1	BraA09G004092.m1	0.356827
BraA01G000443.m1	BraA09G004395.m1	0.351444
BraA01G000443.m1	BraA09G004484.m1	0.366485
BraA01G000443.m1	BraA09G004664.m1	0.42789
BraA01G000443.m1	BraA09G004798.m1	0.418775
BraA01G000443.m1	BraA09G004860.m1	0.392216
BraA01G000443.m1	BraA09G005039.m1	0.313168
BraA01G000443.m1	BraA09G005696.m1	0.408775
BraA01G000443.m1	BraA09G006083.m1	0.39544
BraA01G000443.m1	BraA09G006328.m1	0.386994
BraA01G000443.m1	BraA09G006450.m1	0.389576
BraA01G000443.m1	BraA09G007532.m1	0.364345
BraA01G000443.m1	BraA10G001453.m1	0.356902
BraA01G000443.m1	BraA10G001819.m1	0.424996
BraA01G000443.m1	BraA10G002004.m1	0.436326
BraA01G000443.m1	BraA10G002080.m1	0.440429
BraA01G000443.m1	BraA10G002568.m1	0.367403
BraA01G000443.m1	BraA10G002806.m1	0.371375
BraA01G000634.m1	BraA01G000773.m1	0.502046
BraA01G000634.m1	BraA01G000774.m1	0.364281
BraA01G000634.m1	BraA01G000969.m1	0.482779
BraA01G000634.m1	BraA01G001551.m1	0.392607
BraA01G000634.m1	BraA01G001602.m1	0.343203
BraA01G000634.m1	BraA01G001688.m1	0.386583
BraA01G000634.m1	BraA01G001792.m1	0.393149
BraA01G000634.m1	BraA01G002576.m1	0.437054
BraA01G000634.m1	BraA01G003290.m1	0.409596
BraA01G000634.m1	BraA01G003385.m1	0.303731
BraA01G000634.m1	BraA01G003801.m1	0.430851
BraA01G000634.m1	BraA01G004540.m1	0.352505
BraA01G000634.m1	BraA01G004714.m1	0.397177
BraA01G000634.m1	BraA02G000463.m1	0.491101
BraA01G000634.m1	BraA02G000504.m1	0.45346
BraA01G000634.m1	BraA02G000666.m1	0.338179
BraA01G000634.m1	BraA02G000817.m1	0.338989
BraA01G000634.m1	BraA02G000936.m1	0.416167
BraA01G000634.m1	BraA02G001069.m1	0.348996
BraA01G000634.m1	BraA02G001146.m1	0.363166
BraA01G000634.m1	BraA02G001398.m1	0.474627
BraA01G000634.m1	BraA02G001483.m1	0.449119
BraA01G000634.m1	BraA02G001866.m1	0.315229
BraA01G000634.m1	BraA02G002522.m1	0.416188
BraA01G000634.m1	BraA02G002752.m1	0.360338
BraA01G000634.m1	BraA02G002952.m1	0.323899
BraA01G000634.m1	BraA02G003057.m1	0.469159
BraA01G000634.m1	BraA02G003542.m1	0.32396
BraA01G000634.m1	BraA02G004413.m1	0.446722
BraA01G000634.m1	BraA02G004749.m1	0.366782
BraA01G000634.m1	BraA02G004823.m1	0.30654
BraA01G000634.m1	BraA02G004929.m1	0.507286
BraA01G000634.m1	BraA02G004955.m1	0.345663
BraA01G000634.m1	BraA03G000261.m1	0.387862
BraA01G000634.m1	BraA03G000532.m1	0.434794
BraA01G000634.m1	BraA03G000688.m1	0.369711
BraA01G000634.m1	BraA03G001145.m1	0.363556
BraA01G000634.m1	BraA03G001591.m1	0.49512
BraA01G000634.m1	BraA03G001932.m1	0.466111
BraA01G000634.m1	BraA03G002130.m1	0.49272
BraA01G000634.m1	BraA03G002205.m1	0.358253
BraA01G000634.m1	BraA03G002815.m1	0.508971
BraA01G000634.m1	BraA03G002855.m1	0.381497
BraA01G000634.m1	BraA03G003394.m1	0.358193
BraA01G000634.m1	BraA03G003756.m1	0.450034
BraA01G000634.m1	BraA03G004141.m1	0.401665
BraA01G000634.m1	BraA03G005253.m1	0.363606
BraA01G000634.m1	BraA03G005381.m1	0.423223
BraA01G000634.m1	BraA03G005726.m1	0.429089
BraA01G000634.m1	BraA03G005754.m1	0.422047
BraA01G000634.m1	BraA03G005813.m1	0.361086
BraA01G000634.m1	BraA03G005915.m1	0.413103
BraA01G000634.m1	BraA03G006227.m1	0.389509
BraA01G000634.m1	BraA03G006483.m1	0.304958
BraA01G000634.m1	BraA04G000788.m1	0.481528
BraA01G000634.m1	BraA04G001747.m1	0.36978
BraA01G000634.m1	BraA04G002453.m1	0.473897
BraA01G000634.m1	BraA04G003352.m1	0.422007
BraA01G000634.m1	BraA04G003449.m1	0.367158
BraA01G000634.m1	BraA05G000161.m1	0.457049
BraA01G000634.m1	BraA05G000239.m1	0.393235
BraA01G000634.m1	BraA05G000638.m1	0.389184
BraA01G000634.m1	BraA05G000666.m1	0.506069
BraA01G000634.m1	BraA05G000753.m1	0.360405
BraA01G000634.m1	BraA05G000798.m1	0.375717
BraA01G000634.m1	BraA05G001268.m1	0.340092
BraA01G000634.m1	BraA05G001332.m1	0.303516
BraA01G000634.m1	BraA05G001578.m1	0.478118
BraA01G000634.m1	BraA05G001579.m1	0.366603
BraA01G000634.m1	BraA05G001581.m1	0.424054
BraA01G000634.m1	BraA05G003142.m1	0.31216
BraA01G000634.m1	BraA05G003169.m1	0.382768
BraA01G000634.m1	BraA05G003282.m1	0.358047
BraA01G000634.m1	BraA05G003391.m1	0.364877
BraA01G000634.m1	BraA05G003688.m1	0.300657
BraA01G000634.m1	BraA05G003784.m1	0.361831
BraA01G000634.m1	BraA05G003824.m1	0.336286
BraA01G000634.m1	BraA05G004202.m1	0.389323
BraA01G000634.m1	BraA05G004494.m1	0.363272
BraA01G000634.m1	BraA06G000199.m1	0.342844
BraA01G000634.m1	BraA06G000631.m1	0.335726
BraA01G000634.m1	BraA06G000642.m1	0.40467
BraA01G000634.m1	BraA06G001061.m1	0.350071
BraA01G000634.m1	BraA06G001155.m1	0.505091
BraA01G000634.m1	BraA06G001265.m1	0.300872
BraA01G000634.m1	BraA06G001458.m1	0.50392
BraA01G000634.m1	BraA06G001688.m1	0.469137
BraA01G000634.m1	BraA06G001818.m1	0.410907
BraA01G000634.m1	BraA06G001878.m1	0.430112
BraA01G000634.m1	BraA06G002166.m1	0.369181
BraA01G000634.m1	BraA06G002202.m1	0.42555
BraA01G000634.m1	BraA06G003229.m1	0.342166
BraA01G000634.m1	BraA06G003314.m1	0.442973
BraA01G000634.m1	BraA06G003317.m1	0.394776
BraA01G000634.m1	BraA06G003510.m1	0.490068
BraA01G000634.m1	BraA06G004342.m1	0.405973
BraA01G000634.m1	BraA06G004513.m1	0.446138
BraA01G000634.m1	BraA07G000126.m1	0.406538
BraA01G000634.m1	BraA07G000929.m1	0.413427
BraA01G000634.m1	BraA07G001079.m1	0.324191
BraA01G000634.m1	BraA07G001557.m1	0.461374
BraA01G000634.m1	BraA07G002183.m1	0.438439
BraA01G000634.m1	BraA07G002260.m1	0.458252
BraA01G000634.m1	BraA07G003052.m1	0.339053
BraA01G000634.m1	BraA07G003228.m1	0.340505
BraA01G000634.m1	BraA07G003826.m1	0.450454
BraA01G000634.m1	BraA07G004004.m1	0.361118
BraA01G000634.m1	BraA07G004056.m1	0.320356
BraA01G000634.m1	BraA07G004125.m1	0.391438
BraA01G000634.m1	BraA07G004272.m1	0.444094
BraA01G000634.m1	BraA08G000138.m1	0.34165
BraA01G000634.m1	BraA08G000141.m1	0.497274
BraA01G000634.m1	BraA08G000333.m1	0.378165
BraA01G000634.m1	BraA08G001091.m1	0.380324
BraA01G000634.m1	BraA08G001119.m1	0.453981
BraA01G000634.m1	BraA08G001676.m1	0.313713
BraA01G000634.m1	BraA08G003098.m1	0.368877
BraA01G000634.m1	BraA08G003690.m1	0.340505
BraA01G000634.m1	BraA09G000153.m1	0.443461
BraA01G000634.m1	BraA09G000377.m1	0.358133
BraA01G000634.m1	BraA09G000427.m1	0.401656
BraA01G000634.m1	BraA09G000568.m2	0.349799
BraA01G000634.m1	BraA09G000996.m1	0.383624
BraA01G000634.m1	BraA09G001016.m1	0.326596
BraA01G000634.m1	BraA09G001944.m1	0.346502
BraA01G000634.m1	BraA09G002053.m1	0.38049
BraA01G000634.m1	BraA09G002179.m1	0.380029
BraA01G000634.m1	BraA09G002405.m1	0.40943
BraA01G000634.m1	BraA09G002437.m1	0.403029
BraA01G000634.m1	BraA09G002651.m1	0.38941
BraA01G000634.m1	BraA09G004092.m1	0.318572
BraA01G000634.m1	BraA09G004322.m1	0.431975
BraA01G000634.m1	BraA09G004395.m1	0.382988
BraA01G000634.m1	BraA09G004484.m1	0.459821
BraA01G000634.m1	BraA09G004664.m1	0.441262
BraA01G000634.m1	BraA09G004860.m1	0.440154
BraA01G000634.m1	BraA09G005254.m1	0.320112
BraA01G000634.m1	BraA09G005696.m1	0.489311
BraA01G000634.m1	BraA09G006328.m1	0.38727
BraA01G000634.m1	BraA09G006450.m1	0.504019
BraA01G000634.m1	BraA09G007581.m1	0.372222
BraA01G000634.m1	BraA10G001405.m1	0.48912
BraA01G000634.m1	BraA10G001453.m1	0.336029
BraA01G000634.m1	BraA10G001819.m1	0.417528
BraA01G000634.m1	BraA10G001915.m1	0.43455
BraA01G000634.m1	BraA10G002004.m1	0.434911
BraA01G000634.m1	BraA10G002080.m1	0.361625
BraA01G000634.m1	BraA10G002525.m1	0.342914
BraA01G000634.m1	BraA10G002568.m1	0.355032
BraA01G000634.m1	BraA10G002806.m1	0.457893
BraA01G000634.m1	BraA10G002912.m1	0.4563
BraA01G000634.m1	BraA10G003323.m1	0.433626
BraA01G000773.m1	BraA01G000774.m1	0.398805
BraA01G000773.m1	BraA01G000962.m1	0.362049
BraA01G000773.m1	BraA01G000969.m1	0.49817
BraA01G000773.m1	BraA01G001216.m1	0.438702
BraA01G000773.m1	BraA01G001551.m1	0.369969
BraA01G000773.m1	BraA01G001602.m1	0.444519
BraA01G000773.m1	BraA01G001688.m1	0.481449
BraA01G000773.m1	BraA01G001792.m1	0.456012
BraA01G000773.m1	BraA01G001903.m1	0.348188
BraA01G000773.m1	BraA01G001989.m1	0.375235
BraA01G000773.m1	BraA01G002210.m1	0.320622
BraA01G000773.m1	BraA01G002576.m1	0.494747
BraA01G000773.m1	BraA01G003290.m1	0.430456
BraA01G000773.m1	BraA01G003385.m1	0.323264
BraA01G000773.m1	BraA01G003445.m1	0.384475
BraA01G000773.m1	BraA01G003614.m1	0.421377
BraA01G000773.m1	BraA01G003693.m1	0.360162
BraA01G000773.m1	BraA01G003801.m1	0.4682
BraA01G000773.m1	BraA01G003852.m1	0.302432
BraA01G000773.m1	BraA01G004375.m1	0.366255
BraA01G000773.m1	BraA01G004540.m1	0.383634
BraA01G000773.m1	BraA01G004709.m1	0.344526
BraA01G000773.m1	BraA01G004714.m1	0.512944
BraA01G000773.m1	BraA02G000011.m1	0.341441
BraA01G000773.m1	BraA02G000355.m1	0.320317
BraA01G000773.m1	BraA02G000417.m1	0.318777
BraA01G000773.m1	BraA02G000463.m1	0.483913
BraA01G000773.m1	BraA02G000504.m1	0.452458
BraA01G000773.m1	BraA02G000666.m1	0.332238
BraA01G000773.m1	BraA02G000817.m1	0.413049
BraA01G000773.m1	BraA02G000936.m1	0.485566
BraA01G000773.m1	BraA02G000990.m1	0.326387
BraA01G000773.m1	BraA02G001069.m1	0.370985
BraA01G000773.m1	BraA02G001146.m1	0.43073
BraA01G000773.m1	BraA02G001166.m1	0.31755
BraA01G000773.m1	BraA02G001398.m1	0.489921
BraA01G000773.m1	BraA02G001483.m1	0.487568
BraA01G000773.m1	BraA02G001546.m1	0.352142
BraA01G000773.m1	BraA02G001866.m1	0.413806
BraA01G000773.m1	BraA02G002359.m1	0.366095
BraA01G000773.m1	BraA02G002432.m1	0.334407
BraA01G000773.m1	BraA02G002522.m1	0.462166
BraA01G000773.m1	BraA02G002752.m1	0.40645
BraA01G000773.m1	BraA02G002952.m1	0.406065
BraA01G000773.m1	BraA02G003057.m1	0.499703
BraA01G000773.m1	BraA02G003542.m1	0.385324
BraA01G000773.m1	BraA02G004196.m1	0.341472
BraA01G000773.m1	BraA02G004301.m1	0.326469
BraA01G000773.m1	BraA02G004413.m1	0.47974
BraA01G000773.m1	BraA02G004749.m1	0.391777
BraA01G000773.m1	BraA02G004822.m1	0.392232
BraA01G000773.m1	BraA02G004823.m1	0.397151
BraA01G000773.m1	BraA02G004867.m1	0.338518
BraA01G000773.m1	BraA02G004929.m1	0.490169
BraA01G000773.m1	BraA02G004955.m1	0.339977
BraA01G000773.m1	BraA03G000261.m1	0.441541
BraA01G000773.m1	BraA03G000532.m1	0.515556
BraA01G000773.m1	BraA03G000534.m1	0.309683
BraA01G000773.m1	BraA03G000688.m1	0.477027
BraA01G000773.m1	BraA03G001145.m1	0.399493
BraA01G000773.m1	BraA03G001252.m1	0.425238
BraA01G000773.m1	BraA03G001591.m1	0.490949
BraA01G000773.m1	BraA03G001799.m1	0.348888
BraA01G000773.m1	BraA03G001834.m1	0.419927
BraA01G000773.m1	BraA03G001932.m1	0.48455
BraA01G000773.m1	BraA03G002015.m1	0.413998
BraA01G000773.m1	BraA03G002130.m1	0.509136
BraA01G000773.m1	BraA03G002205.m1	0.422851
BraA01G000773.m1	BraA03G002425.m1	0.343233
BraA01G000773.m1	BraA03G002451.m1	0.386044
BraA01G000773.m1	BraA03G002655.m1	0.371894
BraA01G000773.m1	BraA03G002815.m1	0.488333
BraA01G000773.m1	BraA03G002855.m1	0.441649
BraA01G000773.m1	BraA03G003394.m1	0.349422
BraA01G000773.m1	BraA03G003756.m1	0.485583
BraA01G000773.m1	BraA03G003980.m1	0.354752
BraA01G000773.m1	BraA03G004119.m1	0.349686
BraA01G000773.m1	BraA03G004141.m1	0.447817
BraA01G000773.m1	BraA03G004862.m1	0.372271
BraA01G000773.m1	BraA03G004863.m1	0.332666
BraA01G000773.m1	BraA03G004919.m1	0.363226
BraA01G000773.m1	BraA03G004955.m1	0.33207
BraA01G000773.m1	BraA03G005253.m1	0.459092
BraA01G000773.m1	BraA03G005381.m1	0.45749
BraA01G000773.m1	BraA03G005726.m1	0.459159
BraA01G000773.m1	BraA03G005754.m1	0.434706
BraA01G000773.m1	BraA03G005813.m1	0.436858
BraA01G000773.m1	BraA03G005915.m1	0.431851
BraA01G000773.m1	BraA03G006190.m1	0.315168
BraA01G000773.m1	BraA03G006227.m1	0.421892
BraA01G000773.m1	BraA03G006278.m1	0.306263
BraA01G000773.m1	BraA03G006483.m1	0.390014
BraA01G000773.m1	BraA04G000108.m1	0.308572
BraA01G000773.m1	BraA04G000788.m1	0.491499
BraA01G000773.m1	BraA04G001747.m1	0.370699
BraA01G000773.m1	BraA04G001911.m1	0.318974
BraA01G000773.m1	BraA04G002453.m1	0.494643
BraA01G000773.m1	BraA04G003352.m1	0.418774
BraA01G000773.m1	BraA04G003449.m1	0.402311
BraA01G000773.m1	BraA04G003588.m1	0.353875
BraA01G000773.m1	BraA05G000028.m1	0.366641
BraA01G000773.m1	BraA05G000075.m1	0.387113
BraA01G000773.m1	BraA05G000161.m1	0.471646
BraA01G000773.m1	BraA05G000239.m1	0.417834
BraA01G000773.m1	BraA05G000435.m1	0.33735
BraA01G000773.m1	BraA05G000579.m1	0.36303
BraA01G000773.m1	BraA05G000638.m1	0.444079
BraA01G000773.m1	BraA05G000666.m1	0.48606
BraA01G000773.m1	BraA05G000753.m1	0.41481
BraA01G000773.m1	BraA05G000798.m1	0.430984
BraA01G000773.m1	BraA05G001059.m1	0.341691
BraA01G000773.m1	BraA05G001268.m1	0.38836
BraA01G000773.m1	BraA05G001332.m1	0.387189
BraA01G000773.m1	BraA05G001455.m1	0.321824
BraA01G000773.m1	BraA05G001578.m1	0.496834
BraA01G000773.m1	BraA05G001579.m1	0.447362
BraA01G000773.m1	BraA05G001581.m1	0.456069
BraA01G000773.m1	BraA05G002214.m1	0.349554
BraA01G000773.m1	BraA05G002634.m1	0.356318
BraA01G000773.m1	BraA05G002863.m1	0.335203
BraA01G000773.m1	BraA05G002866.m1	0.323366
BraA01G000773.m1	BraA05G003142.m1	0.334062
BraA01G000773.m1	BraA05G003169.m1	0.429826
BraA01G000773.m1	BraA05G003282.m1	0.409665
BraA01G000773.m1	BraA05G003391.m1	0.411438
BraA01G000773.m1	BraA05G003626.m1	0.36677
BraA01G000773.m1	BraA05G003688.m1	0.385369
BraA01G000773.m1	BraA05G003784.m1	0.399331
BraA01G000773.m1	BraA05G003824.m1	0.394313
BraA01G000773.m1	BraA05G003950.m1	0.30061
BraA01G000773.m1	BraA05G004202.m1	0.446958
BraA01G000773.m1	BraA05G004382.m1	0.333081
BraA01G000773.m1	BraA05G004494.m1	0.441192
BraA01G000773.m1	BraA05G004765.m1	0.34582
BraA01G000773.m1	BraA06G000199.m1	0.41269
BraA01G000773.m1	BraA06G000631.m1	0.455985
BraA01G000773.m1	BraA06G000642.m1	0.450519
BraA01G000773.m1	BraA06G001061.m1	0.409601
BraA01G000773.m1	BraA06G001155.m1	0.492288
BraA01G000773.m1	BraA06G001458.m1	0.498661
BraA01G000773.m1	BraA06G001469.m1	0.313037
BraA01G000773.m1	BraA06G001688.m1	0.47055
BraA01G000773.m1	BraA06G001747.m1	0.372142
BraA01G000773.m1	BraA06G001818.m1	0.466177
BraA01G000773.m1	BraA06G001878.m1	0.437074
BraA01G000773.m1	BraA06G002166.m1	0.472372
BraA01G000773.m1	BraA06G002202.m1	0.45025
BraA01G000773.m1	BraA06G003229.m1	0.424554
BraA01G000773.m1	BraA06G003314.m1	0.468755
BraA01G000773.m1	BraA06G003317.m1	0.487846
BraA01G000773.m1	BraA06G003322.m1	0.347244
BraA01G000773.m1	BraA06G003486.m1	0.345801
BraA01G000773.m1	BraA06G003510.m1	0.461993
BraA01G000773.m1	BraA06G003550.m1	0.365885
BraA01G000773.m1	BraA06G003669.m1	0.320468
BraA01G000773.m1	BraA06G004342.m1	0.521118
BraA01G000773.m1	BraA06G004513.m1	0.454352
BraA01G000773.m1	BraA06G004887.m1	0.375784
BraA01G000773.m1	BraA07G000126.m1	0.442571
BraA01G000773.m1	BraA07G000929.m1	0.444285
BraA01G000773.m1	BraA07G001079.m1	0.378065
BraA01G000773.m1	BraA07G001408.m1	0.309964
BraA01G000773.m1	BraA07G001557.m1	0.468165
BraA01G000773.m1	BraA07G001813.m1	0.311017
BraA01G000773.m1	BraA07G002144.m1	0.444874
BraA01G000773.m1	BraA07G002183.m1	0.43412
BraA01G000773.m1	BraA07G002260.m1	0.493487
BraA01G000773.m1	BraA07G002642.m1	0.324939
BraA01G000773.m1	BraA07G003045.m1	0.325072
BraA01G000773.m1	BraA07G003052.m1	0.42087
BraA01G000773.m1	BraA07G003114.m1	0.332103
BraA01G000773.m1	BraA07G003228.m1	0.399199
BraA01G000773.m1	BraA07G003561.m1	0.329301
BraA01G000773.m1	BraA07G003826.m1	0.449673
BraA01G000773.m1	BraA07G004004.m1	0.480264
BraA01G000773.m1	BraA07G004056.m1	0.413435
BraA01G000773.m1	BraA07G004125.m1	0.495465
BraA01G000773.m1	BraA07G004127.m1	0.316849
BraA01G000773.m1	BraA07G004272.m1	0.466363
BraA01G000773.m1	BraA08G000138.m1	0.359631
BraA01G000773.m1	BraA08G000141.m1	0.489752
BraA01G000773.m1	BraA08G000333.m1	0.482788
BraA01G000773.m1	BraA08G000766.m1	0.345057
BraA01G000773.m1	BraA08G001091.m1	0.425519
BraA01G000773.m1	BraA08G001119.m1	0.509878
BraA01G000773.m1	BraA08G001676.m1	0.384857
BraA01G000773.m1	BraA08G002568.m1	0.348869
BraA01G000773.m1	BraA08G003098.m1	0.42945
BraA01G000773.m1	BraA08G003690.m1	0.376445
BraA01G000773.m1	BraA09G000153.m1	0.458905
BraA01G000773.m1	BraA09G000377.m1	0.416913
BraA01G000773.m1	BraA09G000409.m1	0.312547
BraA01G000773.m1	BraA09G000427.m1	0.479424
BraA01G000773.m1	BraA09G000568.m2	0.376284
BraA01G000773.m1	BraA09G000912.m1	0.341861
BraA01G000773.m1	BraA09G000995.m1	0.336077
BraA01G000773.m1	BraA09G000996.m1	0.374343
BraA01G000773.m1	BraA09G001016.m1	0.34007
BraA01G000773.m1	BraA09G001065.m1	0.359644
BraA01G000773.m1	BraA09G001944.m1	0.444452
BraA01G000773.m1	BraA09G002053.m1	0.411521
BraA01G000773.m1	BraA09G002179.m1	0.415324
BraA01G000773.m1	BraA09G002405.m1	0.490656
BraA01G000773.m1	BraA09G002437.m1	0.423376
BraA01G000773.m1	BraA09G002651.m1	0.429556
BraA01G000773.m1	BraA09G002894.m1	0.331295
BraA01G000773.m1	BraA09G004092.m1	0.391287
BraA01G000773.m1	BraA09G004322.m1	0.468328
BraA01G000773.m1	BraA09G004395.m1	0.415557
BraA01G000773.m1	BraA09G004484.m1	0.468176
BraA01G000773.m1	BraA09G004664.m1	0.437355
BraA01G000773.m1	BraA09G004798.m1	0.353828
BraA01G000773.m1	BraA09G004860.m1	0.503618
BraA01G000773.m1	BraA09G005039.m1	0.353851
BraA01G000773.m1	BraA09G005213.m1	0.371156
BraA01G000773.m1	BraA09G005254.m1	0.378554
BraA01G000773.m1	BraA09G005556.m1	0.308063
BraA01G000773.m1	BraA09G005696.m1	0.468968
BraA01G000773.m1	BraA09G006083.m1	0.3443
BraA01G000773.m1	BraA09G006328.m1	0.397418
BraA01G000773.m1	BraA09G006450.m1	0.483962
BraA01G000773.m1	BraA09G006787.m1	0.355125
BraA01G000773.m1	BraA09G007532.m1	0.3517
BraA01G000773.m1	BraA09G007581.m1	0.4335
BraA01G000773.m1	BraA10G000238.m1	0.306021
BraA01G000773.m1	BraA10G000559.m1	0.314279
BraA01G000773.m1	BraA10G001405.m1	0.508342
BraA01G000773.m1	BraA10G001453.m1	0.430734
BraA01G000773.m1	BraA10G001819.m1	0.42785
BraA01G000773.m1	BraA10G001915.m1	0.471592
BraA01G000773.m1	BraA10G002004.m1	0.482794
BraA01G000773.m1	BraA10G002080.m1	0.415414
BraA01G000773.m1	BraA10G002112.m1	0.412422
BraA01G000773.m1	BraA10G002474.m1	0.30668
BraA01G000773.m1	BraA10G002525.m1	0.474372
BraA01G000773.m1	BraA10G002568.m1	0.438064
BraA01G000773.m1	BraA10G002687.m1	0.371918
BraA01G000773.m1	BraA10G002806.m1	0.507122
BraA01G000773.m1	BraA10G002912.m1	0.435093
BraA01G000773.m1	BraA10G003323.m1	0.514553
BraA01G000773.m1	BraA10G003396.m1	0.417969
BraA01G000774.m1	BraA01G000969.m1	0.431969
BraA01G000774.m1	BraA01G001216.m1	0.371958
BraA01G000774.m1	BraA01G003614.m1	0.327406
BraA01G000774.m1	BraA01G004540.m1	0.435151
BraA01G000774.m1	BraA01G004709.m1	0.31248
BraA01G000774.m1	BraA01G004714.m1	0.308913
BraA01G000774.m1	BraA02G000463.m1	0.306293
BraA01G000774.m1	BraA02G000504.m1	0.315046
BraA01G000774.m1	BraA02G000666.m1	0.384486
BraA01G000774.m1	BraA02G001398.m1	0.330019
BraA01G000774.m1	BraA02G001483.m1	0.431737
BraA01G000774.m1	BraA02G002522.m1	0.503347
BraA01G000774.m1	BraA02G002752.m1	0.318877
BraA01G000774.m1	BraA02G003057.m1	0.324898
BraA01G000774.m1	BraA02G004413.m1	0.486597
BraA01G000774.m1	BraA02G004867.m1	0.310374
BraA01G000774.m1	BraA02G004929.m1	0.438297
BraA01G000774.m1	BraA02G004955.m1	0.383125
BraA01G000774.m1	BraA03G000261.m1	0.511212
BraA01G000774.m1	BraA03G000532.m1	0.336217
BraA01G000774.m1	BraA03G001145.m1	0.33175
BraA01G000774.m1	BraA03G001591.m1	0.411126
BraA01G000774.m1	BraA03G001799.m1	0.307795
BraA01G000774.m1	BraA03G001932.m1	0.396464
BraA01G000774.m1	BraA03G002015.m1	0.368655
BraA01G000774.m1	BraA03G002130.m1	0.460157
BraA01G000774.m1	BraA03G002205.m1	0.477578
BraA01G000774.m1	BraA03G002451.m1	0.418807
BraA01G000774.m1	BraA03G002815.m1	0.425983
BraA01G000774.m1	BraA03G003394.m1	0.431337
BraA01G000774.m1	BraA03G003756.m1	0.340417
BraA01G000774.m1	BraA03G004141.m1	0.308819
BraA01G000774.m1	BraA03G005381.m1	0.390608
BraA01G000774.m1	BraA03G005726.m1	0.384561
BraA01G000774.m1	BraA03G005754.m1	0.421085
BraA01G000774.m1	BraA03G005915.m1	0.308598
BraA01G000774.m1	BraA04G000788.m1	0.33749
BraA01G000774.m1	BraA04G002453.m1	0.303057
BraA01G000774.m1	BraA04G003352.m1	0.422137
BraA01G000774.m1	BraA05G000239.m1	0.479232
BraA01G000774.m1	BraA05G000638.m1	0.39059
BraA01G000774.m1	BraA05G000666.m1	0.436022
BraA01G000774.m1	BraA05G000753.m1	0.496231
BraA01G000774.m1	BraA05G001268.m1	0.420458
BraA01G000774.m1	BraA05G001578.m1	0.314807
BraA01G000774.m1	BraA05G001581.m1	0.397334
BraA01G000774.m1	BraA05G003142.m1	0.349608
BraA01G000774.m1	BraA05G003169.m1	0.34746
BraA01G000774.m1	BraA05G003282.m1	0.329883
BraA01G000774.m1	BraA05G003391.m1	0.39875
BraA01G000774.m1	BraA06G000642.m1	0.415155
BraA01G000774.m1	BraA06G001155.m1	0.417798
BraA01G000774.m1	BraA06G001458.m1	0.463113
BraA01G000774.m1	BraA06G001747.m1	0.363625
BraA01G000774.m1	BraA06G001878.m1	0.376336
BraA01G000774.m1	BraA06G002202.m1	0.518497
BraA01G000774.m1	BraA06G003229.m1	0.427397
BraA01G000774.m1	BraA06G003314.m1	0.484438
BraA01G000774.m1	BraA06G003317.m1	0.369593
BraA01G000774.m1	BraA06G003510.m1	0.301927
BraA01G000774.m1	BraA06G003550.m1	0.338865
BraA01G000774.m1	BraA06G004342.m1	0.324593
BraA01G000774.m1	BraA06G004513.m1	0.449461
BraA01G000774.m1	BraA07G000126.m1	0.342741
BraA01G000774.m1	BraA07G001557.m1	0.464583
BraA01G000774.m1	BraA07G002144.m1	0.391771
BraA01G000774.m1	BraA07G002183.m1	0.383925
BraA01G000774.m1	BraA07G002260.m1	0.486097
BraA01G000774.m1	BraA07G003826.m1	0.403198
BraA01G000774.m1	BraA07G004004.m1	0.312406
BraA01G000774.m1	BraA08G000138.m1	0.429701
BraA01G000774.m1	BraA08G000141.m1	0.328239
BraA01G000774.m1	BraA08G000333.m1	0.339733
BraA01G000774.m1	BraA08G001091.m1	0.338859
BraA01G000774.m1	BraA08G001119.m1	0.32999
BraA01G000774.m1	BraA08G001676.m1	0.360629
BraA01G000774.m1	BraA08G002568.m1	0.365062
BraA01G000774.m1	BraA08G003098.m1	0.40539
BraA01G000774.m1	BraA09G000377.m1	0.496232
BraA01G000774.m1	BraA09G000912.m1	0.32722
BraA01G000774.m1	BraA09G000996.m1	0.446532
BraA01G000774.m1	BraA09G001016.m1	0.388062
BraA01G000774.m1	BraA09G001065.m1	0.322537
BraA01G000774.m1	BraA09G002053.m1	0.367247
BraA01G000774.m1	BraA09G002405.m1	0.369612
BraA01G000774.m1	BraA09G004322.m1	0.485501
BraA01G000774.m1	BraA09G004484.m1	0.34304
BraA01G000774.m1	BraA09G005254.m1	0.34467
BraA01G000774.m1	BraA09G005696.m1	0.332095
BraA01G000774.m1	BraA09G006450.m1	0.339261
BraA01G000774.m1	BraA09G006787.m1	0.308278
BraA01G000774.m1	BraA09G007581.m1	0.438669
BraA01G000774.m1	BraA10G001405.m1	0.451151
BraA01G000774.m1	BraA10G001915.m1	0.389855
BraA01G000774.m1	BraA10G002806.m1	0.320709
BraA01G000774.m1	BraA10G002912.m1	0.430518
BraA01G000774.m1	BraA10G003323.m1	0.36131
BraA01G000893.m1	BraA01G000969.m1	0.312288
BraA01G000893.m1	BraA03G001591.m1	0.315378
BraA01G000893.m1	BraA04G000788.m1	0.300927
BraA01G000893.m1	BraA06G001155.m1	0.304275
BraA01G000962.m1	BraA01G000969.m1	0.373026
BraA01G000962.m1	BraA01G002576.m1	0.309311
BraA01G000962.m1	BraA01G003290.m1	0.346672
BraA01G000962.m1	BraA01G003385.m1	0.31849
BraA01G000962.m1	BraA01G003801.m1	0.324463
BraA01G000962.m1	BraA02G000463.m1	0.36307
BraA01G000962.m1	BraA02G000504.m1	0.350259
BraA01G000962.m1	BraA02G001069.m1	0.314468
BraA01G000962.m1	BraA02G001398.m1	0.342089
BraA01G000962.m1	BraA02G001483.m1	0.376408
BraA01G000962.m1	BraA02G002522.m1	0.323619
BraA01G000962.m1	BraA02G002752.m1	0.312699
BraA01G000962.m1	BraA02G003057.m1	0.331665
BraA01G000962.m1	BraA02G003542.m1	0.306542
BraA01G000962.m1	BraA02G004413.m1	0.376507
BraA01G000962.m1	BraA02G004749.m1	0.341984
BraA01G000962.m1	BraA02G004929.m1	0.380306
BraA01G000962.m1	BraA03G001145.m1	0.34823
BraA01G000962.m1	BraA03G001591.m1	0.371131
BraA01G000962.m1	BraA03G001932.m1	0.390165
BraA01G000962.m1	BraA03G002130.m1	0.393146
BraA01G000962.m1	BraA03G002815.m1	0.373944
BraA01G000962.m1	BraA03G003756.m1	0.327201
BraA01G000962.m1	BraA03G004141.m1	0.320322
BraA01G000962.m1	BraA03G005381.m1	0.344185
BraA01G000962.m1	BraA03G005726.m1	0.30253
BraA01G000962.m1	BraA03G005754.m1	0.360051
BraA01G000962.m1	BraA03G005915.m1	0.363939
BraA01G000962.m1	BraA04G000788.m1	0.34176
BraA01G000962.m1	BraA04G001747.m1	0.351193
BraA01G000962.m1	BraA04G002453.m1	0.339677
BraA01G000962.m1	BraA04G003352.m1	0.34527
BraA01G000962.m1	BraA04G003449.m1	0.333422
BraA01G000962.m1	BraA05G000161.m1	0.347768
BraA01G000962.m1	BraA05G000239.m1	0.327367
BraA01G000962.m1	BraA05G000638.m1	0.33587
BraA01G000962.m1	BraA05G000666.m1	0.38899
BraA01G000962.m1	BraA05G000798.m1	0.302136
BraA01G000962.m1	BraA05G001578.m1	0.340769
BraA01G000962.m1	BraA05G003169.m1	0.337174
BraA01G000962.m1	BraA05G003282.m1	0.319172
BraA01G000962.m1	BraA05G003391.m1	0.333195
BraA01G000962.m1	BraA05G003784.m1	0.309055
BraA01G000962.m1	BraA05G003824.m1	0.305502
BraA01G000962.m1	BraA05G004202.m1	0.304662
BraA01G000962.m1	BraA06G000642.m1	0.344161
BraA01G000962.m1	BraA06G001061.m1	0.304849
BraA01G000962.m1	BraA06G001155.m1	0.376993
BraA01G000962.m1	BraA06G001458.m1	0.388737
BraA01G000962.m1	BraA06G001688.m1	0.359406
BraA01G000962.m1	BraA06G001818.m1	0.309788
BraA01G000962.m1	BraA06G001878.m1	0.382973
BraA01G000962.m1	BraA06G002202.m1	0.323637
BraA01G000962.m1	BraA06G003314.m1	0.370677
BraA01G000962.m1	BraA06G003510.m1	0.386484
BraA01G000962.m1	BraA06G004513.m1	0.322834
BraA01G000962.m1	BraA07G000126.m1	0.353914
BraA01G000962.m1	BraA07G000929.m1	0.330956
BraA01G000962.m1	BraA07G001079.m1	0.311138
BraA01G000962.m1	BraA07G001557.m1	0.340446
BraA01G000962.m1	BraA07G002183.m1	0.377497
BraA01G000962.m1	BraA07G002260.m1	0.358869
BraA01G000962.m1	BraA07G003228.m1	0.308124
BraA01G000962.m1	BraA07G003826.m1	0.384888
BraA01G000962.m1	BraA07G004272.m1	0.340683
BraA01G000962.m1	BraA08G000141.m1	0.360739
BraA01G000962.m1	BraA08G001091.m1	0.335515
BraA01G000962.m1	BraA08G001119.m1	0.310041
BraA01G000962.m1	BraA08G003098.m1	0.313755
BraA01G000962.m1	BraA08G003690.m1	0.33628
BraA01G000962.m1	BraA09G000153.m1	0.346831
BraA01G000962.m1	BraA09G000568.m2	0.333387
BraA01G000962.m1	BraA09G002053.m1	0.30447
BraA01G000962.m1	BraA09G002179.m1	0.333598
BraA01G000962.m1	BraA09G002437.m1	0.34744
BraA01G000962.m1	BraA09G002651.m1	0.328067
BraA01G000962.m1	BraA09G004322.m1	0.324374
BraA01G000962.m1	BraA09G004395.m1	0.335266
BraA01G000962.m1	BraA09G004484.m1	0.38176
BraA01G000962.m1	BraA09G004664.m1	0.37016
BraA01G000962.m1	BraA09G004860.m1	0.305704
BraA01G000962.m1	BraA09G005254.m1	0.301409
BraA01G000962.m1	BraA09G005696.m1	0.394521
BraA01G000962.m1	BraA09G006328.m1	0.363895
BraA01G000962.m1	BraA09G006450.m1	0.37039
BraA01G000962.m1	BraA10G001405.m1	0.389971
BraA01G000962.m1	BraA10G001819.m1	0.357639
BraA01G000962.m1	BraA10G001915.m1	0.368538
BraA01G000962.m1	BraA10G002004.m1	0.316998
BraA01G000962.m1	BraA10G002080.m1	0.311772
BraA01G000962.m1	BraA10G002806.m1	0.316324
BraA01G000962.m1	BraA10G002912.m1	0.356128
BraA01G000969.m1	BraA01G001216.m1	0.474534
BraA01G000969.m1	BraA01G001602.m1	0.410562
BraA01G000969.m1	BraA01G001688.m1	0.441679
BraA01G000969.m1	BraA01G001792.m1	0.441284
BraA01G000969.m1	BraA01G001903.m1	0.415811
BraA01G000969.m1	BraA01G001989.m1	0.346626
BraA01G000969.m1	BraA01G002021.m1	0.392082
BraA01G000969.m1	BraA01G002207.m1	0.368938
BraA01G000969.m1	BraA01G002210.m1	0.362511
BraA01G000969.m1	BraA01G002576.m1	0.479095
BraA01G000969.m1	BraA01G003290.m1	0.435167
BraA01G000969.m1	BraA01G003385.m1	0.386668
BraA01G000969.m1	BraA01G003445.m1	0.374016
BraA01G000969.m1	BraA01G003614.m1	0.482425
BraA01G000969.m1	BraA01G003693.m1	0.458493
BraA01G000969.m1	BraA01G003801.m1	0.463317
BraA01G000969.m1	BraA01G004375.m1	0.464791
BraA01G000969.m1	BraA01G004540.m1	0.442685
BraA01G000969.m1	BraA01G004709.m1	0.41222
BraA01G000969.m1	BraA01G004714.m1	0.484104
BraA01G000969.m1	BraA02G000011.m1	0.440959
BraA01G000969.m1	BraA02G000355.m1	0.386753
BraA01G000969.m1	BraA02G000417.m1	0.342366
BraA01G000969.m1	BraA02G000463.m1	0.493017
BraA01G000969.m1	BraA02G000504.m1	0.459379
BraA01G000969.m1	BraA02G000666.m1	0.369429
BraA01G000969.m1	BraA02G000733.m1	0.314276
BraA01G000969.m1	BraA02G000817.m1	0.422106
BraA01G000969.m1	BraA02G000936.m1	0.467734
BraA01G000969.m1	BraA02G000990.m1	0.3995
BraA01G000969.m1	BraA02G001069.m1	0.387535
BraA01G000969.m1	BraA02G001146.m1	0.380584
BraA01G000969.m1	BraA02G001166.m1	0.409306
BraA01G000969.m1	BraA02G001398.m1	0.484932
BraA01G000969.m1	BraA02G001483.m1	0.502625
BraA01G000969.m1	BraA02G001546.m1	0.3212
BraA01G000969.m1	BraA02G001866.m1	0.405373
BraA01G000969.m1	BraA02G002359.m1	0.407023
BraA01G000969.m1	BraA02G002432.m1	0.383091
BraA01G000969.m1	BraA02G002522.m1	0.482837
BraA01G000969.m1	BraA02G002752.m1	0.467955
BraA01G000969.m1	BraA02G002952.m1	0.393179
BraA01G000969.m1	BraA02G003057.m1	0.493338
BraA01G000969.m1	BraA02G003542.m1	0.457674
BraA01G000969.m1	BraA02G004196.m1	0.439203
BraA01G000969.m1	BraA02G004301.m1	0.321516
BraA01G000969.m1	BraA02G004413.m1	0.495798
BraA01G000969.m1	BraA02G004749.m1	0.436471
BraA01G000969.m1	BraA02G004822.m1	0.396924
BraA01G000969.m1	BraA02G004823.m1	0.410561
BraA01G000969.m1	BraA02G004867.m1	0.39946
BraA01G000969.m1	BraA02G004929.m1	0.480402
BraA01G000969.m1	BraA02G004955.m1	0.365258
BraA01G000969.m1	BraA03G000261.m1	0.466421
BraA01G000969.m1	BraA03G000264.m1	0.322055
BraA01G000969.m1	BraA03G000532.m1	0.497705
BraA01G000969.m1	BraA03G000534.m1	0.40792
BraA01G000969.m1	BraA03G000688.m1	0.447682
BraA01G000969.m1	BraA03G001145.m1	0.435163
BraA01G000969.m1	BraA03G001247.m1	0.346781
BraA01G000969.m1	BraA03G001252.m1	0.484678
BraA01G000969.m1	BraA03G001591.m1	0.498519
BraA01G000969.m1	BraA03G001681.m1	0.346119
BraA01G000969.m1	BraA03G001799.m1	0.401843
BraA01G000969.m1	BraA03G001834.m1	0.49404
BraA01G000969.m1	BraA03G001932.m1	0.486751
BraA01G000969.m1	BraA03G002015.m1	0.477161
BraA01G000969.m1	BraA03G002130.m1	0.507488
BraA01G000969.m1	BraA03G002205.m1	0.456776
BraA01G000969.m1	BraA03G002425.m1	0.373879
BraA01G000969.m1	BraA03G002451.m1	0.426023
BraA01G000969.m1	BraA03G002655.m1	0.449519
BraA01G000969.m1	BraA03G002815.m1	0.490438
BraA01G000969.m1	BraA03G002855.m1	0.382137
BraA01G000969.m1	BraA03G003394.m1	0.354978
BraA01G000969.m1	BraA03G003756.m1	0.490446
BraA01G000969.m1	BraA03G003980.m1	0.396183
BraA01G000969.m1	BraA03G004119.m1	0.434321
BraA01G000969.m1	BraA03G004141.m1	0.488429
BraA01G000969.m1	BraA03G004862.m1	0.429461
BraA01G000969.m1	BraA03G004863.m1	0.356995
BraA01G000969.m1	BraA03G004919.m1	0.35623
BraA01G000969.m1	BraA03G004955.m1	0.356132
BraA01G000969.m1	BraA03G005253.m1	0.427021
BraA01G000969.m1	BraA03G005381.m1	0.484688
BraA01G000969.m1	BraA03G005726.m1	0.483573
BraA01G000969.m1	BraA03G005754.m1	0.434631
BraA01G000969.m1	BraA03G005813.m1	0.397344
BraA01G000969.m1	BraA03G005915.m1	0.474633
BraA01G000969.m1	BraA03G006190.m1	0.312868
BraA01G000969.m1	BraA03G006227.m1	0.344341
BraA01G000969.m1	BraA03G006278.m1	0.339335
BraA01G000969.m1	BraA03G006483.m1	0.43227
BraA01G000969.m1	BraA04G000108.m1	0.321862
BraA01G000969.m1	BraA04G000788.m1	0.50726
BraA01G000969.m1	BraA04G001747.m1	0.423567
BraA01G000969.m1	BraA04G002453.m1	0.491811
BraA01G000969.m1	BraA04G003352.m1	0.415329
BraA01G000969.m1	BraA04G003449.m1	0.459381
BraA01G000969.m1	BraA04G003588.m1	0.453143
BraA01G000969.m1	BraA05G000028.m1	0.418065
BraA01G000969.m1	BraA05G000075.m1	0.38338
BraA01G000969.m1	BraA05G000150.m1	0.308887
BraA01G000969.m1	BraA05G000161.m1	0.486049
BraA01G000969.m1	BraA05G000213.m1	0.301715
BraA01G000969.m1	BraA05G000239.m1	0.43258
BraA01G000969.m1	BraA05G000435.m1	0.420273
BraA01G000969.m1	BraA05G000579.m1	0.384607
BraA01G000969.m1	BraA05G000638.m1	0.472364
BraA01G000969.m1	BraA05G000666.m1	0.471267
BraA01G000969.m1	BraA05G000753.m1	0.439053
BraA01G000969.m1	BraA05G000798.m1	0.428891
BraA01G000969.m1	BraA05G001059.m1	0.372625
BraA01G000969.m1	BraA05G001268.m1	0.422535
BraA01G000969.m1	BraA05G001332.m1	0.456176
BraA01G000969.m1	BraA05G001455.m1	0.322551
BraA01G000969.m1	BraA05G001578.m1	0.495308
BraA01G000969.m1	BraA05G001579.m1	0.43171
BraA01G000969.m1	BraA05G001581.m1	0.482077
BraA01G000969.m1	BraA05G002214.m1	0.4127
BraA01G000969.m1	BraA05G002634.m1	0.441777
BraA01G000969.m1	BraA05G002863.m1	0.349909
BraA01G000969.m1	BraA05G002866.m1	0.424356
BraA01G000969.m1	BraA05G003142.m1	0.384065
BraA01G000969.m1	BraA05G003169.m1	0.473915
BraA01G000969.m1	BraA05G003282.m1	0.472196
BraA01G000969.m1	BraA05G003391.m1	0.444334
BraA01G000969.m1	BraA05G003626.m1	0.393275
BraA01G000969.m1	BraA05G003688.m1	0.395475
BraA01G000969.m1	BraA05G003784.m1	0.404351
BraA01G000969.m1	BraA05G003824.m1	0.419417
BraA01G000969.m1	BraA05G004202.m1	0.453153
BraA01G000969.m1	BraA05G004382.m1	0.419687
BraA01G000969.m1	BraA05G004494.m1	0.467919
BraA01G000969.m1	BraA05G004765.m1	0.345291
BraA01G000969.m1	BraA06G000199.m1	0.370453
BraA01G000969.m1	BraA06G000631.m1	0.439938
BraA01G000969.m1	BraA06G000642.m1	0.467359
BraA01G000969.m1	BraA06G001061.m1	0.43381
BraA01G000969.m1	BraA06G001155.m1	0.494432
BraA01G000969.m1	BraA06G001458.m1	0.480615
BraA01G000969.m1	BraA06G001469.m1	0.395955
BraA01G000969.m1	BraA06G001688.m1	0.473048
BraA01G000969.m1	BraA06G001747.m1	0.427862
BraA01G000969.m1	BraA06G001818.m1	0.450914
BraA01G000969.m1	BraA06G001878.m1	0.439885
BraA01G000969.m1	BraA06G002166.m1	0.4458
BraA01G000969.m1	BraA06G002202.m1	0.458178
BraA01G000969.m1	BraA06G003229.m1	0.449693
BraA01G000969.m1	BraA06G003314.m1	0.480965
BraA01G000969.m1	BraA06G003317.m1	0.456025
BraA01G000969.m1	BraA06G003322.m1	0.403999
BraA01G000969.m1	BraA06G003486.m1	0.386943
BraA01G000969.m1	BraA06G003510.m1	0.479058
BraA01G000969.m1	BraA06G003550.m1	0.425962
BraA01G000969.m1	BraA06G003669.m1	0.337314
BraA01G000969.m1	BraA06G004342.m1	0.489247
BraA01G000969.m1	BraA06G004511.m1	0.378038
BraA01G000969.m1	BraA06G004513.m1	0.47427
BraA01G000969.m1	BraA06G004517.m1	0.325648
BraA01G000969.m1	BraA06G004887.m1	0.405523
BraA01G000969.m1	BraA07G000126.m1	0.479265
BraA01G000969.m1	BraA07G000929.m1	0.450775
BraA01G000969.m1	BraA07G001079.m1	0.388048
BraA01G000969.m1	BraA07G001408.m1	0.405545
BraA01G000969.m1	BraA07G001557.m1	0.468527
BraA01G000969.m1	BraA07G001813.m1	0.359254
BraA01G000969.m1	BraA07G002144.m1	0.486027
BraA01G000969.m1	BraA07G002183.m1	0.441067
BraA01G000969.m1	BraA07G002260.m1	0.503768
BraA01G000969.m1	BraA07G002642.m1	0.431455
BraA01G000969.m1	BraA07G003045.m1	0.386941
BraA01G000969.m1	BraA07G003052.m1	0.430863
BraA01G000969.m1	BraA07G003114.m1	0.333432
BraA01G000969.m1	BraA07G003228.m1	0.466155
BraA01G000969.m1	BraA07G003561.m1	0.355469
BraA01G000969.m1	BraA07G003826.m1	0.446252
BraA01G000969.m1	BraA07G004004.m1	0.507715
BraA01G000969.m1	BraA07G004056.m1	0.408098
BraA01G000969.m1	BraA07G004125.m1	0.460933
BraA01G000969.m1	BraA07G004127.m1	0.356237
BraA01G000969.m1	BraA07G004272.m1	0.46189
BraA01G000969.m1	BraA08G000138.m1	0.375436
BraA01G000969.m1	BraA08G000141.m1	0.493662
BraA01G000969.m1	BraA08G000333.m1	0.462862
BraA01G000969.m1	BraA08G000766.m1	0.42485
BraA01G000969.m1	BraA08G001091.m1	0.475212
BraA01G000969.m1	BraA08G001119.m1	0.500877
BraA01G000969.m1	BraA08G001676.m1	0.444484
BraA01G000969.m1	BraA08G002164.m1	0.32878
BraA01G000969.m1	BraA08G002568.m1	0.398475
BraA01G000969.m1	BraA08G002678.m1	0.308361
BraA01G000969.m1	BraA08G003098.m1	0.459059
BraA01G000969.m1	BraA08G003154.m1	0.36415
BraA01G000969.m1	BraA08G003690.m1	0.441213
BraA01G000969.m1	BraA09G000153.m1	0.462067
BraA01G000969.m1	BraA09G000377.m1	0.451992
BraA01G000969.m1	BraA09G000409.m1	0.325856
BraA01G000969.m1	BraA09G000427.m1	0.420087
BraA01G000969.m1	BraA09G000568.m2	0.43056
BraA01G000969.m1	BraA09G000912.m1	0.369657
BraA01G000969.m1	BraA09G000995.m1	0.426497
BraA01G000969.m1	BraA09G000996.m1	0.395212
BraA01G000969.m1	BraA09G001016.m1	0.355092
BraA01G000969.m1	BraA09G001065.m1	0.381296
BraA01G000969.m1	BraA09G001944.m1	0.417991
BraA01G000969.m1	BraA09G002000.m1	0.321538
BraA01G000969.m1	BraA09G002053.m1	0.467418
BraA01G000969.m1	BraA09G002179.m1	0.457021
BraA01G000969.m1	BraA09G002405.m1	0.481833
BraA01G000969.m1	BraA09G002437.m1	0.440433
BraA01G000969.m1	BraA09G002651.m1	0.465134
BraA01G000969.m1	BraA09G002894.m1	0.412416
BraA01G000969.m1	BraA09G004092.m1	0.43095
BraA01G000969.m1	BraA09G004322.m1	0.476142
BraA01G000969.m1	BraA09G004395.m1	0.475284
BraA01G000969.m1	BraA09G004484.m1	0.48738
BraA01G000969.m1	BraA09G004664.m1	0.460867
BraA01G000969.m1	BraA09G004798.m1	0.343941
BraA01G000969.m1	BraA09G004860.m1	0.485303
BraA01G000969.m1	BraA09G005039.m1	0.418069
BraA01G000969.m1	BraA09G005213.m1	0.396336
BraA01G000969.m1	BraA09G005254.m1	0.43109
BraA01G000969.m1	BraA09G005556.m1	0.361803
BraA01G000969.m1	BraA09G005696.m1	0.485114
BraA01G000969.m1	BraA09G005984.m1	0.385515
BraA01G000969.m1	BraA09G006083.m1	0.358461
BraA01G000969.m1	BraA09G006328.m1	0.439757
BraA01G000969.m1	BraA09G006450.m1	0.498631
BraA01G000969.m1	BraA09G006787.m1	0.433347
BraA01G000969.m1	BraA09G007532.m1	0.335409
BraA01G000969.m1	BraA09G007581.m1	0.463724
BraA01G000969.m1	BraA10G000238.m1	0.353213
BraA01G000969.m1	BraA10G001405.m1	0.507313
BraA01G000969.m1	BraA10G001453.m1	0.401545
BraA01G000969.m1	BraA10G001819.m1	0.465409
BraA01G000969.m1	BraA10G001915.m1	0.485023
BraA01G000969.m1	BraA10G002004.m1	0.466042
BraA01G000969.m1	BraA10G002080.m1	0.40932
BraA01G000969.m1	BraA10G002112.m1	0.419807
BraA01G000969.m1	BraA10G002418.m1	0.403877
BraA01G000969.m1	BraA10G002474.m1	0.347007
BraA01G000969.m1	BraA10G002525.m1	0.469105
BraA01G000969.m1	BraA10G002568.m1	0.39833
BraA01G000969.m1	BraA10G002687.m1	0.42373
BraA01G000969.m1	BraA10G002806.m1	0.495304
BraA01G000969.m1	BraA10G002912.m1	0.430346
BraA01G000969.m1	BraA10G003323.m1	0.505532
BraA01G000969.m1	BraA10G003396.m1	0.464737
BraA01G001216.m1	BraA01G002576.m1	0.310181
BraA01G001216.m1	BraA01G003801.m1	0.304959
BraA01G001216.m1	BraA01G004540.m1	0.429665
BraA01G001216.m1	BraA02G000463.m1	0.379071
BraA01G001216.m1	BraA02G000504.m1	0.30562
BraA01G001216.m1	BraA02G001398.m1	0.340604
BraA01G001216.m1	BraA02G001483.m1	0.449921
BraA01G001216.m1	BraA02G002522.m1	0.464899
BraA01G001216.m1	BraA02G002752.m1	0.381725
BraA01G001216.m1	BraA02G003057.m1	0.358237
BraA01G001216.m1	BraA02G004413.m1	0.433447
BraA01G001216.m1	BraA02G004929.m1	0.439472
BraA01G001216.m1	BraA03G000261.m1	0.464596
BraA01G001216.m1	BraA03G000532.m1	0.322439
BraA01G001216.m1	BraA03G001145.m1	0.32687
BraA01G001216.m1	BraA03G001591.m1	0.464225
BraA01G001216.m1	BraA03G001834.m1	0.332217
BraA01G001216.m1	BraA03G001932.m1	0.424055
BraA01G001216.m1	BraA03G002015.m1	0.36091
BraA01G001216.m1	BraA03G002130.m1	0.465208
BraA01G001216.m1	BraA03G002205.m1	0.451522
BraA01G001216.m1	BraA03G002451.m1	0.331585
BraA01G001216.m1	BraA03G002815.m1	0.446538
BraA01G001216.m1	BraA03G003394.m1	0.306903
BraA01G001216.m1	BraA03G003756.m1	0.364972
BraA01G001216.m1	BraA03G004141.m1	0.384612
BraA01G001216.m1	BraA03G005381.m1	0.433804
BraA01G001216.m1	BraA03G005726.m1	0.401809
BraA01G001216.m1	BraA03G005754.m1	0.386742
BraA01G001216.m1	BraA03G005915.m1	0.366154
BraA01G001216.m1	BraA04G000788.m1	0.409087
BraA01G001216.m1	BraA04G002453.m1	0.357227
BraA01G001216.m1	BraA04G003352.m1	0.348211
BraA01G001216.m1	BraA04G003449.m1	0.333852
BraA01G001216.m1	BraA04G003588.m1	0.308944
BraA01G001216.m1	BraA05G000161.m1	0.372549
BraA01G001216.m1	BraA05G000239.m1	0.373464
BraA01G001216.m1	BraA05G000638.m1	0.42261
BraA01G001216.m1	BraA05G000666.m1	0.428734
BraA01G001216.m1	BraA05G000753.m1	0.454888
BraA01G001216.m1	BraA05G001268.m1	0.359449
BraA01G001216.m1	BraA05G001578.m1	0.368641
BraA01G001216.m1	BraA05G001581.m1	0.40914
BraA01G001216.m1	BraA05G003142.m1	0.302075
BraA01G001216.m1	BraA05G003169.m1	0.40286
BraA01G001216.m1	BraA05G003282.m1	0.380267
BraA01G001216.m1	BraA05G003391.m1	0.357113
BraA01G001216.m1	BraA05G004494.m1	0.31962
BraA01G001216.m1	BraA06G000642.m1	0.436999
BraA01G001216.m1	BraA06G001155.m1	0.459053
BraA01G001216.m1	BraA06G001458.m1	0.455112
BraA01G001216.m1	BraA06G001688.m1	0.347232
BraA01G001216.m1	BraA06G001878.m1	0.349999
BraA01G001216.m1	BraA06G002202.m1	0.436343
BraA01G001216.m1	BraA06G003229.m1	0.346228
BraA01G001216.m1	BraA06G003314.m1	0.418103
BraA01G001216.m1	BraA06G003510.m1	0.37109
BraA01G001216.m1	BraA06G004513.m1	0.46061
BraA01G001216.m1	BraA07G000126.m1	0.397948
BraA01G001216.m1	BraA07G000929.m1	0.305668
BraA01G001216.m1	BraA07G001557.m1	0.465042
BraA01G001216.m1	BraA07G002144.m1	0.300752
BraA01G001216.m1	BraA07G002183.m1	0.35898
BraA01G001216.m1	BraA07G002260.m1	0.480036
BraA01G001216.m1	BraA07G003826.m1	0.366439
BraA01G001216.m1	BraA07G004004.m1	0.333296
BraA01G001216.m1	BraA08G000138.m1	0.30757
BraA01G001216.m1	BraA08G000141.m1	0.384661
BraA01G001216.m1	BraA08G001091.m1	0.398155
BraA01G001216.m1	BraA08G001119.m1	0.348854
BraA01G001216.m1	BraA08G001676.m1	0.379453
BraA01G001216.m1	BraA08G003098.m1	0.433197
BraA01G001216.m1	BraA09G000377.m1	0.422859
BraA01G001216.m1	BraA09G000996.m1	0.349782
BraA01G001216.m1	BraA09G002053.m1	0.391789
BraA01G001216.m1	BraA09G002179.m1	0.304714
BraA01G001216.m1	BraA09G002437.m1	0.310849
BraA01G001216.m1	BraA09G004322.m1	0.483576
BraA01G001216.m1	BraA09G004395.m1	0.345932
BraA01G001216.m1	BraA09G004484.m1	0.413151
BraA01G001216.m1	BraA09G004664.m1	0.315439
BraA01G001216.m1	BraA09G004860.m1	0.314451
BraA01G001216.m1	BraA09G005254.m1	0.337412
BraA01G001216.m1	BraA09G005696.m1	0.393909
BraA01G001216.m1	BraA09G006450.m1	0.405609
BraA01G001216.m1	BraA09G007581.m1	0.451239
BraA01G001216.m1	BraA10G001405.m1	0.469142
BraA01G001216.m1	BraA10G001819.m1	0.342162
BraA01G001216.m1	BraA10G001915.m1	0.432798
BraA01G001216.m1	BraA10G002806.m1	0.339473
BraA01G001216.m1	BraA10G002912.m1	0.366749
BraA01G001216.m1	BraA10G003323.m1	0.342459
BraA01G001551.m1	BraA01G001688.m1	0.457513
BraA01G001551.m1	BraA01G001792.m1	0.433788
BraA01G001551.m1	BraA01G002576.m1	0.468335
BraA01G001551.m1	BraA01G003290.m1	0.373319
BraA01G001551.m1	BraA01G003445.m1	0.333359
BraA01G001551.m1	BraA01G003801.m1	0.435454
BraA01G001551.m1	BraA01G004714.m1	0.464007
BraA01G001551.m1	BraA02G000463.m1	0.431063
BraA01G001551.m1	BraA02G000504.m1	0.373273
BraA01G001551.m1	BraA02G000817.m1	0.320111
BraA01G001551.m1	BraA02G000936.m1	0.459666
BraA01G001551.m1	BraA02G001146.m1	0.377852
BraA01G001551.m1	BraA02G001398.m1	0.44302
BraA01G001551.m1	BraA02G001866.m1	0.346294
BraA01G001551.m1	BraA02G003057.m1	0.453713
BraA01G001551.m1	BraA02G004929.m1	0.322489
BraA01G001551.m1	BraA03G000532.m1	0.456045
BraA01G001551.m1	BraA03G000688.m1	0.455503
BraA01G001551.m1	BraA03G001591.m1	0.323965
BraA01G001551.m1	BraA03G002815.m1	0.343861
BraA01G001551.m1	BraA03G002855.m1	0.379645
BraA01G001551.m1	BraA03G003756.m1	0.39253
BraA01G001551.m1	BraA03G005253.m1	0.441094
BraA01G001551.m1	BraA03G005726.m1	0.302744
BraA01G001551.m1	BraA03G005813.m1	0.404527
BraA01G001551.m1	BraA03G006227.m1	0.327736
BraA01G001551.m1	BraA04G000788.m1	0.39697
BraA01G001551.m1	BraA04G002453.m1	0.455007
BraA01G001551.m1	BraA05G000161.m1	0.394171
BraA01G001551.m1	BraA05G000666.m1	0.321781
BraA01G001551.m1	BraA05G000798.m1	0.382473
BraA01G001551.m1	BraA05G001578.m1	0.450942
BraA01G001551.m1	BraA05G001579.m1	0.414076
BraA01G001551.m1	BraA05G004202.m1	0.370288
BraA01G001551.m1	BraA06G000199.m1	0.361517
BraA01G001551.m1	BraA06G001155.m1	0.340226
BraA01G001551.m1	BraA06G001265.m1	0.33937
BraA01G001551.m1	BraA06G001688.m1	0.437223
BraA01G001551.m1	BraA06G001818.m1	0.444261
BraA01G001551.m1	BraA06G002166.m1	0.447341
BraA01G001551.m1	BraA06G003317.m1	0.325578
BraA01G001551.m1	BraA06G003510.m1	0.4056
BraA01G001551.m1	BraA06G004342.m1	0.464918
BraA01G001551.m1	BraA07G000929.m1	0.388242
BraA01G001551.m1	BraA07G004056.m1	0.342883
BraA01G001551.m1	BraA07G004125.m1	0.480286
BraA01G001551.m1	BraA07G004272.m1	0.437343
BraA01G001551.m1	BraA08G000141.m1	0.441804
BraA01G001551.m1	BraA08G000333.m1	0.373913
BraA01G001551.m1	BraA08G001119.m1	0.449312
BraA01G001551.m1	BraA09G000153.m1	0.393873
BraA01G001551.m1	BraA09G000427.m1	0.374941
BraA01G001551.m1	BraA09G002405.m1	0.380711
BraA01G001551.m1	BraA09G002437.m1	0.341251
BraA01G001551.m1	BraA09G004664.m1	0.344916
BraA01G001551.m1	BraA09G004860.m1	0.475093
BraA01G001551.m1	BraA09G005696.m1	0.351143
BraA01G001551.m1	BraA09G006450.m1	0.418124
BraA01G001551.m1	BraA10G001453.m1	0.354411
BraA01G001551.m1	BraA10G001819.m1	0.301179
BraA01G001551.m1	BraA10G002004.m1	0.471604
BraA01G001551.m1	BraA10G002080.m1	0.365687
BraA01G001551.m1	BraA10G002568.m1	0.391015
BraA01G001551.m1	BraA10G002806.m1	0.463481
BraA01G001551.m1	BraA10G003323.m1	0.419975
BraA01G001602.m1	BraA01G001688.m1	0.463626
BraA01G001602.m1	BraA01G001792.m1	0.530028
BraA01G001602.m1	BraA01G001989.m1	0.302776
BraA01G001602.m1	BraA01G002576.m1	0.52752
BraA01G001602.m1	BraA01G003290.m1	0.496993
BraA01G001602.m1	BraA01G003445.m1	0.469877
BraA01G001602.m1	BraA01G003801.m1	0.551691
BraA01G001602.m1	BraA01G004714.m1	0.460228
BraA01G001602.m1	BraA02G000463.m1	0.538031
BraA01G001602.m1	BraA02G000504.m1	0.397462
BraA01G001602.m1	BraA02G000817.m1	0.493787
BraA01G001602.m1	BraA02G000936.m1	0.527423
BraA01G001602.m1	BraA02G001146.m1	0.365366
BraA01G001602.m1	BraA02G001398.m1	0.459988
BraA01G001602.m1	BraA02G001483.m1	0.355098
BraA01G001602.m1	BraA02G001546.m1	0.317756
BraA01G001602.m1	BraA02G001866.m1	0.479717
BraA01G001602.m1	BraA02G002752.m1	0.343683
BraA01G001602.m1	BraA02G003057.m1	0.494998
BraA01G001602.m1	BraA02G003542.m1	0.355442
BraA01G001602.m1	BraA02G004301.m1	0.326115
BraA01G001602.m1	BraA02G004749.m1	0.351459
BraA01G001602.m1	BraA02G004822.m1	0.452138
BraA01G001602.m1	BraA02G004823.m1	0.460228
BraA01G001602.m1	BraA02G004929.m1	0.397385
BraA01G001602.m1	BraA03G000532.m1	0.457128
BraA01G001602.m1	BraA03G000688.m1	0.498451
BraA01G001602.m1	BraA03G001252.m1	0.316069
BraA01G001602.m1	BraA03G001591.m1	0.444584
BraA01G001602.m1	BraA03G001834.m1	0.302547
BraA01G001602.m1	BraA03G001932.m1	0.401097
BraA01G001602.m1	BraA03G002130.m1	0.379394
BraA01G001602.m1	BraA03G002655.m1	0.320544
BraA01G001602.m1	BraA03G002815.m1	0.422115
BraA01G001602.m1	BraA03G002855.m1	0.329157
BraA01G001602.m1	BraA03G003756.m1	0.437692
BraA01G001602.m1	BraA03G003980.m1	0.3169
BraA01G001602.m1	BraA03G004141.m1	0.413334
BraA01G001602.m1	BraA03G004862.m1	0.356757
BraA01G001602.m1	BraA03G004863.m1	0.32417
BraA01G001602.m1	BraA03G004919.m1	0.406398
BraA01G001602.m1	BraA03G005253.m1	0.484709
BraA01G001602.m1	BraA03G005381.m1	0.360253
BraA01G001602.m1	BraA03G005726.m1	0.345092
BraA01G001602.m1	BraA03G005813.m1	0.396687
BraA01G001602.m1	BraA03G005915.m1	0.420967
[truncated: 21,267 more rows]

## Sheet: 2d
Table S5 Correlation analysis of 2d gene expression data
fromNode	toNode	weight
BraA01G000208.m1	BraA01G000226.m1	0.3834
BraA01G000208.m1	BraA01G000394.m1	0.372114
BraA01G000208.m1	BraA01G000396.m1	0.487635
BraA01G000208.m1	BraA01G000422.m1	0.362156
BraA01G000208.m1	BraA01G000423.m1	0.384302
BraA01G000208.m1	BraA01G000616.m1	0.40652
BraA01G000208.m1	BraA01G000727.m1	0.431126
BraA01G000208.m1	BraA01G001060.m1	0.403055
BraA01G000208.m1	BraA01G001101.m1	0.3576
BraA01G000208.m1	BraA01G001251.m1	0.409562
BraA01G000208.m1	BraA01G001304.m1	0.473151
BraA01G000208.m1	BraA01G001473.m1	0.409864
BraA01G000208.m1	BraA01G001629.m1	0.312806
BraA01G000208.m1	BraA01G001747.m1	0.358417
BraA01G000208.m1	BraA01G001848.m1	0.344597
BraA01G000208.m1	BraA01G002284.m1	0.306063
BraA01G000208.m1	BraA01G002376.m1	0.409808
BraA01G000208.m1	BraA01G002737.m1	0.370916
BraA01G000208.m1	BraA01G003464.m1	0.314923
BraA01G000208.m1	BraA01G003803.m1	0.300091
BraA01G000208.m1	BraA01G004139.m1	0.324891
BraA01G000208.m1	BraA01G004226.m1	0.340504
BraA01G000208.m1	BraA01G004370.m1	0.321213
BraA01G000208.m1	BraA01G004610.m1	0.3101
BraA01G000208.m1	BraA01G005032.m1	0.316884
BraA01G000208.m1	BraA02G000302.m1	0.365714
BraA01G000208.m1	BraA02G001133.m1	0.419853
BraA01G000208.m1	BraA02G001134.m1	0.437955
BraA01G000208.m1	BraA02G001258.m1	0.414398
BraA01G000208.m1	BraA02G001309.m1	0.310374
BraA01G000208.m1	BraA02G001759.m1	0.422814
BraA01G000208.m1	BraA02G001921.m1	0.308424
BraA01G000208.m1	BraA02G001963.m1	0.464657
BraA01G000208.m1	BraA02G002089.m1	0.312111
BraA01G000208.m1	BraA02G002279.m1	0.379115
BraA01G000208.m1	BraA02G002361.m1	0.312832
BraA01G000208.m1	BraA02G002552.m1	0.303643
BraA01G000208.m1	BraA02G002554.m1	0.466636
BraA01G000208.m1	BraA02G002785.m1	0.386531
BraA01G000208.m1	BraA02G003433.m1	0.338525
BraA01G000208.m1	BraA02G003646.m1	0.354105
BraA01G000208.m1	BraA02G003760.m1	0.312411
BraA01G000208.m1	BraA02G004403.m1	0.413496
BraA01G000208.m1	BraA02G004431.m1	0.467501
BraA01G000208.m1	BraA02G004491.m1	0.316986
BraA01G000208.m1	BraA02G004576.m1	0.416102
BraA01G000208.m1	BraA02G004812.m1	0.427376
BraA01G000208.m1	BraA02G004888.m1	0.456558
BraA01G000208.m1	BraA03G000394.m1	0.375357
BraA01G000208.m1	BraA03G000430.m1	0.316801
BraA01G000208.m1	BraA03G000609.m1	0.363539
BraA01G000208.m1	BraA03G000847.m1	0.312679
BraA01G000208.m1	BraA03G000992.m1	0.34829
BraA01G000208.m1	BraA03G001039.m1	0.388402
BraA01G000208.m1	BraA03G001149.m1	0.431394
BraA01G000208.m1	BraA03G001160.m1	0.301372
BraA01G000208.m1	BraA03G001364.m1	0.301306
BraA01G000208.m1	BraA03G001379.m1	0.344793
BraA01G000208.m1	BraA03G001449.m1	0.449773
BraA01G000208.m1	BraA03G001757.m1	0.454063
BraA01G000208.m1	BraA03G001833.m1	0.452218
BraA01G000208.m1	BraA03G002100.m1	0.354815
BraA01G000208.m1	BraA03G002138.m1	0.303978
BraA01G000208.m1	BraA03G002273.m1	0.326318
BraA01G000208.m1	BraA03G002638.m1	0.394994
BraA01G000208.m1	BraA03G002706.m1	0.466586
BraA01G000208.m1	BraA03G002825.m1	0.363704
BraA01G000208.m1	BraA03G002925.m1	0.310257
BraA01G000208.m1	BraA03G002994.m1	0.304578
BraA01G000208.m1	BraA03G003102.m1	0.342815
BraA01G000208.m1	BraA03G003196.m1	0.345337
BraA01G000208.m1	BraA03G003927.m1	0.393934
BraA01G000208.m1	BraA03G004167.m1	0.455235
BraA01G000208.m1	BraA03G004304.m1	0.416145
BraA01G000208.m1	BraA03G004629.m1	0.30179
BraA01G000208.m1	BraA03G004759.m1	0.317692
BraA01G000208.m1	BraA03G005361.m1	0.451814
BraA01G000208.m1	BraA03G005417.m1	0.347253
BraA01G000208.m1	BraA03G005570.m1	0.364571
BraA01G000208.m1	BraA03G005735.m1	0.311114
BraA01G000208.m1	BraA03G005967.m1	0.384897
BraA01G000208.m1	BraA03G005972.m1	0.418452
BraA01G000208.m1	BraA03G005987.m1	0.380269
BraA01G000208.m1	BraA03G006034.m1	0.47836
BraA01G000208.m1	BraA03G006562.m1	0.330538
BraA01G000208.m1	BraA03G006571.m1	0.336914
BraA01G000208.m1	BraA03G006578.m1	0.330958
BraA01G000208.m1	BraA04G000110.m1	0.440671
BraA01G000208.m1	BraA04G000412.m1	0.460569
BraA01G000208.m1	BraA04G002014.m1	0.344607
BraA01G000208.m1	BraA04G002268.m1	0.382906
BraA01G000208.m1	BraA04G002478.m1	0.336955
BraA01G000208.m1	BraA04G002480.m1	0.304843
BraA01G000208.m1	BraA04G002636.m1	0.438627
BraA01G000208.m1	BraA04G002763.m1	0.361763
BraA01G000208.m1	BraA04G002934.m1	0.396571
BraA01G000208.m1	BraA04G003061.m1	0.340836
BraA01G000208.m1	BraA04G003109.m1	0.388796
BraA01G000208.m1	BraA04G003331.m1	0.358695
BraA01G000208.m1	BraA04G003421.m1	0.375437
BraA01G000208.m1	BraA05G000238.m1	0.303828
BraA01G000208.m1	BraA05G000466.m1	0.416454
BraA01G000208.m1	BraA05G000802.m1	0.305095
BraA01G000208.m1	BraA05G003286.m1	0.306829
BraA01G000208.m1	BraA05G003490.m1	0.326544
BraA01G000208.m1	BraA05G003807.m1	0.362028
BraA01G000208.m1	BraA05G003837.m1	0.381368
BraA01G000208.m1	BraA05G004093.m1	0.391355
BraA01G000208.m1	BraA05G004139.m1	0.336204
BraA01G000208.m1	BraA05G004381.m1	0.310594
BraA01G000208.m1	BraA05G004542.m1	0.437218
BraA01G000208.m1	BraA06G001007.m1	0.329696
BraA01G000208.m1	BraA06G001135.m1	0.394656
BraA01G000208.m1	BraA06G001201.m1	0.335148
BraA01G000208.m1	BraA06G001351.m1	0.400065
BraA01G000208.m1	BraA06G001381.m1	0.427584
BraA01G000208.m1	BraA06G001402.m1	0.34375
BraA01G000208.m1	BraA06G002036.m1	0.416006
BraA01G000208.m1	BraA06G002102.m1	0.405173
BraA01G000208.m1	BraA06G002298.m1	0.4194
BraA01G000208.m1	BraA06G003309.m1	0.374147
BraA01G000208.m1	BraA06G003435.m1	0.369694
BraA01G000208.m1	BraA06G003526.m1	0.401557
BraA01G000208.m1	BraA06G003538.m1	0.353894
BraA01G000208.m1	BraA06G003872.m1	0.372849
BraA01G000208.m1	BraA06G003911.m1	0.352477
BraA01G000208.m1	BraA06G004069.m1	0.383653
BraA01G000208.m1	BraA06G004074.m1	0.316786
BraA01G000208.m1	BraA06G004170.m1	0.320128
BraA01G000208.m1	BraA06G004255.m1	0.411522
BraA01G000208.m1	BraA06G004335.m1	0.389551
BraA01G000208.m1	BraA06G004709.m1	0.320422
BraA01G000208.m1	BraA06G004835.m1	0.417368
BraA01G000208.m1	BraA06G005342.m1	0.34808
BraA01G000208.m1	BraA07G000395.m1	0.36283
BraA01G000208.m1	BraA07G000425.m1	0.396778
BraA01G000208.m1	BraA07G001894.m1	0.437564
BraA01G000208.m1	BraA07G002257.m1	0.305297
BraA01G000208.m1	BraA07G002269.m1	0.476499
BraA01G000208.m1	BraA07G002396.m1	0.383248
BraA01G000208.m1	BraA07G002575.m1	0.315148
BraA01G000208.m1	BraA07G002967.m1	0.323381
BraA01G000208.m1	BraA07G003022.m1	0.43014
BraA01G000208.m1	BraA07G003223.m1	0.487584
BraA01G000208.m1	BraA07G003358.m1	0.451652
BraA01G000208.m1	BraA07G003496.m1	0.37798
BraA01G000208.m1	BraA07G003636.m1	0.399637
BraA01G000208.m1	BraA07G003760.m1	0.387144
BraA01G000208.m1	BraA07G003787.m1	0.309375
BraA01G000208.m1	BraA07G003805.m1	0.352693
BraA01G000208.m1	BraA07G003839.m1	0.445114
BraA01G000208.m1	BraA07G003910.m1	0.37539
BraA01G000208.m1	BraA07G004058.m1	0.368327
BraA01G000208.m1	BraA07G004197.m1	0.368913
BraA01G000208.m1	BraA07G004326.m1	0.362512
BraA01G000208.m1	BraA07G004328.m1	0.381412
BraA01G000208.m1	BraA07G004376.m1	0.344387
BraA01G000208.m1	BraA07G004440.m1	0.310432
BraA01G000208.m1	BraA07G004574.m1	0.408582
BraA01G000208.m1	BraA08G000266.m1	0.324476
BraA01G000208.m1	BraA08G000582.m1	0.376797
BraA01G000208.m1	BraA08G000623.m1	0.35619
BraA01G000208.m1	BraA08G001041.m1	0.403785
BraA01G000208.m1	BraA08G001089.m1	0.366419
BraA01G000208.m1	BraA08G001383.m1	0.335996
BraA01G000208.m1	BraA08G001718.m1	0.389934
BraA01G000208.m1	BraA08G001814.m1	0.442963
BraA01G000208.m1	BraA08G001850.m1	0.479317
BraA01G000208.m1	BraA08G002680.m1	0.388407
BraA01G000208.m1	BraA08G002723.m1	0.37104
BraA01G000208.m1	BraA08G003074.m1	0.371748
BraA01G000208.m1	BraA08G003076.m1	0.439325
BraA01G000208.m1	BraA08G003153.m1	0.40909
BraA01G000208.m1	BraA08G003437.m1	0.330667
BraA01G000208.m1	BraA08G003511.m1	0.32457
BraA01G000208.m1	BraA08G003533.m1	0.336749
BraA01G000208.m1	BraA09G000068.m1	0.407465
BraA01G000208.m1	BraA09G000118.m1	0.320655
BraA01G000208.m1	BraA09G000367.m1	0.468609
BraA01G000208.m1	BraA09G000369.m1	0.374464
BraA01G000208.m1	BraA09G000491.m1	0.3788
BraA01G000208.m1	BraA09G000924.m1	0.371305
BraA01G000208.m1	BraA09G001043.m1	0.449089
BraA01G000208.m1	BraA09G001436.m1	0.373562
BraA01G000208.m1	BraA09G001692.m1	0.401194
BraA01G000208.m1	BraA09G001733.m1	0.32097
BraA01G000208.m1	BraA09G002203.m1	0.360891
BraA01G000208.m1	BraA09G002450.m1	0.381842
BraA01G000208.m1	BraA09G002497.m1	0.364075
BraA01G000208.m1	BraA09G004391.m1	0.354863
BraA01G000208.m1	BraA09G004544.m1	0.32764
BraA01G000208.m1	BraA09G004716.m1	0.303016
BraA01G000208.m1	BraA09G005217.m1	0.347605
BraA01G000208.m1	BraA09G005339.m1	0.338021
BraA01G000208.m1	BraA09G005537.m1	0.376385
BraA01G000208.m1	BraA09G005546.m1	0.341267
BraA01G000208.m1	BraA09G005549.m1	0.463601
BraA01G000208.m1	BraA09G005551.m1	0.393482
BraA01G000208.m1	BraA09G005690.m1	0.314861
BraA01G000208.m1	BraA09G006163.m1	0.30816
BraA01G000208.m1	BraA09G006263.m1	0.459518
BraA01G000208.m1	BraA09G006393.m1	0.374522
BraA01G000208.m1	BraA09G006577.m1	0.377713
BraA01G000208.m1	BraA09G006583.m1	0.428634
BraA01G000208.m1	BraA09G006598.m1	0.359048
BraA01G000208.m1	BraA09G006665.m1	0.302973
BraA01G000208.m1	BraA09G006817.m1	0.384121
BraA01G000208.m1	BraA09G006914.m1	0.370536
BraA01G000208.m1	BraA09G007159.m1	0.300382
BraA01G000208.m1	BraA09G007500.m1	0.388724
BraA01G000208.m1	BraA10G000122.m1	0.369461
BraA01G000208.m1	BraA10G000251.m1	0.316064
BraA01G000208.m1	BraA10G000417.m1	0.362664
BraA01G000208.m1	BraA10G000592.m1	0.36222
BraA01G000208.m1	BraA10G001183.m1	0.304667
BraA01G000208.m1	BraA10G001713.m1	0.469479
BraA01G000208.m1	BraA10G001755.m1	0.346954
BraA01G000208.m1	BraA10G001878.m1	0.392601
BraA01G000208.m1	BraA10G001885.m1	0.305836
BraA01G000208.m1	BraA10G001937.m1	0.305061
BraA01G000208.m1	BraA10G002740.m1	0.322612
BraA01G000208.m1	BraA10G002808.m1	0.331995
BraA01G000208.m1	BraA10G003185.m1	0.3637
BraA01G000208.m1	BraA10G003230.m1	0.354616
BraA01G000208.m1	BraA10G003532.m1	0.318243
BraA01G000208.m1	BraA10G003551.m1	0.336055
BraA01G000226.m1	BraA01G000265.m1	0.399755
BraA01G000226.m1	BraA01G000394.m1	0.50592
BraA01G000226.m1	BraA01G000396.m1	0.508965
BraA01G000226.m1	BraA01G000422.m1	0.30993
BraA01G000226.m1	BraA01G000423.m1	0.367378
BraA01G000226.m1	BraA01G000616.m1	0.322841
BraA01G000226.m1	BraA01G000727.m1	0.429454
BraA01G000226.m1	BraA01G000827.m1	0.341147
BraA01G000226.m1	BraA01G000929.m1	0.44495
BraA01G000226.m1	BraA01G001060.m1	0.426398
BraA01G000226.m1	BraA01G001101.m1	0.435509
BraA01G000226.m1	BraA01G001251.m1	0.303985
BraA01G000226.m1	BraA01G001304.m1	0.469852
BraA01G000226.m1	BraA01G001421.m1	0.492623
BraA01G000226.m1	BraA01G001473.m1	0.315831
BraA01G000226.m1	BraA01G001629.m1	0.342922
BraA01G000226.m1	BraA01G001747.m1	0.345994
BraA01G000226.m1	BraA01G001848.m1	0.43993
BraA01G000226.m1	BraA01G001916.m1	0.435731
BraA01G000226.m1	BraA01G002032.m1	0.381297
BraA01G000226.m1	BraA01G002064.m1	0.437652
BraA01G000226.m1	BraA01G002284.m1	0.44102
BraA01G000226.m1	BraA01G002376.m1	0.522559
BraA01G000226.m1	BraA01G002498.m1	0.363379
BraA01G000226.m1	BraA01G002737.m1	0.353118
BraA01G000226.m1	BraA01G003382.m1	0.442734
BraA01G000226.m1	BraA01G003803.m1	0.515814
BraA01G000226.m1	BraA01G003836.m1	0.330513
BraA01G000226.m1	BraA01G004139.m1	0.395498
BraA01G000226.m1	BraA01G004226.m1	0.418424
BraA01G000226.m1	BraA01G004367.m1	0.461899
BraA01G000226.m1	BraA01G004538.m1	0.511884
BraA01G000226.m1	BraA01G005327.m1	0.32723
BraA01G000226.m1	BraA02G000302.m1	0.512011
BraA01G000226.m1	BraA02G000315.m1	0.327202
BraA01G000226.m1	BraA02G000323.m1	0.418282
BraA01G000226.m1	BraA02G000439.m1	0.395252
BraA01G000226.m1	BraA02G000793.m1	0.46365
BraA01G000226.m1	BraA02G001133.m1	0.485862
BraA01G000226.m1	BraA02G001134.m1	0.526985
BraA01G000226.m1	BraA02G001145.m1	0.328205
BraA01G000226.m1	BraA02G001258.m1	0.476363
BraA01G000226.m1	BraA02G001759.m1	0.389856
BraA01G000226.m1	BraA02G001839.m1	0.416482
BraA01G000226.m1	BraA02G001963.m1	0.433883
BraA01G000226.m1	BraA02G002088.m1	0.370429
BraA01G000226.m1	BraA02G002279.m1	0.516376
BraA01G000226.m1	BraA02G002285.m1	0.437469
BraA01G000226.m1	BraA02G002294.m1	0.338799
BraA01G000226.m1	BraA02G002361.m1	0.419315
BraA01G000226.m1	BraA02G002554.m1	0.416019
BraA01G000226.m1	BraA02G002609.m1	0.481813
BraA01G000226.m1	BraA02G002785.m1	0.491506
BraA01G000226.m1	BraA02G003136.m1	0.430013
BraA01G000226.m1	BraA02G003646.m1	0.375947
BraA01G000226.m1	BraA02G003760.m1	0.330268
BraA01G000226.m1	BraA02G004403.m1	0.448873
BraA01G000226.m1	BraA02G004431.m1	0.418124
BraA01G000226.m1	BraA02G004491.m1	0.474467
BraA01G000226.m1	BraA02G004576.m1	0.399847
BraA01G000226.m1	BraA02G004812.m1	0.43248
BraA01G000226.m1	BraA02G004873.m1	0.486041
BraA01G000226.m1	BraA02G004888.m1	0.510816
BraA01G000226.m1	BraA03G000290.m1	0.308219
BraA01G000226.m1	BraA03G000394.m1	0.477377
BraA01G000226.m1	BraA03G000430.m1	0.539007
BraA01G000226.m1	BraA03G000465.m1	0.38041
BraA01G000226.m1	BraA03G000606.m1	0.482988
BraA01G000226.m1	BraA03G000609.m1	0.424659
BraA01G000226.m1	BraA03G000642.m1	0.330562
BraA01G000226.m1	BraA03G000992.m1	0.450132
BraA01G000226.m1	BraA03G000993.m1	0.490476
BraA01G000226.m1	BraA03G001039.m1	0.443698
BraA01G000226.m1	BraA03G001149.m1	0.531656
BraA01G000226.m1	BraA03G001232.m1	0.338028
BraA01G000226.m1	BraA03G001379.m1	0.341788
BraA01G000226.m1	BraA03G001449.m1	0.499328
BraA01G000226.m1	BraA03G001757.m1	0.473035
BraA01G000226.m1	BraA03G001833.m1	0.536513
BraA01G000226.m1	BraA03G002100.m1	0.359376
BraA01G000226.m1	BraA03G002138.m1	0.4937
BraA01G000226.m1	BraA03G002193.m1	0.307633
BraA01G000226.m1	BraA03G002329.m1	0.50148
BraA01G000226.m1	BraA03G002638.m1	0.380624
BraA01G000226.m1	BraA03G002677.m1	0.304709
BraA01G000226.m1	BraA03G002706.m1	0.40685
BraA01G000226.m1	BraA03G002825.m1	0.40164
BraA01G000226.m1	BraA03G002994.m1	0.363716
BraA01G000226.m1	BraA03G003102.m1	0.480044
BraA01G000226.m1	BraA03G003196.m1	0.490026
BraA01G000226.m1	BraA03G003269.m1	0.51831
BraA01G000226.m1	BraA03G003376.m1	0.364416
BraA01G000226.m1	BraA03G003751.m1	0.489596
BraA01G000226.m1	BraA03G003910.m1	0.37104
BraA01G000226.m1	BraA03G003927.m1	0.509755
BraA01G000226.m1	BraA03G004167.m1	0.410351
BraA01G000226.m1	BraA03G004304.m1	0.385889
BraA01G000226.m1	BraA03G004759.m1	0.342701
BraA01G000226.m1	BraA03G004893.m1	0.514012
BraA01G000226.m1	BraA03G005361.m1	0.374761
BraA01G000226.m1	BraA03G005417.m1	0.497849
BraA01G000226.m1	BraA03G005570.m1	0.462795
BraA01G000226.m1	BraA03G005735.m1	0.493588
BraA01G000226.m1	BraA03G005967.m1	0.445108
BraA01G000226.m1	BraA03G005972.m1	0.487799
BraA01G000226.m1	BraA03G005987.m1	0.395448
BraA01G000226.m1	BraA03G006034.m1	0.45109
BraA01G000226.m1	BraA03G006084.m1	0.421231
BraA01G000226.m1	BraA03G006273.m1	0.302123
BraA01G000226.m1	BraA03G006419.m1	0.475044
BraA01G000226.m1	BraA03G006562.m1	0.447902
BraA01G000226.m1	BraA03G006571.m1	0.359275
BraA01G000226.m1	BraA03G006578.m1	0.316771
BraA01G000226.m1	BraA04G000110.m1	0.369107
BraA01G000226.m1	BraA04G000245.m1	0.507978
BraA01G000226.m1	BraA04G000408.m1	0.346289
BraA01G000226.m1	BraA04G000412.m1	0.448271
BraA01G000226.m1	BraA04G000748.m1	0.398076
BraA01G000226.m1	BraA04G001018.m1	0.356366
BraA01G000226.m1	BraA04G001740.m1	0.496788
BraA01G000226.m1	BraA04G002014.m1	0.320216
BraA01G000226.m1	BraA04G002268.m1	0.325677
BraA01G000226.m1	BraA04G002474.m1	0.37883
BraA01G000226.m1	BraA04G002478.m1	0.38539
BraA01G000226.m1	BraA04G002480.m1	0.444448
BraA01G000226.m1	BraA04G002636.m1	0.369276
BraA01G000226.m1	BraA04G002934.m1	0.471513
BraA01G000226.m1	BraA04G003109.m1	0.492301
BraA01G000226.m1	BraA04G003331.m1	0.330031
BraA01G000226.m1	BraA04G003409.m1	0.49928
BraA01G000226.m1	BraA04G003421.m1	0.329305
BraA01G000226.m1	BraA04G003653.m1	0.486334
BraA01G000226.m1	BraA05G000130.m1	0.408462
BraA01G000226.m1	BraA05G000143.m1	0.514362
BraA01G000226.m1	BraA05G000238.m1	0.32703
BraA01G000226.m1	BraA05G000466.m1	0.396102
BraA01G000226.m1	BraA05G000802.m1	0.314119
BraA01G000226.m1	BraA05G000931.m1	0.469073
BraA01G000226.m1	BraA05G000935.m1	0.479873
BraA01G000226.m1	BraA05G001040.m1	0.389217
BraA01G000226.m1	BraA05G001151.m1	0.415574
BraA01G000226.m1	BraA05G001313.m1	0.348761
BraA01G000226.m1	BraA05G001524.m1	0.428316
BraA01G000226.m1	BraA05G001908.m1	0.492882
BraA01G000226.m1	BraA05G003286.m1	0.370736
BraA01G000226.m1	BraA05G003490.m1	0.483018
BraA01G000226.m1	BraA05G003575.m1	0.329228
BraA01G000226.m1	BraA05G003807.m1	0.312942
BraA01G000226.m1	BraA05G003837.m1	0.387625
BraA01G000226.m1	BraA05G004093.m1	0.342853
BraA01G000226.m1	BraA05G004139.m1	0.366054
BraA01G000226.m1	BraA05G004542.m1	0.540284
BraA01G000226.m1	BraA06G000246.m1	0.507749
BraA01G000226.m1	BraA06G000504.m1	0.480764
BraA01G000226.m1	BraA06G000946.m1	0.427628
BraA01G000226.m1	BraA06G001007.m1	0.506252
BraA01G000226.m1	BraA06G001079.m1	0.389199
BraA01G000226.m1	BraA06G001135.m1	0.322419
BraA01G000226.m1	BraA06G001201.m1	0.367025
BraA01G000226.m1	BraA06G001351.m1	0.465149
BraA01G000226.m1	BraA06G001381.m1	0.396387
BraA01G000226.m1	BraA06G001402.m1	0.303217
BraA01G000226.m1	BraA06G001413.m1	0.52527
BraA01G000226.m1	BraA06G001432.m1	0.4861
BraA01G000226.m1	BraA06G001516.m1	0.487042
BraA01G000226.m1	BraA06G001571.m1	0.461186
BraA01G000226.m1	BraA06G001615.m1	0.519026
BraA01G000226.m1	BraA06G001749.m1	0.479684
BraA01G000226.m1	BraA06G001852.m1	0.501254
BraA01G000226.m1	BraA06G001859.m1	0.319723
BraA01G000226.m1	BraA06G002016.m1	0.334036
BraA01G000226.m1	BraA06G002036.m1	0.500263
BraA01G000226.m1	BraA06G002091.m1	0.419381
BraA01G000226.m1	BraA06G002098.m1	0.462566
BraA01G000226.m1	BraA06G002102.m1	0.350565
BraA01G000226.m1	BraA06G002298.m1	0.429611
BraA01G000226.m1	BraA06G003083.m1	0.300673
BraA01G000226.m1	BraA06G003309.m1	0.513118
BraA01G000226.m1	BraA06G003435.m1	0.468771
BraA01G000226.m1	BraA06G003526.m1	0.40719
BraA01G000226.m1	BraA06G003872.m1	0.301616
BraA01G000226.m1	BraA06G003911.m1	0.396844
BraA01G000226.m1	BraA06G004069.m1	0.378011
BraA01G000226.m1	BraA06G004074.m1	0.31773
BraA01G000226.m1	BraA06G004170.m1	0.544895
BraA01G000226.m1	BraA06G004255.m1	0.480133
BraA01G000226.m1	BraA06G004335.m1	0.382487
BraA01G000226.m1	BraA06G004390.m1	0.428911
BraA01G000226.m1	BraA06G004690.m1	0.533541
BraA01G000226.m1	BraA06G004835.m1	0.434308
BraA01G000226.m1	BraA06G005004.m1	0.413474
BraA01G000226.m1	BraA06G005197.m1	0.383647
BraA01G000226.m1	BraA06G005341.m1	0.487808
BraA01G000226.m1	BraA07G000362.m1	0.46948
BraA01G000226.m1	BraA07G000425.m1	0.471924
BraA01G000226.m1	BraA07G001076.m1	0.314577
BraA01G000226.m1	BraA07G001292.m1	0.488251
BraA01G000226.m1	BraA07G001301.m1	0.427932
BraA01G000226.m1	BraA07G001737.m1	0.490244
BraA01G000226.m1	BraA07G001894.m1	0.463541
BraA01G000226.m1	BraA07G001994.m1	0.342531
BraA01G000226.m1	BraA07G002257.m1	0.330691
BraA01G000226.m1	BraA07G002269.m1	0.481587
BraA01G000226.m1	BraA07G002376.m1	0.330258
BraA01G000226.m1	BraA07G002396.m1	0.477414
BraA01G000226.m1	BraA07G002575.m1	0.439632
BraA01G000226.m1	BraA07G002604.m1	0.400339
BraA01G000226.m1	BraA07G002758.m1	0.451367
BraA01G000226.m1	BraA07G002965.m1	0.523242
BraA01G000226.m1	BraA07G002967.m1	0.340114
BraA01G000226.m1	BraA07G003022.m1	0.351683
BraA01G000226.m1	BraA07G003039.m1	0.480146
BraA01G000226.m1	BraA07G003223.m1	0.485328
BraA01G000226.m1	BraA07G003358.m1	0.489951
BraA01G000226.m1	BraA07G003496.m1	0.496895
BraA01G000226.m1	BraA07G003636.m1	0.520402
BraA01G000226.m1	BraA07G003760.m1	0.492443
BraA01G000226.m1	BraA07G003765.m1	0.44127
BraA01G000226.m1	BraA07G003787.m1	0.382534
BraA01G000226.m1	BraA07G003805.m1	0.485771
BraA01G000226.m1	BraA07G003837.m1	0.301924
BraA01G000226.m1	BraA07G003839.m1	0.505146
BraA01G000226.m1	BraA07G003910.m1	0.47847
BraA01G000226.m1	BraA07G003995.m1	0.342879
BraA01G000226.m1	BraA07G004058.m1	0.499751
BraA01G000226.m1	BraA07G004197.m1	0.313155
BraA01G000226.m1	BraA07G004260.m1	0.463349
BraA01G000226.m1	BraA07G004326.m1	0.494114
BraA01G000226.m1	BraA07G004328.m1	0.430746
BraA01G000226.m1	BraA07G004376.m1	0.330141
BraA01G000226.m1	BraA07G004440.m1	0.548383
BraA01G000226.m1	BraA07G004574.m1	0.51728
BraA01G000226.m1	BraA07G004576.m1	0.460427
BraA01G000226.m1	BraA08G000266.m1	0.311737
BraA01G000226.m1	BraA08G000582.m1	0.345333
BraA01G000226.m1	BraA08G001041.m1	0.523645
BraA01G000226.m1	BraA08G001089.m1	0.301936
BraA01G000226.m1	BraA08G001383.m1	0.524386
BraA01G000226.m1	BraA08G001718.m1	0.392046
BraA01G000226.m1	BraA08G001813.m1	0.470445
BraA01G000226.m1	BraA08G001814.m1	0.382284
BraA01G000226.m1	BraA08G001850.m1	0.435285
BraA01G000226.m1	BraA08G002412.m1	0.319662
BraA01G000226.m1	BraA08G002413.m1	0.513762
BraA01G000226.m1	BraA08G002521.m1	0.42428
BraA01G000226.m1	BraA08G002680.m1	0.375872
BraA01G000226.m1	BraA08G002684.m1	0.406109
BraA01G000226.m1	BraA08G002686.m1	0.473769
BraA01G000226.m1	BraA08G002723.m1	0.507933
BraA01G000226.m1	BraA08G002729.m1	0.362663
BraA01G000226.m1	BraA08G003038.m1	0.441113
BraA01G000226.m1	BraA08G003074.m1	0.32746
BraA01G000226.m1	BraA08G003076.m1	0.445424
BraA01G000226.m1	BraA08G003100.m1	0.367099
BraA01G000226.m1	BraA08G003153.m1	0.428478
BraA01G000226.m1	BraA08G003307.m1	0.404374
BraA01G000226.m1	BraA08G003437.m1	0.509381
BraA01G000226.m1	BraA08G003511.m1	0.398282
BraA01G000226.m1	BraA08G003533.m1	0.440126
BraA01G000226.m1	BraA08G003652.m1	0.354031
BraA01G000226.m1	BraA09G000068.m1	0.481721
BraA01G000226.m1	BraA09G000144.m1	0.319648
BraA01G000226.m1	BraA09G000367.m1	0.486542
BraA01G000226.m1	BraA09G000369.m1	0.365471
BraA01G000226.m1	BraA09G000370.m1	0.343509
BraA01G000226.m1	BraA09G000491.m1	0.453822
BraA01G000226.m1	BraA09G000719.m1	0.327637
BraA01G000226.m1	BraA09G000924.m1	0.460369
BraA01G000226.m1	BraA09G001043.m1	0.462595
BraA01G000226.m1	BraA09G001392.m1	0.483869
BraA01G000226.m1	BraA09G001436.m1	0.492248
BraA01G000226.m1	BraA09G001501.m1	0.357951
BraA01G000226.m1	BraA09G001692.m1	0.381073
BraA01G000226.m1	BraA09G001733.m1	0.53681
BraA01G000226.m1	BraA09G002077.m1	0.394617
BraA01G000226.m1	BraA09G002159.m1	0.464061
BraA01G000226.m1	BraA09G002203.m1	0.51484
BraA01G000226.m1	BraA09G002450.m1	0.373209
BraA01G000226.m1	BraA09G002497.m1	0.418343
BraA01G000226.m1	BraA09G002677.m1	0.315623
BraA01G000226.m1	BraA09G002680.m1	0.389107
BraA01G000226.m1	BraA09G004301.m1	0.318721
BraA01G000226.m1	BraA09G004544.m1	0.329939
BraA01G000226.m1	BraA09G005061.m1	0.504649
BraA01G000226.m1	BraA09G005217.m1	0.512505
BraA01G000226.m1	BraA09G005466.m1	0.416301
BraA01G000226.m1	BraA09G005537.m1	0.4257
BraA01G000226.m1	BraA09G005546.m1	0.329168
BraA01G000226.m1	BraA09G005549.m1	0.441892
BraA01G000226.m1	BraA09G005551.m1	0.418162
BraA01G000226.m1	BraA09G005592.m1	0.397727
BraA01G000226.m1	BraA09G005684.m1	0.373457
BraA01G000226.m1	BraA09G005690.m1	0.503309
BraA01G000226.m1	BraA09G006263.m1	0.47902
BraA01G000226.m1	BraA09G006393.m1	0.501497
BraA01G000226.m1	BraA09G006441.m1	0.440644
BraA01G000226.m1	BraA09G006577.m1	0.488479
BraA01G000226.m1	BraA09G006583.m1	0.521302
BraA01G000226.m1	BraA09G006598.m1	0.428593
BraA01G000226.m1	BraA09G006665.m1	0.539621
BraA01G000226.m1	BraA09G006817.m1	0.466862
BraA01G000226.m1	BraA09G006914.m1	0.343726
BraA01G000226.m1	BraA09G007159.m1	0.515903
BraA01G000226.m1	BraA09G007285.m1	0.43386
BraA01G000226.m1	BraA09G007500.m1	0.432491
BraA01G000226.m1	BraA10G000122.m1	0.517445
BraA01G000226.m1	BraA10G000271.m1	0.322183
BraA01G000226.m1	BraA10G000417.m1	0.4127
BraA01G000226.m1	BraA10G000592.m1	0.521425
BraA01G000226.m1	BraA10G001183.m1	0.500274
BraA01G000226.m1	BraA10G001713.m1	0.450903
BraA01G000226.m1	BraA10G001755.m1	0.387588
BraA01G000226.m1	BraA10G001878.m1	0.505441
BraA01G000226.m1	BraA10G001885.m1	0.302154
BraA01G000226.m1	BraA10G002031.m1	0.450591
BraA01G000226.m1	BraA10G002740.m1	0.328865
BraA01G000226.m1	BraA10G002808.m1	0.503871
BraA01G000226.m1	BraA10G003114.m1	0.443517
BraA01G000226.m1	BraA10G003185.m1	0.50917
BraA01G000226.m1	BraA10G003230.m1	0.307307
BraA01G000226.m1	BraA10G003398.m1	0.48415
BraA01G000226.m1	BraA10G003404.m1	0.452426
BraA01G000226.m1	BraA10G003551.m1	0.327242
BraA01G000265.m1	BraA01G000394.m1	0.460972
BraA01G000265.m1	BraA01G000396.m1	0.457
BraA01G000265.m1	BraA01G000616.m1	0.310294
BraA01G000265.m1	BraA01G000727.m1	0.371915
BraA01G000265.m1	BraA01G000827.m1	0.407685
BraA01G000265.m1	BraA01G001304.m1	0.338067
BraA01G000265.m1	BraA01G001421.m1	0.349808
BraA01G000265.m1	BraA01G001629.m1	0.468776
BraA01G000265.m1	BraA01G001848.m1	0.447783
BraA01G000265.m1	BraA01G002376.m1	0.39442
BraA01G000265.m1	BraA01G002498.m1	0.47366
BraA01G000265.m1	BraA01G002737.m1	0.355942
BraA01G000265.m1	BraA01G003803.m1	0.448395
BraA01G000265.m1	BraA01G004139.m1	0.506361
BraA01G000265.m1	BraA02G000793.m1	0.385329
BraA01G000265.m1	BraA02G001015.m1	0.351815
BraA01G000265.m1	BraA02G001133.m1	0.387931
BraA01G000265.m1	BraA02G001134.m1	0.3952
BraA01G000265.m1	BraA02G001145.m1	0.428122
BraA01G000265.m1	BraA02G001258.m1	0.397272
BraA01G000265.m1	BraA02G001759.m1	0.323059
BraA01G000265.m1	BraA02G001921.m1	0.325457
BraA01G000265.m1	BraA02G001963.m1	0.34013
BraA01G000265.m1	BraA02G002279.m1	0.381478
BraA01G000265.m1	BraA02G002361.m1	0.507392
BraA01G000265.m1	BraA02G002554.m1	0.369159
BraA01G000265.m1	BraA02G002785.m1	0.365875
BraA01G000265.m1	BraA02G003646.m1	0.339125
BraA01G000265.m1	BraA02G004403.m1	0.341569
BraA01G000265.m1	BraA02G004431.m1	0.306797
BraA01G000265.m1	BraA02G004491.m1	0.324237
BraA01G000265.m1	BraA02G004888.m1	0.495857
BraA01G000265.m1	BraA03G000430.m1	0.33154
BraA01G000265.m1	BraA03G000833.m1	0.356716
BraA01G000265.m1	BraA03G000992.m1	0.48649
BraA01G000265.m1	BraA03G000993.m1	0.454195
BraA01G000265.m1	BraA03G001039.m1	0.508306
BraA01G000265.m1	BraA03G001149.m1	0.44231
BraA01G000265.m1	BraA03G001160.m1	0.304909
BraA01G000265.m1	BraA03G001449.m1	0.404907
BraA01G000265.m1	BraA03G001757.m1	0.467523
BraA01G000265.m1	BraA03G001833.m1	0.496773
BraA01G000265.m1	BraA03G002100.m1	0.43218
BraA01G000265.m1	BraA03G002138.m1	0.301961
BraA01G000265.m1	BraA03G002329.m1	0.371532
BraA01G000265.m1	BraA03G002677.m1	0.423262
BraA01G000265.m1	BraA03G002706.m1	0.323569
BraA01G000265.m1	BraA03G002825.m1	0.382065
BraA01G000265.m1	BraA03G002994.m1	0.460994
BraA01G000265.m1	BraA03G003102.m1	0.482574
BraA01G000265.m1	BraA03G003196.m1	0.502377
BraA01G000265.m1	BraA03G003927.m1	0.496222
BraA01G000265.m1	BraA03G004167.m1	0.30257
BraA01G000265.m1	BraA03G004304.m1	0.395065
BraA01G000265.m1	BraA03G004759.m1	0.357352
BraA01G000265.m1	BraA03G004893.m1	0.414845
BraA01G000265.m1	BraA03G005361.m1	0.318893
BraA01G000265.m1	BraA03G005417.m1	0.453272
BraA01G000265.m1	BraA03G005570.m1	0.48025
BraA01G000265.m1	BraA03G005735.m1	0.479647
BraA01G000265.m1	BraA03G005972.m1	0.321153
BraA01G000265.m1	BraA03G005987.m1	0.384305
BraA01G000265.m1	BraA03G006034.m1	0.356363
BraA01G000265.m1	BraA04G000110.m1	0.316628
BraA01G000265.m1	BraA04G000245.m1	0.383416
BraA01G000265.m1	BraA04G000408.m1	0.385425
BraA01G000265.m1	BraA04G000412.m1	0.329268
BraA01G000265.m1	BraA04G002268.m1	0.358131
BraA01G000265.m1	BraA04G002474.m1	0.459254
BraA01G000265.m1	BraA04G002478.m1	0.332113
BraA01G000265.m1	BraA04G002636.m1	0.322589
BraA01G000265.m1	BraA04G002934.m1	0.388454
BraA01G000265.m1	BraA04G003109.m1	0.517304
BraA01G000265.m1	BraA04G003409.m1	0.400035
BraA01G000265.m1	BraA04G003421.m1	0.364313
BraA01G000265.m1	BraA04G003653.m1	0.424271
BraA01G000265.m1	BraA05G000143.m1	0.4016
BraA01G000265.m1	BraA05G000466.m1	0.376127
BraA01G000265.m1	BraA05G000802.m1	0.35123
BraA01G000265.m1	BraA05G000935.m1	0.307316
BraA01G000265.m1	BraA05G001524.m1	0.421706
BraA01G000265.m1	BraA05G003286.m1	0.461207
BraA01G000265.m1	BraA05G004542.m1	0.451955
BraA01G000265.m1	BraA06G000946.m1	0.48011
BraA01G000265.m1	BraA06G001007.m1	0.397379
BraA01G000265.m1	BraA06G001201.m1	0.392696
BraA01G000265.m1	BraA06G001381.m1	0.385795
BraA01G000265.m1	BraA06G001413.m1	0.369348
BraA01G000265.m1	BraA06G001465.m1	0.347039
BraA01G000265.m1	BraA06G001516.m1	0.357141
BraA01G000265.m1	BraA06G001571.m1	0.378603
BraA01G000265.m1	BraA06G001615.m1	0.346612
BraA01G000265.m1	BraA06G001852.m1	0.365306
BraA01G000265.m1	BraA06G002036.m1	0.452992
BraA01G000265.m1	BraA06G002298.m1	0.442495
BraA01G000265.m1	BraA06G003309.m1	0.413031
BraA01G000265.m1	BraA06G003435.m1	0.523922
BraA01G000265.m1	BraA06G003526.m1	0.469167
BraA01G000265.m1	BraA06G003911.m1	0.48222
BraA01G000265.m1	BraA06G004255.m1	0.37784
BraA01G000265.m1	BraA06G004709.m1	0.301181
BraA01G000265.m1	BraA06G004835.m1	0.391064
BraA01G000265.m1	BraA07G001301.m1	0.500633
BraA01G000265.m1	BraA07G001894.m1	0.398081
BraA01G000265.m1	BraA07G002257.m1	0.452584
BraA01G000265.m1	BraA07G002269.m1	0.427607
BraA01G000265.m1	BraA07G002376.m1	0.457888
BraA01G000265.m1	BraA07G002575.m1	0.314599
BraA01G000265.m1	BraA07G002965.m1	0.318441
BraA01G000265.m1	BraA07G003039.m1	0.324342
BraA01G000265.m1	BraA07G003223.m1	0.403435
BraA01G000265.m1	BraA07G003358.m1	0.427194
BraA01G000265.m1	BraA07G003636.m1	0.417822
BraA01G000265.m1	BraA07G003760.m1	0.382344
BraA01G000265.m1	BraA07G003787.m1	0.476758
BraA01G000265.m1	BraA07G003805.m1	0.474731
BraA01G000265.m1	BraA07G003839.m1	0.459968
BraA01G000265.m1	BraA07G003910.m1	0.424447
BraA01G000265.m1	BraA07G004058.m1	0.488487
BraA01G000265.m1	BraA07G004326.m1	0.497404
BraA01G000265.m1	BraA07G004376.m1	0.38165
BraA01G000265.m1	BraA07G004574.m1	0.426244
BraA01G000265.m1	BraA08G001041.m1	0.521048
BraA01G000265.m1	BraA08G001383.m1	0.316895
BraA01G000265.m1	BraA08G001813.m1	0.486619
BraA01G000265.m1	BraA08G001850.m1	0.340423
BraA01G000265.m1	BraA08G002413.m1	0.395746
BraA01G000265.m1	BraA08G002684.m1	0.462536
BraA01G000265.m1	BraA08G002686.m1	0.438725
BraA01G000265.m1	BraA08G002723.m1	0.321812
BraA01G000265.m1	BraA08G002729.m1	0.47029
BraA01G000265.m1	BraA08G003076.m1	0.32987
BraA01G000265.m1	BraA08G003153.m1	0.479672
BraA01G000265.m1	BraA08G003373.m1	0.399532
BraA01G000265.m1	BraA09G000068.m1	0.4744
BraA01G000265.m1	BraA09G000367.m1	0.394438
BraA01G000265.m1	BraA09G000369.m1	0.362059
BraA01G000265.m1	BraA09G000924.m1	0.462117
BraA01G000265.m1	BraA09G001043.m1	0.357847
BraA01G000265.m1	BraA09G001392.m1	0.468983
BraA01G000265.m1	BraA09G001436.m1	0.468494
BraA01G000265.m1	BraA09G002077.m1	0.458378
BraA01G000265.m1	BraA09G002203.m1	0.349797
BraA01G000265.m1	BraA09G004301.m1	0.416773
BraA01G000265.m1	BraA09G004963.m1	0.327913
BraA01G000265.m1	BraA09G005061.m1	0.404445
BraA01G000265.m1	BraA09G005217.m1	0.448793
BraA01G000265.m1	BraA09G005537.m1	0.458226
BraA01G000265.m1	BraA09G005546.m1	0.313109
BraA01G000265.m1	BraA09G005549.m1	0.395987
BraA01G000265.m1	BraA09G005551.m1	0.485732
BraA01G000265.m1	BraA09G005690.m1	0.434
BraA01G000265.m1	BraA09G006263.m1	0.379766
BraA01G000265.m1	BraA09G006393.m1	0.307761
BraA01G000265.m1	BraA09G006577.m1	0.437407
BraA01G000265.m1	BraA09G006583.m1	0.400356
BraA01G000265.m1	BraA09G006598.m1	0.469354
BraA01G000265.m1	BraA09G006817.m1	0.317847
BraA01G000265.m1	BraA09G007159.m1	0.316742
BraA01G000265.m1	BraA09G007285.m1	0.389312
BraA01G000265.m1	BraA09G007500.m1	0.503032
BraA01G000265.m1	BraA10G000122.m1	0.349095
BraA01G000265.m1	BraA10G000417.m1	0.319369
BraA01G000265.m1	BraA10G000592.m1	0.383874
BraA01G000265.m1	BraA10G001182.m1	0.354327
BraA01G000265.m1	BraA10G001183.m1	0.476325
BraA01G000265.m1	BraA10G001713.m1	0.334966
BraA01G000265.m1	BraA10G001878.m1	0.509831
BraA01G000265.m1	BraA10G001885.m1	0.401438
BraA01G000265.m1	BraA10G002060.m1	0.330939
BraA01G000265.m1	BraA10G002808.m1	0.314169
BraA01G000265.m1	BraA10G003129.m1	0.359435
BraA01G000265.m1	BraA10G003185.m1	0.452915
BraA01G000265.m1	BraA10G003304.m1	0.328837
BraA01G000367.m1	BraA01G001916.m1	0.359052
BraA01G000367.m1	BraA01G002064.m1	0.367199
BraA01G000367.m1	BraA01G003679.m1	0.309867
BraA01G000367.m1	BraA01G004367.m1	0.320861
BraA01G000367.m1	BraA02G000030.m1	0.313415
BraA01G000367.m1	BraA02G001241.m1	0.345852
BraA01G000367.m1	BraA02G001839.m1	0.353459
BraA01G000367.m1	BraA02G002088.m1	0.345901
BraA01G000367.m1	BraA02G002154.m1	0.357404
BraA01G000367.m1	BraA02G002284.m1	0.32488
BraA01G000367.m1	BraA02G002285.m1	0.363505
BraA01G000367.m1	BraA02G002294.m1	0.357367
BraA01G000367.m1	BraA02G002852.m1	0.323137
BraA01G000367.m1	BraA02G003136.m1	0.387408
BraA01G000367.m1	BraA02G004873.m1	0.304292
BraA01G000367.m1	BraA03G000465.m1	0.338321
BraA01G000367.m1	BraA03G000606.m1	0.319671
BraA01G000367.m1	BraA03G003007.m1	0.330585
BraA01G000367.m1	BraA03G003376.m1	0.363039
BraA01G000367.m1	BraA03G006084.m1	0.390708
BraA01G000367.m1	BraA03G006273.m1	0.31116
BraA01G000367.m1	BraA03G006419.m1	0.324349
BraA01G000367.m1	BraA03G006432.m1	0.304604
BraA01G000367.m1	BraA05G000016.m1	0.31217
BraA01G000367.m1	BraA05G000130.m1	0.367323
BraA01G000367.m1	BraA05G000935.m1	0.333261
BraA01G000367.m1	BraA05G001040.m1	0.389193
BraA01G000367.m1	BraA05G001313.m1	0.309521
BraA01G000367.m1	BraA06G000830.m1	0.333103
BraA01G000367.m1	BraA06G001079.m1	0.339606
BraA01G000367.m1	BraA06G001516.m1	0.328217
BraA01G000367.m1	BraA06G001615.m1	0.309032
BraA01G000367.m1	BraA06G001749.m1	0.356539
BraA01G000367.m1	BraA06G002016.m1	0.351858
BraA01G000367.m1	BraA06G004390.m1	0.382363
BraA01G000367.m1	BraA06G004830.m1	0.304218
BraA01G000367.m1	BraA06G004953.m1	0.341989
BraA01G000367.m1	BraA07G000113.m1	0.309832
BraA01G000367.m1	BraA07G000362.m1	0.30642
BraA01G000367.m1	BraA07G001292.m1	0.319133
BraA01G000367.m1	BraA07G001737.m1	0.315524
BraA01G000367.m1	BraA07G001994.m1	0.305901
BraA01G000367.m1	BraA07G002457.m1	0.302727
BraA01G000367.m1	BraA07G002575.m1	0.377526
BraA01G000367.m1	BraA07G002604.m1	0.379436
BraA01G000367.m1	BraA07G003039.m1	0.351586
BraA01G000367.m1	BraA07G003227.m1	0.313312
BraA01G000367.m1	BraA07G003765.m1	0.382815
BraA01G000367.m1	BraA07G003837.m1	0.328738
BraA01G000367.m1	BraA07G003859.m1	0.300917
BraA01G000367.m1	BraA07G003988.m1	0.310076
BraA01G000367.m1	BraA07G004136.m1	0.321065
BraA01G000367.m1	BraA07G004260.m1	0.377546
BraA01G000367.m1	BraA07G004624.m1	0.323551
BraA01G000367.m1	BraA08G000249.m1	0.327567
BraA01G000367.m1	BraA08G002077.m1	0.303075
BraA01G000367.m1	BraA08G002413.m1	0.301327
BraA01G000367.m1	BraA08G003038.m1	0.322616
BraA01G000367.m1	BraA08G003100.m1	0.338216
BraA01G000367.m1	BraA08G003307.m1	0.319328
BraA01G000367.m1	BraA08G003533.m1	0.316935
BraA01G000367.m1	BraA08G003652.m1	0.397305
BraA01G000367.m1	BraA09G000085.m1	0.325356
BraA01G000367.m1	BraA09G001141.m1	0.305558
BraA01G000367.m1	BraA09G004719.m1	0.33217
BraA01G000367.m1	BraA09G005466.m1	0.341672
BraA01G000367.m1	BraA09G005690.m1	0.305712
BraA01G000367.m1	BraA09G005695.m1	0.327811
BraA01G000367.m1	BraA09G006441.m1	0.352947
BraA01G000367.m1	BraA09G006559.m1	0.322849
BraA01G000367.m1	BraA10G002031.m1	0.342707
BraA01G000367.m1	BraA10G002740.m1	0.307525
BraA01G000367.m1	BraA10G002808.m1	0.300524
BraA01G000367.m1	BraA10G003114.m1	0.341256
BraA01G000367.m1	BraA10G003115.m1	0.33947
BraA01G000367.m1	BraA10G003398.m1	0.302542
BraA01G000367.m1	BraA10G003405.m1	0.336126
BraA01G000394.m1	BraA01G000396.m1	0.520239
BraA01G000394.m1	BraA01G000422.m1	0.333174
BraA01G000394.m1	BraA01G000423.m1	0.364646
BraA01G000394.m1	BraA01G000616.m1	0.333245
BraA01G000394.m1	BraA01G000727.m1	0.475018
BraA01G000394.m1	BraA01G000827.m1	0.426021
BraA01G000394.m1	BraA01G000929.m1	0.34934
BraA01G000394.m1	BraA01G001060.m1	0.385225
BraA01G000394.m1	BraA01G001101.m1	0.460331
BraA01G000394.m1	BraA01G001251.m1	0.304754
BraA01G000394.m1	BraA01G001304.m1	0.443614
BraA01G000394.m1	BraA01G001421.m1	0.449161
BraA01G000394.m1	BraA01G001473.m1	0.306429
BraA01G000394.m1	BraA01G001629.m1	0.413027
BraA01G000394.m1	BraA01G001848.m1	0.495061
BraA01G000394.m1	BraA01G001916.m1	0.336381
BraA01G000394.m1	BraA01G002032.m1	0.446289
BraA01G000394.m1	BraA01G002064.m1	0.340237
BraA01G000394.m1	BraA01G002284.m1	0.445271
BraA01G000394.m1	BraA01G002376.m1	0.508526
BraA01G000394.m1	BraA01G002498.m1	0.450939
BraA01G000394.m1	BraA01G002737.m1	0.356108
BraA01G000394.m1	BraA01G003382.m1	0.378444
BraA01G000394.m1	BraA01G003803.m1	0.522271
BraA01G000394.m1	BraA01G003836.m1	0.317092
BraA01G000394.m1	BraA01G004139.m1	0.457349
BraA01G000394.m1	BraA01G004226.m1	0.35665
BraA01G000394.m1	BraA01G004367.m1	0.394214
BraA01G000394.m1	BraA01G004538.m1	0.430462
BraA01G000394.m1	BraA01G005327.m1	0.402665
BraA01G000394.m1	BraA02G000302.m1	0.488083
BraA01G000394.m1	BraA02G000315.m1	0.389337
BraA01G000394.m1	BraA02G000323.m1	0.351572
BraA01G000394.m1	BraA02G000793.m1	0.434699
BraA01G000394.m1	BraA02G001015.m1	0.368401
BraA01G000394.m1	BraA02G001133.m1	0.51582
BraA01G000394.m1	BraA02G001134.m1	0.491149
BraA01G000394.m1	BraA02G001145.m1	0.42475
BraA01G000394.m1	BraA02G001258.m1	0.512105
BraA01G000394.m1	BraA02G001759.m1	0.396493
BraA01G000394.m1	BraA02G001839.m1	0.311656
BraA01G000394.m1	BraA02G001921.m1	0.322478
BraA01G000394.m1	BraA02G001963.m1	0.443467
BraA01G000394.m1	BraA02G002279.m1	0.488335
BraA01G000394.m1	BraA02G002285.m1	0.343921
BraA01G000394.m1	BraA02G002361.m1	0.492988
BraA01G000394.m1	BraA02G002554.m1	0.439399
BraA01G000394.m1	BraA02G002609.m1	0.382028
BraA01G000394.m1	BraA02G002785.m1	0.513523
BraA01G000394.m1	BraA02G003136.m1	0.33402
BraA01G000394.m1	BraA02G003433.m1	0.315602
BraA01G000394.m1	BraA02G003646.m1	0.365831
BraA01G000394.m1	BraA02G003760.m1	0.312507
BraA01G000394.m1	BraA02G004403.m1	0.42054
BraA01G000394.m1	BraA02G004431.m1	0.418885
BraA01G000394.m1	BraA02G004491.m1	0.519368
BraA01G000394.m1	BraA02G004550.m1	0.394465
BraA01G000394.m1	BraA02G004576.m1	0.41937
BraA01G000394.m1	BraA02G004812.m1	0.418834
BraA01G000394.m1	BraA02G004873.m1	0.414586
BraA01G000394.m1	BraA02G004888.m1	0.538695
BraA01G000394.m1	BraA03G000394.m1	0.478201
BraA01G000394.m1	BraA03G000430.m1	0.502669
BraA01G000394.m1	BraA03G000606.m1	0.388097
BraA01G000394.m1	BraA03G000609.m1	0.372709
BraA01G000394.m1	BraA03G000833.m1	0.365861
BraA01G000394.m1	BraA03G000847.m1	0.304794
BraA01G000394.m1	BraA03G000992.m1	0.492633
BraA01G000394.m1	BraA03G000993.m1	0.497191
BraA01G000394.m1	BraA03G001039.m1	0.470823
BraA01G000394.m1	BraA03G001149.m1	0.523618
BraA01G000394.m1	BraA03G001160.m1	0.308172
BraA01G000394.m1	BraA03G001232.m1	0.366517
BraA01G000394.m1	BraA03G001379.m1	0.374148
BraA01G000394.m1	BraA03G001449.m1	0.524605
BraA01G000394.m1	BraA03G001757.m1	0.516143
BraA01G000394.m1	BraA03G001833.m1	0.549133
BraA01G000394.m1	BraA03G002100.m1	0.425246
BraA01G000394.m1	BraA03G002138.m1	0.501662
BraA01G000394.m1	BraA03G002329.m1	0.462445
BraA01G000394.m1	BraA03G002638.m1	0.341632
BraA01G000394.m1	BraA03G002677.m1	0.384887
BraA01G000394.m1	BraA03G002706.m1	0.396552
BraA01G000394.m1	BraA03G002825.m1	0.402249
BraA01G000394.m1	BraA03G002994.m1	0.442559
BraA01G000394.m1	BraA03G003102.m1	0.519152
BraA01G000394.m1	BraA03G003196.m1	0.515572
BraA01G000394.m1	BraA03G003269.m1	0.501937
BraA01G000394.m1	BraA03G003751.m1	0.419613
BraA01G000394.m1	BraA03G003910.m1	0.361912
BraA01G000394.m1	BraA03G003927.m1	0.536576
BraA01G000394.m1	BraA03G004167.m1	0.38154
BraA01G000394.m1	BraA03G004304.m1	0.420279
BraA01G000394.m1	BraA03G004473.m1	0.30898
BraA01G000394.m1	BraA03G004759.m1	0.358758
BraA01G000394.m1	BraA03G004893.m1	0.489666
BraA01G000394.m1	BraA03G005000.m1	0.301313
BraA01G000394.m1	BraA03G005361.m1	0.39116
BraA01G000394.m1	BraA03G005417.m1	0.508229
BraA01G000394.m1	BraA03G005570.m1	0.465615
BraA01G000394.m1	BraA03G005735.m1	0.497941
BraA01G000394.m1	BraA03G005967.m1	0.453232
BraA01G000394.m1	BraA03G005972.m1	0.474104
BraA01G000394.m1	BraA03G005987.m1	0.396962
BraA01G000394.m1	BraA03G006034.m1	0.423819
BraA01G000394.m1	BraA03G006084.m1	0.324281
BraA01G000394.m1	BraA03G006419.m1	0.397903
BraA01G000394.m1	BraA03G006535.m1	0.321019
BraA01G000394.m1	BraA03G006562.m1	0.379552
BraA01G000394.m1	BraA03G006571.m1	0.323901
BraA01G000394.m1	BraA03G006578.m1	0.34765
BraA01G000394.m1	BraA04G000110.m1	0.384705
BraA01G000394.m1	BraA04G000245.m1	0.471599
BraA01G000394.m1	BraA04G000408.m1	0.420143
BraA01G000394.m1	BraA04G000412.m1	0.406606
BraA01G000394.m1	BraA04G001740.m1	0.454047
BraA01G000394.m1	BraA04G002240.m1	0.320469
BraA01G000394.m1	BraA04G002268.m1	0.353915
BraA01G000394.m1	BraA04G002474.m1	0.458476
BraA01G000394.m1	BraA04G002478.m1	0.369607
BraA01G000394.m1	BraA04G002480.m1	0.460634
BraA01G000394.m1	BraA04G002636.m1	0.381567
BraA01G000394.m1	BraA04G002934.m1	0.508776
BraA01G000394.m1	BraA04G003061.m1	0.302668
BraA01G000394.m1	BraA04G003109.m1	0.525739
BraA01G000394.m1	BraA04G003409.m1	0.47058
BraA01G000394.m1	BraA04G003421.m1	0.366955
BraA01G000394.m1	BraA04G003653.m1	0.53172
BraA01G000394.m1	BraA05G000130.m1	0.327589
BraA01G000394.m1	BraA05G000143.m1	0.477026
BraA01G000394.m1	BraA05G000466.m1	0.390133
BraA01G000394.m1	BraA05G000802.m1	0.384454
BraA01G000394.m1	BraA05G000931.m1	0.373204
BraA01G000394.m1	BraA05G000935.m1	0.408388
BraA01G000394.m1	BraA05G001151.m1	0.399359
BraA01G000394.m1	BraA05G001524.m1	0.469584
BraA01G000394.m1	BraA05G001599.m1	0.31048
BraA01G000394.m1	BraA05G001908.m1	0.416875
BraA01G000394.m1	BraA05G003286.m1	0.448827
BraA01G000394.m1	BraA05G003490.m1	0.513785
BraA01G000394.m1	BraA05G003575.m1	0.344013
BraA01G000394.m1	BraA05G003807.m1	0.302361
BraA01G000394.m1	BraA05G003837.m1	0.335507
BraA01G000394.m1	BraA05G004093.m1	0.343092
BraA01G000394.m1	BraA05G004139.m1	0.32518
BraA01G000394.m1	BraA05G004381.m1	0.300451
BraA01G000394.m1	BraA05G004542.m1	0.542647
BraA01G000394.m1	BraA06G000246.m1	0.423383
BraA01G000394.m1	BraA06G000504.m1	0.47057
BraA01G000394.m1	BraA06G000946.m1	0.500489
BraA01G000394.m1	BraA06G001007.m1	0.534298
BraA01G000394.m1	BraA06G001135.m1	0.30779
BraA01G000394.m1	BraA06G001201.m1	0.449873
BraA01G000394.m1	BraA06G001351.m1	0.478898
BraA01G000394.m1	BraA06G001381.m1	0.390945
BraA01G000394.m1	BraA06G001402.m1	0.330715
BraA01G000394.m1	BraA06G001413.m1	0.484489
BraA01G000394.m1	BraA06G001432.m1	0.52725
BraA01G000394.m1	BraA06G001465.m1	0.373143
BraA01G000394.m1	BraA06G001516.m1	0.431263
BraA01G000394.m1	BraA06G001571.m1	0.523814
BraA01G000394.m1	BraA06G001615.m1	0.462678
BraA01G000394.m1	BraA06G001749.m1	0.395991
BraA01G000394.m1	BraA06G001852.m1	0.487472
BraA01G000394.m1	BraA06G002036.m1	0.461367
BraA01G000394.m1	BraA06G002091.m1	0.425035
BraA01G000394.m1	BraA06G002098.m1	0.388859
BraA01G000394.m1	BraA06G002102.m1	0.35512
BraA01G000394.m1	BraA06G002298.m1	0.49067
BraA01G000394.m1	BraA06G003083.m1	0.326535
BraA01G000394.m1	BraA06G003309.m1	0.523588
BraA01G000394.m1	BraA06G003435.m1	0.510572
BraA01G000394.m1	BraA06G003526.m1	0.460026
BraA01G000394.m1	BraA06G003872.m1	0.316682
BraA01G000394.m1	BraA06G003911.m1	0.45495
BraA01G000394.m1	BraA06G004069.m1	0.363942
BraA01G000394.m1	BraA06G004170.m1	0.525076
BraA01G000394.m1	BraA06G004255.m1	0.508357
BraA01G000394.m1	BraA06G004335.m1	0.39683
BraA01G000394.m1	BraA06G004390.m1	0.331017
BraA01G000394.m1	BraA06G004690.m1	0.452641
BraA01G000394.m1	BraA06G004709.m1	0.316265
BraA01G000394.m1	BraA06G004835.m1	0.472935
BraA01G000394.m1	BraA06G005004.m1	0.332672
BraA01G000394.m1	BraA06G005197.m1	0.316837
BraA01G000394.m1	BraA06G005341.m1	0.403862
BraA01G000394.m1	BraA07G000362.m1	0.386785
BraA01G000394.m1	BraA07G000425.m1	0.406398
BraA01G000394.m1	BraA07G001076.m1	0.364986
BraA01G000394.m1	BraA07G001292.m1	0.398356
BraA01G000394.m1	BraA07G001301.m1	0.497922
BraA01G000394.m1	BraA07G001737.m1	0.41893
BraA01G000394.m1	BraA07G001894.m1	0.504638
BraA01G000394.m1	BraA07G002257.m1	0.404115
BraA01G000394.m1	BraA07G002269.m1	0.512883
BraA01G000394.m1	BraA07G002376.m1	0.416775
BraA01G000394.m1	BraA07G002396.m1	0.45841
BraA01G000394.m1	BraA07G002521.m1	0.400151
BraA01G000394.m1	BraA07G002575.m1	0.377181
BraA01G000394.m1	BraA07G002604.m1	0.308879
BraA01G000394.m1	BraA07G002758.m1	0.479162
BraA01G000394.m1	BraA07G002898.m1	0.330862
BraA01G000394.m1	BraA07G002965.m1	0.460912
BraA01G000394.m1	BraA07G002967.m1	0.302488
BraA01G000394.m1	BraA07G003022.m1	0.349201
BraA01G000394.m1	BraA07G003039.m1	0.410633
BraA01G000394.m1	BraA07G003223.m1	0.499745
BraA01G000394.m1	BraA07G003358.m1	0.523221
BraA01G000394.m1	BraA07G003496.m1	0.469981
BraA01G000394.m1	BraA07G003636.m1	0.517867
BraA01G000394.m1	BraA07G003760.m1	0.459868
BraA01G000394.m1	BraA07G003765.m1	0.350122
BraA01G000394.m1	BraA07G003787.m1	0.455375
BraA01G000394.m1	BraA07G003805.m1	0.52007
BraA01G000394.m1	BraA07G003839.m1	0.547096
BraA01G000394.m1	BraA07G003910.m1	0.509571
BraA01G000394.m1	BraA07G004058.m1	0.522726
BraA01G000394.m1	BraA07G004197.m1	0.311258
BraA01G000394.m1	BraA07G004208.m1	0.324626
BraA01G000394.m1	BraA07G004260.m1	0.386306
BraA01G000394.m1	BraA07G004326.m1	0.518053
BraA01G000394.m1	BraA07G004328.m1	0.409908
BraA01G000394.m1	BraA07G004376.m1	0.403391
BraA01G000394.m1	BraA07G004440.m1	0.512707
BraA01G000394.m1	BraA07G004574.m1	0.530117
BraA01G000394.m1	BraA07G004576.m1	0.356394
BraA01G000394.m1	BraA08G000266.m1	0.304728
BraA01G000394.m1	BraA08G000582.m1	0.354206
BraA01G000394.m1	BraA08G000623.m1	0.308583
BraA01G000394.m1	BraA08G001041.m1	0.533607
BraA01G000394.m1	BraA08G001383.m1	0.482819
BraA01G000394.m1	BraA08G001718.m1	0.432239
BraA01G000394.m1	BraA08G001813.m1	0.516038
BraA01G000394.m1	BraA08G001814.m1	0.388202
BraA01G000394.m1	BraA08G001850.m1	0.40764
BraA01G000394.m1	BraA08G002413.m1	0.475113
BraA01G000394.m1	BraA08G002514.m1	0.308313
BraA01G000394.m1	BraA08G002521.m1	0.353949
BraA01G000394.m1	BraA08G002680.m1	0.335718
BraA01G000394.m1	BraA08G002684.m1	0.48839
BraA01G000394.m1	BraA08G002686.m1	0.513607
BraA01G000394.m1	BraA08G002723.m1	0.470819
BraA01G000394.m1	BraA08G002729.m1	0.456779
BraA01G000394.m1	BraA08G002931.m1	0.349066
BraA01G000394.m1	BraA08G003038.m1	0.333382
BraA01G000394.m1	BraA08G003074.m1	0.311289
BraA01G000394.m1	BraA08G003076.m1	0.404409
BraA01G000394.m1	BraA08G003153.m1	0.475465
BraA01G000394.m1	BraA08G003307.m1	0.318612
BraA01G000394.m1	BraA08G003373.m1	0.404069
BraA01G000394.m1	BraA08G003437.m1	0.525668
BraA01G000394.m1	BraA08G003511.m1	0.408685
BraA01G000394.m1	BraA08G003533.m1	0.385415
BraA01G000394.m1	BraA09G000068.m1	0.536419
BraA01G000394.m1	BraA09G000367.m1	0.51434
BraA01G000394.m1	BraA09G000369.m1	0.400128
BraA01G000394.m1	BraA09G000370.m1	0.405571
BraA01G000394.m1	BraA09G000491.m1	0.46381
BraA01G000394.m1	BraA09G000924.m1	0.518709
BraA01G000394.m1	BraA09G001043.m1	0.460385
BraA01G000394.m1	BraA09G001392.m1	0.497613
BraA01G000394.m1	BraA09G001436.m1	0.470026
BraA01G000394.m1	BraA09G001501.m1	0.306056
BraA01G000394.m1	BraA09G001692.m1	0.362506
BraA01G000394.m1	BraA09G001733.m1	0.534464
BraA01G000394.m1	BraA09G002077.m1	0.482219
BraA01G000394.m1	BraA09G002159.m1	0.433274
BraA01G000394.m1	BraA09G002203.m1	0.522219
BraA01G000394.m1	BraA09G002450.m1	0.336386
BraA01G000394.m1	BraA09G002497.m1	0.434228
BraA01G000394.m1	BraA09G002677.m1	0.320735
BraA01G000394.m1	BraA09G002680.m1	0.302947
BraA01G000394.m1	BraA09G002940.m1	0.307066
BraA01G000394.m1	BraA09G004301.m1	0.404324
BraA01G000394.m1	BraA09G004544.m1	0.306759
BraA01G000394.m1	BraA09G004774.m1	0.307273
BraA01G000394.m1	BraA09G004963.m1	0.320827
BraA01G000394.m1	BraA09G005061.m1	0.475638
BraA01G000394.m1	BraA09G005217.m1	0.524688
BraA01G000394.m1	BraA09G005358.m1	0.374797
BraA01G000394.m1	BraA09G005466.m1	0.339197
BraA01G000394.m1	BraA09G005537.m1	0.439338
BraA01G000394.m1	BraA09G005546.m1	0.327016
BraA01G000394.m1	BraA09G005549.m1	0.481014
BraA01G000394.m1	BraA09G005551.m1	0.476074
BraA01G000394.m1	BraA09G005592.m1	0.308485
BraA01G000394.m1	BraA09G005684.m1	0.422393
BraA01G000394.m1	BraA09G005690.m1	0.473961
BraA01G000394.m1	BraA09G006263.m1	0.504931
BraA01G000394.m1	BraA09G006393.m1	0.505892
BraA01G000394.m1	BraA09G006441.m1	0.337324
BraA01G000394.m1	BraA09G006577.m1	0.522256
BraA01G000394.m1	BraA09G006583.m1	0.518789
BraA01G000394.m1	BraA09G006598.m1	0.499712
BraA01G000394.m1	BraA09G006665.m1	0.479492
BraA01G000394.m1	BraA09G006817.m1	0.495353
BraA01G000394.m1	BraA09G006914.m1	0.329235
BraA01G000394.m1	BraA09G007159.m1	0.464592
BraA01G000394.m1	BraA09G007285.m1	0.425404
BraA01G000394.m1	BraA09G007500.m1	0.491381
BraA01G000394.m1	BraA10G000122.m1	0.516083
BraA01G000394.m1	BraA10G000271.m1	0.379434
BraA01G000394.m1	BraA10G000417.m1	0.461141
BraA01G000394.m1	BraA10G000592.m1	0.521665
BraA01G000394.m1	BraA10G001182.m1	0.360435
BraA01G000394.m1	BraA10G001183.m1	0.518258
BraA01G000394.m1	BraA10G001713.m1	0.464525
BraA01G000394.m1	BraA10G001755.m1	0.415135
BraA01G000394.m1	BraA10G001878.m1	0.492707
BraA01G000394.m1	BraA10G001885.m1	0.373164
BraA01G000394.m1	BraA10G002031.m1	0.368522
BraA01G000394.m1	BraA10G002060.m1	0.409914
BraA01G000394.m1	BraA10G002808.m1	0.448604
BraA01G000394.m1	BraA10G003114.m1	0.352988
BraA01G000394.m1	BraA10G003129.m1	0.356499
BraA01G000394.m1	BraA10G003185.m1	0.525957
BraA01G000394.m1	BraA10G003304.m1	0.363559
BraA01G000394.m1	BraA10G003398.m1	0.389166
BraA01G000394.m1	BraA10G003404.m1	0.404069
BraA01G000396.m1	BraA01G000422.m1	0.459454
BraA01G000396.m1	BraA01G000423.m1	0.487368
BraA01G000396.m1	BraA01G000616.m1	0.465555
BraA01G000396.m1	BraA01G000727.m1	0.490033
BraA01G000396.m1	BraA01G000827.m1	0.439835
BraA01G000396.m1	BraA01G001060.m1	0.485273
BraA01G000396.m1	BraA01G001101.m1	0.513125
BraA01G000396.m1	BraA01G001251.m1	0.443539
BraA01G000396.m1	BraA01G001304.m1	0.515377
BraA01G000396.m1	BraA01G001421.m1	0.404843
BraA01G000396.m1	BraA01G001473.m1	0.446855
BraA01G000396.m1	BraA01G001629.m1	0.474821
BraA01G000396.m1	BraA01G001747.m1	0.404912
BraA01G000396.m1	BraA01G001848.m1	0.495855
BraA01G000396.m1	BraA01G002032.m1	0.466917
BraA01G000396.m1	BraA01G002064.m1	0.30464
BraA01G000396.m1	BraA01G002284.m1	0.454582
BraA01G000396.m1	BraA01G002376.m1	0.524295
BraA01G000396.m1	BraA01G002498.m1	0.475999
BraA01G000396.m1	BraA01G002737.m1	0.469387
BraA01G000396.m1	BraA01G003382.m1	0.398184
BraA01G000396.m1	BraA01G003464.m1	0.376305
BraA01G000396.m1	BraA01G003803.m1	0.494769
BraA01G000396.m1	BraA01G003836.m1	0.375916
BraA01G000396.m1	BraA01G003853.m1	0.374121
BraA01G000396.m1	BraA01G004139.m1	0.503069
BraA01G000396.m1	BraA01G004226.m1	0.420038
BraA01G000396.m1	BraA01G004367.m1	0.360956
BraA01G000396.m1	BraA01G004370.m1	0.388005
BraA01G000396.m1	BraA01G004538.m1	0.357957
BraA01G000396.m1	BraA01G004555.m1	0.375649
BraA01G000396.m1	BraA01G004610.m1	0.362588
BraA01G000396.m1	BraA01G004611.m1	0.30192
BraA01G000396.m1	BraA01G005032.m1	0.363321
BraA01G000396.m1	BraA01G005327.m1	0.41215
BraA01G000396.m1	BraA02G000302.m1	0.514354
BraA01G000396.m1	BraA02G000315.m1	0.327336
BraA01G000396.m1	BraA02G000793.m1	0.447139
BraA01G000396.m1	BraA02G001015.m1	0.420853
BraA01G000396.m1	BraA02G001133.m1	0.514869
BraA01G000396.m1	BraA02G001134.m1	0.519049
BraA01G000396.m1	BraA02G001145.m1	0.448856
BraA01G000396.m1	BraA02G001258.m1	0.512079
BraA01G000396.m1	BraA02G001273.m1	0.300398
BraA01G000396.m1	BraA02G001309.m1	0.323976
BraA01G000396.m1	BraA02G001759.m1	0.495953
BraA01G000396.m1	BraA02G001921.m1	0.421713
BraA01G000396.m1	BraA02G001963.m1	0.50911
BraA01G000396.m1	BraA02G002089.m1	0.332887
BraA01G000396.m1	BraA02G002279.m1	0.496046
BraA01G000396.m1	BraA02G002285.m1	0.302835
BraA01G000396.m1	BraA02G002294.m1	0.327405
BraA01G000396.m1	BraA02G002361.m1	0.504974
BraA01G000396.m1	BraA02G002543.m1	0.312493
BraA01G000396.m1	BraA02G002552.m1	0.349242
BraA01G000396.m1	BraA02G002554.m1	0.493633
BraA01G000396.m1	BraA02G002609.m1	0.326608
BraA01G000396.m1	BraA02G002785.m1	0.525032
BraA01G000396.m1	BraA02G003136.m1	0.30862
BraA01G000396.m1	BraA02G003433.m1	0.437057
BraA01G000396.m1	BraA02G003646.m1	0.467661
BraA01G000396.m1	BraA02G003760.m1	0.420622
BraA01G000396.m1	BraA02G004403.m1	0.49217
BraA01G000396.m1	BraA02G004431.m1	0.503308
BraA01G000396.m1	BraA02G004491.m1	0.510897
BraA01G000396.m1	BraA02G004550.m1	0.428146
BraA01G000396.m1	BraA02G004576.m1	0.499626
BraA01G000396.m1	BraA02G004812.m1	0.511237
BraA01G000396.m1	BraA02G004873.m1	0.360115
BraA01G000396.m1	BraA02G004888.m1	0.521726
BraA01G000396.m1	BraA03G000106.m1	0.319471
BraA01G000396.m1	BraA03G000394.m1	0.524571
BraA01G000396.m1	BraA03G000430.m1	0.479677
BraA01G000396.m1	BraA03G000465.m1	0.350558
BraA01G000396.m1	BraA03G000606.m1	0.345178
BraA01G000396.m1	BraA03G000609.m1	0.45293
BraA01G000396.m1	BraA03G000642.m1	0.307392
BraA01G000396.m1	BraA03G000833.m1	0.397482
BraA01G000396.m1	BraA03G000847.m1	0.41544
BraA01G000396.m1	BraA03G000992.m1	0.520824
BraA01G000396.m1	BraA03G000993.m1	0.481218
BraA01G000396.m1	BraA03G001039.m1	0.510274
BraA01G000396.m1	BraA03G001149.m1	0.522611
BraA01G000396.m1	BraA03G001160.m1	0.429924
BraA01G000396.m1	BraA03G001232.m1	0.419271
BraA01G000396.m1	BraA03G001364.m1	0.35143
BraA01G000396.m1	BraA03G001379.m1	0.483021
BraA01G000396.m1	BraA03G001449.m1	0.518893
BraA01G000396.m1	BraA03G001757.m1	0.51328
BraA01G000396.m1	BraA03G001833.m1	0.524335
BraA01G000396.m1	BraA03G002100.m1	0.469407
BraA01G000396.m1	BraA03G002138.m1	0.501507
BraA01G000396.m1	BraA03G002273.m1	0.344168
BraA01G000396.m1	BraA03G002329.m1	0.420759
BraA01G000396.m1	BraA03G002638.m1	0.452657
BraA01G000396.m1	BraA03G002677.m1	0.4449
BraA01G000396.m1	BraA03G002706.m1	0.497378
BraA01G000396.m1	BraA03G002825.m1	0.488108
BraA01G000396.m1	BraA03G002925.m1	0.35635
BraA01G000396.m1	BraA03G002994.m1	0.46464
BraA01G000396.m1	BraA03G003102.m1	0.514127
BraA01G000396.m1	BraA03G003196.m1	0.511689
BraA01G000396.m1	BraA03G003269.m1	0.445018
BraA01G000396.m1	BraA03G003376.m1	0.347256
BraA01G000396.m1	BraA03G003751.m1	0.354218
BraA01G000396.m1	BraA03G003910.m1	0.400233
BraA01G000396.m1	BraA03G003927.m1	0.52087
BraA01G000396.m1	BraA03G004167.m1	0.493198
BraA01G000396.m1	BraA03G004304.m1	0.488051
BraA01G000396.m1	BraA03G004629.m1	0.407914
BraA01G000396.m1	BraA03G004759.m1	0.467204
BraA01G000396.m1	BraA03G004893.m1	0.456179
BraA01G000396.m1	BraA03G005361.m1	0.47609
BraA01G000396.m1	BraA03G005417.m1	0.503316
BraA01G000396.m1	BraA03G005570.m1	0.500203
BraA01G000396.m1	BraA03G005735.m1	0.490637
BraA01G000396.m1	BraA03G005967.m1	0.522007
BraA01G000396.m1	BraA03G005972.m1	0.520781
BraA01G000396.m1	BraA03G005987.m1	0.486882
BraA01G000396.m1	BraA03G006034.m1	0.500534
BraA01G000396.m1	BraA03G006084.m1	0.318684
BraA01G000396.m1	BraA03G006273.m1	0.310718
BraA01G000396.m1	BraA03G006419.m1	0.360817
BraA01G000396.m1	BraA03G006453.m1	0.311912
BraA01G000396.m1	BraA03G006535.m1	0.334529
BraA01G000396.m1	BraA03G006562.m1	0.423139
BraA01G000396.m1	BraA03G006571.m1	0.428186
BraA01G000396.m1	BraA03G006578.m1	0.450883
BraA01G000396.m1	BraA04G000110.m1	0.482029
BraA01G000396.m1	BraA04G000245.m1	0.43125
BraA01G000396.m1	BraA04G000408.m1	0.481999
BraA01G000396.m1	BraA04G000412.m1	0.498134
BraA01G000396.m1	BraA04G001740.m1	0.428561
BraA01G000396.m1	BraA04G002014.m1	0.385523
BraA01G000396.m1	BraA04G002240.m1	0.4038
BraA01G000396.m1	BraA04G002268.m1	0.471294
BraA01G000396.m1	BraA04G002474.m1	0.488102
BraA01G000396.m1	BraA04G002478.m1	0.464966
BraA01G000396.m1	BraA04G002480.m1	0.465988
BraA01G000396.m1	BraA04G002636.m1	0.481912
BraA01G000396.m1	BraA04G002763.m1	0.410646
BraA01G000396.m1	BraA04G002934.m1	0.510237
BraA01G000396.m1	BraA04G003061.m1	0.432059
BraA01G000396.m1	BraA04G003109.m1	0.520504
BraA01G000396.m1	BraA04G003210.m1	0.339657
BraA01G000396.m1	BraA04G003331.m1	0.41802
BraA01G000396.m1	BraA04G003409.m1	0.438976
BraA01G000396.m1	BraA04G003421.m1	0.464778
BraA01G000396.m1	BraA04G003653.m1	0.512932
BraA01G000396.m1	BraA05G000130.m1	0.320271
BraA01G000396.m1	BraA05G000143.m1	0.448114
BraA01G000396.m1	BraA05G000238.m1	0.364914
BraA01G000396.m1	BraA05G000466.m1	0.4899
BraA01G000396.m1	BraA05G000802.m1	0.433628
BraA01G000396.m1	BraA05G000931.m1	0.315629
BraA01G000396.m1	BraA05G000935.m1	0.365371
BraA01G000396.m1	BraA05G001151.m1	0.340731
BraA01G000396.m1	BraA05G001524.m1	0.497216
BraA01G000396.m1	BraA05G001599.m1	0.310712
BraA01G000396.m1	BraA05G001908.m1	0.360038
BraA01G000396.m1	BraA05G003286.m1	0.467234
BraA01G000396.m1	BraA05G003490.m1	0.516321
BraA01G000396.m1	BraA05G003575.m1	0.360408
BraA01G000396.m1	BraA05G003583.m1	0.349885
BraA01G000396.m1	BraA05G003807.m1	0.418226
BraA01G000396.m1	BraA05G003837.m1	0.444199
BraA01G000396.m1	BraA05G004093.m1	0.472336
BraA01G000396.m1	BraA05G004129.m1	0.372652
BraA01G000396.m1	BraA05G004139.m1	0.424708
BraA01G000396.m1	BraA05G004381.m1	0.411401
BraA01G000396.m1	BraA05G004542.m1	0.526764
BraA01G000396.m1	BraA05G004761.m1	0.356271
BraA01G000396.m1	BraA06G000246.m1	0.370851
BraA01G000396.m1	BraA06G000504.m1	0.413769
BraA01G000396.m1	BraA06G000946.m1	0.499937
BraA01G000396.m1	BraA06G001007.m1	0.518121
BraA01G000396.m1	BraA06G001079.m1	0.335848
BraA01G000396.m1	BraA06G001135.m1	0.450564
BraA01G000396.m1	BraA06G001201.m1	0.440999
BraA01G000396.m1	BraA06G001351.m1	0.526031
BraA01G000396.m1	BraA06G001381.m1	0.492853
BraA01G000396.m1	BraA06G001402.m1	0.449504
BraA01G000396.m1	BraA06G001413.m1	0.442809
BraA01G000396.m1	BraA06G001432.m1	0.47788
BraA01G000396.m1	BraA06G001465.m1	0.419644
BraA01G000396.m1	BraA06G001516.m1	0.401809
BraA01G000396.m1	BraA06G001571.m1	0.506521
BraA01G000396.m1	BraA06G001615.m1	0.427988
BraA01G000396.m1	BraA06G001749.m1	0.361953
BraA01G000396.m1	BraA06G001852.m1	0.4396
BraA01G000396.m1	BraA06G002016.m1	0.328249
BraA01G000396.m1	BraA06G002036.m1	0.497295
BraA01G000396.m1	BraA06G002091.m1	0.347128
BraA01G000396.m1	BraA06G002098.m1	0.33225
BraA01G000396.m1	BraA06G002102.m1	0.475408
BraA01G000396.m1	BraA06G002298.m1	0.490368
BraA01G000396.m1	BraA06G003309.m1	0.518977
BraA01G000396.m1	BraA06G003435.m1	0.515015
BraA01G000396.m1	BraA06G003526.m1	0.490697
BraA01G000396.m1	BraA06G003538.m1	0.400848
BraA01G000396.m1	BraA06G003872.m1	0.447125
BraA01G000396.m1	BraA06G003911.m1	0.496747
BraA01G000396.m1	BraA06G004069.m1	0.473239
BraA01G000396.m1	BraA06G004074.m1	0.352677
BraA01G000396.m1	BraA06G004170.m1	0.496756
BraA01G000396.m1	BraA06G004255.m1	0.515308
BraA01G000396.m1	BraA06G004335.m1	0.500435
BraA01G000396.m1	BraA06G004390.m1	0.312945
BraA01G000396.m1	BraA06G004690.m1	0.41218
BraA01G000396.m1	BraA06G004709.m1	0.447325
BraA01G000396.m1	BraA06G004835.m1	0.50736
BraA01G000396.m1	BraA06G005004.m1	0.336094
BraA01G000396.m1	BraA06G005341.m1	0.396588
BraA01G000396.m1	BraA06G005342.m1	0.349991
BraA01G000396.m1	BraA07G000362.m1	0.329607
BraA01G000396.m1	BraA07G000395.m1	0.395059
BraA01G000396.m1	BraA07G000425.m1	0.474934
BraA01G000396.m1	BraA07G000430.m1	0.337205
BraA01G000396.m1	BraA07G001076.m1	0.43755
BraA01G000396.m1	BraA07G001292.m1	0.351424
BraA01G000396.m1	BraA07G001301.m1	0.504836
BraA01G000396.m1	BraA07G001495.m1	0.339444
BraA01G000396.m1	BraA07G001737.m1	0.375563
BraA01G000396.m1	BraA07G001824.m1	0.385049
BraA01G000396.m1	BraA07G001894.m1	0.500792
BraA01G000396.m1	BraA07G002257.m1	0.466676
BraA01G000396.m1	BraA07G002269.m1	0.516366
BraA01G000396.m1	BraA07G002376.m1	0.472232
BraA01G000396.m1	BraA07G002396.m1	0.517453
BraA01G000396.m1	BraA07G002445.m1	0.392962
BraA01G000396.m1	BraA07G002521.m1	0.387565
BraA01G000396.m1	BraA07G002575.m1	0.418723
BraA01G000396.m1	BraA07G002604.m1	0.335154
BraA01G000396.m1	BraA07G002610.m1	0.325898
BraA01G000396.m1	BraA07G002758.m1	0.493462
BraA01G000396.m1	BraA07G002898.m1	0.347765
BraA01G000396.m1	BraA07G002965.m1	0.424001
BraA01G000396.m1	BraA07G002967.m1	0.406388
BraA01G000396.m1	BraA07G003022.m1	0.475882
BraA01G000396.m1	BraA07G003039.m1	0.379939
BraA01G000396.m1	BraA07G003223.m1	0.516853
BraA01G000396.m1	BraA07G003358.m1	0.514561
BraA01G000396.m1	BraA07G003465.m1	0.40204
BraA01G000396.m1	BraA07G003496.m1	0.515158
BraA01G000396.m1	BraA07G003636.m1	0.525308
BraA01G000396.m1	BraA07G003760.m1	0.488195
BraA01G000396.m1	BraA07G003765.m1	0.344299
BraA01G000396.m1	BraA07G003781.m1	0.356745
BraA01G000396.m1	BraA07G003787.m1	0.478035
BraA01G000396.m1	BraA07G003805.m1	0.520462
BraA01G000396.m1	BraA07G003839.m1	0.513171
BraA01G000396.m1	BraA07G003910.m1	0.519314
BraA01G000396.m1	BraA07G004058.m1	0.51893
BraA01G000396.m1	BraA07G004140.m1	0.317374
BraA01G000396.m1	BraA07G004197.m1	0.449079
BraA01G000396.m1	BraA07G004208.m1	0.326951
BraA01G000396.m1	BraA07G004260.m1	0.371353
BraA01G000396.m1	BraA07G004311.m1	0.322439
BraA01G000396.m1	BraA07G004326.m1	0.518062
BraA01G000396.m1	BraA07G004328.m1	0.491481
BraA01G000396.m1	BraA07G004376.m1	0.439113
BraA01G000396.m1	BraA07G004440.m1	0.477562
BraA01G000396.m1	BraA07G004574.m1	0.524784
BraA01G000396.m1	BraA07G004576.m1	0.303281
BraA01G000396.m1	BraA08G000239.m1	0.37988
BraA01G000396.m1	BraA08G000266.m1	0.429565
BraA01G000396.m1	BraA08G000582.m1	0.478762
BraA01G000396.m1	BraA08G000623.m1	0.44995
BraA01G000396.m1	BraA08G001041.m1	0.521598
BraA01G000396.m1	BraA08G001089.m1	0.373793
BraA01G000396.m1	BraA08G001166.m1	0.383103
BraA01G000396.m1	BraA08G001187.m1	0.383611
BraA01G000396.m1	BraA08G001383.m1	0.485874
BraA01G000396.m1	BraA08G001718.m1	0.498822
BraA01G000396.m1	BraA08G001813.m1	0.504649
BraA01G000396.m1	BraA08G001814.m1	0.493761
BraA01G000396.m1	BraA08G001850.m1	0.496163
BraA01G000396.m1	BraA08G002413.m1	0.449251
BraA01G000396.m1	BraA08G002514.m1	0.325003
BraA01G000396.m1	BraA08G002521.m1	0.337415
BraA01G000396.m1	BraA08G002680.m1	0.455117
BraA01G000396.m1	BraA08G002684.m1	0.492159
BraA01G000396.m1	BraA08G002686.m1	0.490301
BraA01G000396.m1	BraA08G002723.m1	0.496571
BraA01G000396.m1	BraA08G002729.m1	0.477991
BraA01G000396.m1	BraA08G002931.m1	0.398756
BraA01G000396.m1	BraA08G002942.m1	0.336613
BraA01G000396.m1	BraA08G003074.m1	0.447353
BraA01G000396.m1	BraA08G003076.m1	0.48901
BraA01G000396.m1	BraA08G003153.m1	0.495908
BraA01G000396.m1	BraA08G003190.m1	0.332217
BraA01G000396.m1	BraA08G003352.m1	0.376576
BraA01G000396.m1	BraA08G003373.m1	0.426694
BraA01G000396.m1	BraA08G003437.m1	0.514791
BraA01G000396.m1	BraA08G003511.m1	0.463132
BraA01G000396.m1	BraA08G003522.m1	0.311225
BraA01G000396.m1	BraA08G003533.m1	0.444296
BraA01G000396.m1	BraA08G003866.m1	0.369863
BraA01G000396.m1	BraA09G000068.m1	0.505646
BraA01G000396.m1	BraA09G000118.m1	0.334783
BraA01G000396.m1	BraA09G000367.m1	0.51208
BraA01G000396.m1	BraA09G000369.m1	0.494806
BraA01G000396.m1	BraA09G000370.m1	0.449054
BraA01G000396.m1	BraA09G000491.m1	0.523514
BraA01G000396.m1	BraA09G000924.m1	0.499438
BraA01G000396.m1	BraA09G001043.m1	0.523614
BraA01G000396.m1	BraA09G001392.m1	0.487783
BraA01G000396.m1	BraA09G001436.m1	0.492718
BraA01G000396.m1	BraA09G001566.m1	0.345778
BraA01G000396.m1	BraA09G001692.m1	0.483751
BraA01G000396.m1	BraA09G001733.m1	0.508051
BraA01G000396.m1	BraA09G002077.m1	0.487554
BraA01G000396.m1	BraA09G002159.m1	0.416026
BraA01G000396.m1	BraA09G002203.m1	0.520791
BraA01G000396.m1	BraA09G002450.m1	0.455302
BraA01G000396.m1	BraA09G002452.m1	0.384193
BraA01G000396.m1	BraA09G002497.m1	0.514351
BraA01G000396.m1	BraA09G002677.m1	0.410188
BraA01G000396.m1	BraA09G002680.m1	0.329697
BraA01G000396.m1	BraA09G002940.m1	0.359445
BraA01G000396.m1	BraA09G004301.m1	0.434712
BraA01G000396.m1	BraA09G004391.m1	0.418913
BraA01G000396.m1	BraA09G004544.m1	0.421917
BraA01G000396.m1	BraA09G004716.m1	0.392743
BraA01G000396.m1	BraA09G004774.m1	0.424009
BraA01G000396.m1	BraA09G004963.m1	0.392383
BraA01G000396.m1	BraA09G005061.m1	0.443122
BraA01G000396.m1	BraA09G005217.m1	0.511484
BraA01G000396.m1	BraA09G005339.m1	0.359057
BraA01G000396.m1	BraA09G005358.m1	0.395459
BraA01G000396.m1	BraA09G005466.m1	0.352242
BraA01G000396.m1	BraA09G005537.m1	0.505572
BraA01G000396.m1	BraA09G005546.m1	0.447348
BraA01G000396.m1	BraA09G005549.m1	0.500153
BraA01G000396.m1	BraA09G005551.m1	0.493417
BraA01G000396.m1	BraA09G005684.m1	0.449629
BraA01G000396.m1	BraA09G005690.m1	0.464299
BraA01G000396.m1	BraA09G006092.m1	0.314739
BraA01G000396.m1	BraA09G006095.m1	0.304055
BraA01G000396.m1	BraA09G006163.m1	0.337743
BraA01G000396.m1	BraA09G006263.m1	0.513668
BraA01G000396.m1	BraA09G006393.m1	0.525803
BraA01G000396.m1	BraA09G006441.m1	0.322725
BraA01G000396.m1	BraA09G006577.m1	0.515231
BraA01G000396.m1	BraA09G006583.m1	0.528505
BraA01G000396.m1	BraA09G006598.m1	0.485263
BraA01G000396.m1	BraA09G006665.m1	0.446772
BraA01G000396.m1	BraA09G006817.m1	0.521471
BraA01G000396.m1	BraA09G006914.m1	0.45706
BraA01G000396.m1	BraA09G007159.m1	0.447965
BraA01G000396.m1	BraA09G007285.m1	0.457907
BraA01G000396.m1	BraA09G007500.m1	0.497285
BraA01G000396.m1	BraA10G000122.m1	0.51949
BraA01G000396.m1	BraA10G000251.m1	0.429218
BraA01G000396.m1	BraA10G000271.m1	0.41457
BraA01G000396.m1	BraA10G000334.m1	0.310939
BraA01G000396.m1	BraA10G000417.m1	0.496643
BraA01G000396.m1	BraA10G000574.m1	0.375715
BraA01G000396.m1	BraA10G000592.m1	0.514182
BraA01G000396.m1	BraA10G001079.m1	0.37551
BraA01G000396.m1	BraA10G001182.m1	0.398591
BraA01G000396.m1	BraA10G001183.m1	0.499285
BraA01G000396.m1	BraA10G001713.m1	0.509397
BraA01G000396.m1	BraA10G001755.m1	0.490962
BraA01G000396.m1	BraA10G001878.m1	0.510197
BraA01G000396.m1	BraA10G001885.m1	0.443199
BraA01G000396.m1	BraA10G001937.m1	0.426848
BraA01G000396.m1	BraA10G002031.m1	0.325531
BraA01G000396.m1	BraA10G002060.m1	0.424789
BraA01G000396.m1	BraA10G002740.m1	0.384957
BraA01G000396.m1	BraA10G002808.m1	0.463573
BraA01G000396.m1	BraA10G003114.m1	0.303624
BraA01G000396.m1	BraA10G003129.m1	0.412877
BraA01G000396.m1	BraA10G003185.m1	0.517791
BraA01G000396.m1	BraA10G003230.m1	0.399708
BraA01G000396.m1	BraA10G003304.m1	0.439757
BraA01G000396.m1	BraA10G003398.m1	0.338363
BraA01G000396.m1	BraA10G003404.m1	0.410502
BraA01G000396.m1	BraA10G003532.m1	0.356815
BraA01G000396.m1	BraA10G003551.m1	0.392296
BraA01G000422.m1	BraA01G000423.m1	0.395924
BraA01G000422.m1	BraA01G000616.m1	0.409947
BraA01G000422.m1	BraA01G000727.m1	0.459616
BraA01G000422.m1	BraA01G000827.m1	0.323874
BraA01G000422.m1	BraA01G001060.m1	0.359449
BraA01G000422.m1	BraA01G001101.m1	0.375271
BraA01G000422.m1	BraA01G001251.m1	0.383522
BraA01G000422.m1	BraA01G001304.m1	0.431776
BraA01G000422.m1	BraA01G001473.m1	0.389087
BraA01G000422.m1	BraA01G001629.m1	0.326153
BraA01G000422.m1	BraA01G001848.m1	0.34238
BraA01G000422.m1	BraA01G002376.m1	0.354836
BraA01G000422.m1	BraA01G002737.m1	0.324701
BraA01G000422.m1	BraA01G003378.m1	0.305798
BraA01G000422.m1	BraA01G003464.m1	0.336151
BraA01G000422.m1	BraA01G004161.m1	0.305437
BraA01G000422.m1	BraA01G004555.m1	0.369395
BraA01G000422.m1	BraA01G004824.m1	0.307316
BraA01G000422.m1	BraA02G000302.m1	0.315466
BraA01G000422.m1	BraA02G001133.m1	0.422264
BraA01G000422.m1	BraA02G001134.m1	0.369633
BraA01G000422.m1	BraA02G001258.m1	0.418263
BraA01G000422.m1	BraA02G001309.m1	0.331262
BraA01G000422.m1	BraA02G001759.m1	0.387048
BraA01G000422.m1	BraA02G001921.m1	0.362615
BraA01G000422.m1	BraA02G001963.m1	0.472935
BraA01G000422.m1	BraA02G002543.m1	0.300863
BraA01G000422.m1	BraA02G002554.m1	0.483441
BraA01G000422.m1	BraA02G002785.m1	0.354595
BraA01G000422.m1	BraA02G003433.m1	0.40173
BraA01G000422.m1	BraA02G004403.m1	0.342196
BraA01G000422.m1	BraA02G004431.m1	0.473459
BraA01G000422.m1	BraA02G004576.m1	0.438698
BraA01G000422.m1	BraA02G004812.m1	0.392607
BraA01G000422.m1	BraA02G004888.m1	0.436934
BraA01G000422.m1	BraA03G000394.m1	0.350385
BraA01G000422.m1	BraA03G000847.m1	0.373092
BraA01G000422.m1	BraA03G000992.m1	0.312191
BraA01G000422.m1	BraA03G001039.m1	0.354495
BraA01G000422.m1	BraA03G001149.m1	0.375705
BraA01G000422.m1	BraA03G001160.m1	0.326891
BraA01G000422.m1	BraA03G001232.m1	0.328094
BraA01G000422.m1	BraA03G001364.m1	0.363512
BraA01G000422.m1	BraA03G001379.m1	0.388965
BraA01G000422.m1	BraA03G001449.m1	0.449356
BraA01G000422.m1	BraA03G001757.m1	0.459084
BraA01G000422.m1	BraA03G001833.m1	0.409698
BraA01G000422.m1	BraA03G002100.m1	0.389562
BraA01G000422.m1	BraA03G002273.m1	0.317393
BraA01G000422.m1	BraA03G002638.m1	0.324963
BraA01G000422.m1	BraA03G002677.m1	0.320172
BraA01G000422.m1	BraA03G002706.m1	0.449962
BraA01G000422.m1	BraA03G002825.m1	0.302685
BraA01G000422.m1	BraA03G002925.m1	0.306215
BraA01G000422.m1	BraA03G002994.m1	0.327543
BraA01G000422.m1	BraA03G003161.m1	0.314212
BraA01G000422.m1	BraA03G003927.m1	0.362152
BraA01G000422.m1	BraA03G004167.m1	0.415465
BraA01G000422.m1	BraA03G004304.m1	0.428968
BraA01G000422.m1	BraA03G004629.m1	0.309659
BraA01G000422.m1	BraA03G005361.m1	0.461867
BraA01G000422.m1	BraA03G005967.m1	0.36296
BraA01G000422.m1	BraA03G005972.m1	0.361238
BraA01G000422.m1	BraA03G005987.m1	0.314461
BraA01G000422.m1	BraA03G006034.m1	0.42517
BraA01G000422.m1	BraA03G006125.m1	0.316356
BraA01G000422.m1	BraA03G006578.m1	0.330216
BraA01G000422.m1	BraA04G000110.m1	0.460748
BraA01G000422.m1	BraA04G000412.m1	0.395581
BraA01G000422.m1	BraA04G002268.m1	0.390586
BraA01G000422.m1	BraA04G002636.m1	0.442693
BraA01G000422.m1	BraA04G002763.m1	0.332704
BraA01G000422.m1	BraA04G002934.m1	0.404492
BraA01G000422.m1	BraA04G003061.m1	0.408245
BraA01G000422.m1	BraA04G003109.m1	0.362235
BraA01G000422.m1	BraA04G003331.m1	0.327353
BraA01G000422.m1	BraA04G003421.m1	0.393272
BraA01G000422.m1	BraA05G000466.m1	0.358922
BraA01G000422.m1	BraA05G000802.m1	0.346507
BraA01G000422.m1	BraA05G002949.m1	0.308956
BraA01G000422.m1	BraA05G003286.m1	0.328182
BraA01G000422.m1	BraA05G003490.m1	0.324642
BraA01G000422.m1	BraA05G003807.m1	0.319017
BraA01G000422.m1	BraA05G003837.m1	0.326175
BraA01G000422.m1	BraA05G004093.m1	0.366274
BraA01G000422.m1	BraA05G004381.m1	0.338695
BraA01G000422.m1	BraA05G004542.m1	0.393591
BraA01G000422.m1	BraA06G001135.m1	0.405906
BraA01G000422.m1	BraA06G001201.m1	0.386109
BraA01G000422.m1	BraA06G001351.m1	0.379866
BraA01G000422.m1	BraA06G001381.m1	0.396066
BraA01G000422.m1	BraA06G001402.m1	0.353914
BraA01G000422.m1	BraA06G002036.m1	0.33132
BraA01G000422.m1	BraA06G002102.m1	0.366125
BraA01G000422.m1	BraA06G002298.m1	0.451632
BraA01G000422.m1	BraA06G003309.m1	0.318118
BraA01G000422.m1	BraA06G003435.m1	0.347169
BraA01G000422.m1	BraA06G003526.m1	0.413137
BraA01G000422.m1	BraA06G003538.m1	0.337472
BraA01G000422.m1	BraA06G003872.m1	0.355869
BraA01G000422.m1	BraA06G003911.m1	0.36167
BraA01G000422.m1	BraA06G004069.m1	0.343327
BraA01G000422.m1	BraA06G004255.m1	0.412333
BraA01G000422.m1	BraA06G004335.m1	0.403514
BraA01G000422.m1	BraA06G004709.m1	0.305759
BraA01G000422.m1	BraA06G004835.m1	0.439162
BraA01G000422.m1	BraA06G005342.m1	0.305285
BraA01G000422.m1	BraA07G000395.m1	0.342015
BraA01G000422.m1	BraA07G000425.m1	0.332458
BraA01G000422.m1	BraA07G000430.m1	0.31934
BraA01G000422.m1	BraA07G001495.m1	0.301538
BraA01G000422.m1	BraA07G001824.m1	0.300045
BraA01G000422.m1	BraA07G001894.m1	0.450128
BraA01G000422.m1	BraA07G002257.m1	0.327686
BraA01G000422.m1	BraA07G002269.m1	0.482247
BraA01G000422.m1	BraA07G002376.m1	0.309418
BraA01G000422.m1	BraA07G002396.m1	0.341041
BraA01G000422.m1	BraA07G002445.m1	0.353241
BraA01G000422.m1	BraA07G003022.m1	0.417017
BraA01G000422.m1	BraA07G003223.m1	0.482228
BraA01G000422.m1	BraA07G003358.m1	0.456131
BraA01G000422.m1	BraA07G003496.m1	0.332844
BraA01G000422.m1	BraA07G003636.m1	0.356464
BraA01G000422.m1	BraA07G003781.m1	0.316356
BraA01G000422.m1	BraA07G003787.m1	0.320973
BraA01G000422.m1	BraA07G003805.m1	0.308462
BraA01G000422.m1	BraA07G003839.m1	0.446311
BraA01G000422.m1	BraA07G003910.m1	0.364956
BraA01G000422.m1	BraA07G004058.m1	0.331026
BraA01G000422.m1	BraA07G004197.m1	0.40376
BraA01G000422.m1	BraA07G004326.m1	0.324028
BraA01G000422.m1	BraA07G004328.m1	0.323173
BraA01G000422.m1	BraA07G004376.m1	0.398746
BraA01G000422.m1	BraA07G004574.m1	0.37951
BraA01G000422.m1	BraA08G000239.m1	0.30702
BraA01G000422.m1	BraA08G000582.m1	0.361699
BraA01G000422.m1	BraA08G000623.m1	0.375189
BraA01G000422.m1	BraA08G001041.m1	0.352268
BraA01G000422.m1	BraA08G001089.m1	0.336124
BraA01G000422.m1	BraA08G001166.m1	0.315035
BraA01G000422.m1	BraA08G001718.m1	0.419493
BraA01G000422.m1	BraA08G001814.m1	0.464631
BraA01G000422.m1	BraA08G001830.m1	0.337864
BraA01G000422.m1	BraA08G001850.m1	0.431131
BraA01G000422.m1	BraA08G002680.m1	0.342556
BraA01G000422.m1	BraA08G003074.m1	0.332237
BraA01G000422.m1	BraA08G003076.m1	0.362791
BraA01G000422.m1	BraA08G003153.m1	0.405221
BraA01G000422.m1	BraA08G003190.m1	0.316728
BraA01G000422.m1	BraA08G003437.m1	0.311824
BraA01G000422.m1	BraA08G003511.m1	0.363103
BraA01G000422.m1	BraA09G000068.m1	0.413548
BraA01G000422.m1	BraA09G000118.m1	0.316417
BraA01G000422.m1	BraA09G000367.m1	0.474927
BraA01G000422.m1	BraA09G000369.m1	0.34748
BraA01G000422.m1	BraA09G000491.m1	0.368393
BraA01G000422.m1	BraA09G000659.m1	0.302853
BraA01G000422.m1	BraA09G000924.m1	0.376618
BraA01G000422.m1	BraA09G001043.m1	0.435232
BraA01G000422.m1	BraA09G001692.m1	0.366907
BraA01G000422.m1	BraA09G002203.m1	0.312738
BraA01G000422.m1	BraA09G002450.m1	0.33065
BraA01G000422.m1	BraA09G002452.m1	0.347854
BraA01G000422.m1	BraA09G002497.m1	0.381546
BraA01G000422.m1	BraA09G004301.m1	0.320263
BraA01G000422.m1	BraA09G004391.m1	0.388992
BraA01G000422.m1	BraA09G004716.m1	0.311034
BraA01G000422.m1	BraA09G004782.m1	0.312163
BraA01G000422.m1	BraA09G005339.m1	0.323601
BraA01G000422.m1	BraA09G005537.m1	0.319506
BraA01G000422.m1	BraA09G005549.m1	0.490842
BraA01G000422.m1	BraA09G005551.m1	0.404773
BraA01G000422.m1	BraA09G006095.m1	0.305437
BraA01G000422.m1	BraA09G006263.m1	0.471748
BraA01G000422.m1	BraA09G006393.m1	0.335722
BraA01G000422.m1	BraA09G006577.m1	0.362602
BraA01G000422.m1	BraA09G006583.m1	0.39346
BraA01G000422.m1	BraA09G006598.m1	0.377705
BraA01G000422.m1	BraA09G006817.m1	0.364195
BraA01G000422.m1	BraA09G006914.m1	0.339815
BraA01G000422.m1	BraA09G007500.m1	0.393051
BraA01G000422.m1	BraA10G000122.m1	0.315099
BraA01G000422.m1	BraA10G000251.m1	0.357847
BraA01G000422.m1	BraA10G000417.m1	0.388194
BraA01G000422.m1	BraA10G000574.m1	0.39015
BraA01G000422.m1	BraA10G000592.m1	0.300915
BraA01G000422.m1	BraA10G001079.m1	0.378014
BraA01G000422.m1	BraA10G001713.m1	0.47814
BraA01G000422.m1	BraA10G001755.m1	0.397973
BraA01G000422.m1	BraA10G001878.m1	0.321631
BraA01G000422.m1	BraA10G001885.m1	0.348815
BraA01G000422.m1	BraA10G001937.m1	0.330904
BraA01G000422.m1	BraA10G003185.m1	0.311124
BraA01G000422.m1	BraA10G003230.m1	0.303509
BraA01G000422.m1	BraA10G003532.m1	0.370111
BraA01G000423.m1	BraA01G000616.m1	0.419484
BraA01G000423.m1	BraA01G000727.m1	0.445229
BraA01G000423.m1	BraA01G001060.m1	0.367573
BraA01G000423.m1	BraA01G001101.m1	0.357073
BraA01G000423.m1	BraA01G001251.m1	0.405367
BraA01G000423.m1	BraA01G001304.m1	0.478274
BraA01G000423.m1	BraA01G001473.m1	0.419279
BraA01G000423.m1	BraA01G001629.m1	0.317187
BraA01G000423.m1	BraA01G001747.m1	0.31256
BraA01G000423.m1	BraA01G001848.m1	0.345296
BraA01G000423.m1	BraA01G002376.m1	0.402542
BraA01G000423.m1	BraA01G002737.m1	0.366979
BraA01G000423.m1	BraA01G003464.m1	0.329134
BraA01G000423.m1	BraA01G004139.m1	0.314557
BraA01G000423.m1	BraA02G000302.m1	0.359943
BraA01G000423.m1	BraA02G001133.m1	0.432226
BraA01G000423.m1	BraA02G001134.m1	0.427273
BraA01G000423.m1	BraA02G001258.m1	0.424829
BraA01G000423.m1	BraA02G001759.m1	0.411599
BraA01G000423.m1	BraA02G001921.m1	0.326967
BraA01G000423.m1	BraA02G001963.m1	0.487167
BraA01G000423.m1	BraA02G002279.m1	0.359379
BraA01G000423.m1	BraA02G002361.m1	0.306379
BraA01G000423.m1	BraA02G002554.m1	0.484945
BraA01G000423.m1	BraA02G002785.m1	0.386827
BraA01G000423.m1	BraA02G003433.m1	0.335427
BraA01G000423.m1	BraA02G003646.m1	0.344691
BraA01G000423.m1	BraA02G004403.m1	0.40936
BraA01G000423.m1	BraA02G004431.m1	0.48921
BraA01G000423.m1	BraA02G004491.m1	0.317755
BraA01G000423.m1	BraA02G004576.m1	0.43686
BraA01G000423.m1	BraA02G004812.m1	0.438568
BraA01G000423.m1	BraA02G004888.m1	0.459006
BraA01G000423.m1	BraA03G000394.m1	0.378961
BraA01G000423.m1	BraA03G000609.m1	0.333059
BraA01G000423.m1	BraA03G000847.m1	0.336509
BraA01G000423.m1	BraA03G000992.m1	0.345018
BraA01G000423.m1	BraA03G001039.m1	0.378777
BraA01G000423.m1	BraA03G001149.m1	0.418143
BraA01G000423.m1	BraA03G001160.m1	0.310441
BraA01G000423.m1	BraA03G001364.m1	0.311154
BraA01G000423.m1	BraA03G001379.m1	0.351466
BraA01G000423.m1	BraA03G001449.m1	0.462837
BraA01G000423.m1	BraA03G001757.m1	0.463323
BraA01G000423.m1	BraA03G001833.m1	0.4435
BraA01G000423.m1	BraA03G002100.m1	0.37031
BraA01G000423.m1	BraA03G002273.m1	0.304499
BraA01G000423.m1	BraA03G002638.m1	0.388094
BraA01G000423.m1	BraA03G002706.m1	0.479747
BraA01G000423.m1	BraA03G002825.m1	0.349935
BraA01G000423.m1	BraA03G002994.m1	0.311683
BraA01G000423.m1	BraA03G003102.m1	0.329629
BraA01G000423.m1	BraA03G003196.m1	0.327506
BraA01G000423.m1	BraA03G003927.m1	0.388934
BraA01G000423.m1	BraA03G004167.m1	0.465151
BraA01G000423.m1	BraA03G004304.m1	0.42783
BraA01G000423.m1	BraA03G005361.m1	0.459302
BraA01G000423.m1	BraA03G005417.m1	0.322934
BraA01G000423.m1	BraA03G005570.m1	0.345744
BraA01G000423.m1	BraA03G005967.m1	0.390326
BraA01G000423.m1	BraA03G005972.m1	0.413595
BraA01G000423.m1	BraA03G005987.m1	0.358077
BraA01G000423.m1	BraA03G006034.m1	0.473567
BraA01G000423.m1	BraA03G006571.m1	0.308966
BraA01G000423.m1	BraA04G000110.m1	0.461808
BraA01G000423.m1	BraA04G000412.m1	0.453425
BraA01G000423.m1	BraA04G002014.m1	0.316755
BraA01G000423.m1	BraA04G002268.m1	0.388012
BraA01G000423.m1	BraA04G002478.m1	0.316201
BraA01G000423.m1	BraA04G002636.m1	0.448683
BraA01G000423.m1	BraA04G002763.m1	0.37257
BraA01G000423.m1	BraA04G002934.m1	0.410323
BraA01G000423.m1	BraA04G003061.m1	0.339553
BraA01G000423.m1	BraA04G003109.m1	0.386462
BraA01G000423.m1	BraA04G003331.m1	0.342089
BraA01G000423.m1	BraA04G003421.m1	0.382474
BraA01G000423.m1	BraA05G000466.m1	0.396992
BraA01G000423.m1	BraA05G000802.m1	0.316111
BraA01G000423.m1	BraA05G003286.m1	0.313537
BraA01G000423.m1	BraA05G003490.m1	0.305526
BraA01G000423.m1	BraA05G003837.m1	0.347869
BraA01G000423.m1	BraA05G004093.m1	0.40108
BraA01G000423.m1	BraA05G004139.m1	0.300969
BraA01G000423.m1	BraA05G004381.m1	0.308329
BraA01G000423.m1	BraA05G004542.m1	0.431203
BraA01G000423.m1	BraA06G001007.m1	0.324015
BraA01G000423.m1	BraA06G001135.m1	0.377309
BraA01G000423.m1	BraA06G001201.m1	0.351903
BraA01G000423.m1	BraA06G001351.m1	0.408761
BraA01G000423.m1	BraA06G001381.m1	0.43249
BraA01G000423.m1	BraA06G001402.m1	0.315248
BraA01G000423.m1	BraA06G002036.m1	0.395401
BraA01G000423.m1	BraA06G002102.m1	0.39499
BraA01G000423.m1	BraA06G002298.m1	0.436257
BraA01G000423.m1	BraA06G003309.m1	0.363028
BraA01G000423.m1	BraA06G003435.m1	0.366071
BraA01G000423.m1	BraA06G003526.m1	0.40888
BraA01G000423.m1	BraA06G003538.m1	0.340623
BraA01G000423.m1	BraA06G003872.m1	0.36881
BraA01G000423.m1	BraA06G003911.m1	0.360688
BraA01G000423.m1	BraA06G004069.m1	0.332014
BraA01G000423.m1	BraA06G004255.m1	0.42256
BraA01G000423.m1	BraA06G004335.m1	0.413228
BraA01G000423.m1	BraA06G004709.m1	0.318312
BraA01G000423.m1	BraA06G004835.m1	0.438337
BraA01G000423.m1	BraA06G005342.m1	0.309215
BraA01G000423.m1	BraA07G000395.m1	0.327182
BraA01G000423.m1	BraA07G000425.m1	0.357433
BraA01G000423.m1	BraA07G001894.m1	0.446546
BraA01G000423.m1	BraA07G002257.m1	0.313605
BraA01G000423.m1	BraA07G002269.m1	0.48873
BraA01G000423.m1	BraA07G002396.m1	0.343657
BraA01G000423.m1	BraA07G002445.m1	0.309925
BraA01G000423.m1	BraA07G003022.m1	0.44059
BraA01G000423.m1	BraA07G003223.m1	0.500206
BraA01G000423.m1	BraA07G003358.m1	0.465074
BraA01G000423.m1	BraA07G003496.m1	0.369907
BraA01G000423.m1	BraA07G003636.m1	0.39504
BraA01G000423.m1	BraA07G003760.m1	0.366776
BraA01G000423.m1	BraA07G003787.m1	0.313129
BraA01G000423.m1	BraA07G003805.m1	0.342556
BraA01G000423.m1	BraA07G003839.m1	0.453956
BraA01G000423.m1	BraA07G003910.m1	0.381989
BraA01G000423.m1	BraA07G004058.m1	0.360115
BraA01G000423.m1	BraA07G004197.m1	0.371727
BraA01G000423.m1	BraA07G004326.m1	0.353218
BraA01G000423.m1	BraA07G004328.m1	0.324684
BraA01G000423.m1	BraA07G004376.m1	0.361551
BraA01G000423.m1	BraA07G004574.m1	0.408395
BraA01G000423.m1	BraA08G000266.m1	0.305797
BraA01G000423.m1	BraA08G000582.m1	0.329642
BraA01G000423.m1	BraA08G000623.m1	0.364143
BraA01G000423.m1	BraA08G001041.m1	0.391433
BraA01G000423.m1	BraA08G001089.m1	0.35882
BraA01G000423.m1	BraA08G001383.m1	0.318649
BraA01G000423.m1	BraA08G001718.m1	0.415527
BraA01G000423.m1	BraA08G001814.m1	0.471708
BraA01G000423.m1	BraA08G001850.m1	0.478194
BraA01G000423.m1	BraA08G002680.m1	0.378798
BraA01G000423.m1	BraA08G002723.m1	0.36064
BraA01G000423.m1	BraA08G003074.m1	0.324774
BraA01G000423.m1	BraA08G003076.m1	0.428862
BraA01G000423.m1	BraA08G003153.m1	0.407977
BraA01G000423.m1	BraA08G003437.m1	0.302643
BraA01G000423.m1	BraA08G003511.m1	0.340274
BraA01G000423.m1	BraA08G003533.m1	0.316475
BraA01G000423.m1	BraA09G000068.m1	0.415651
BraA01G000423.m1	BraA09G000118.m1	0.307701
BraA01G000423.m1	BraA09G000367.m1	0.481275
BraA01G000423.m1	BraA09G000369.m1	0.363955
BraA01G000423.m1	BraA09G000491.m1	0.389075
BraA01G000423.m1	BraA09G000924.m1	0.377401
BraA01G000423.m1	BraA09G001043.m1	0.466727
BraA01G000423.m1	BraA09G001436.m1	0.351859
BraA01G000423.m1	BraA09G001692.m1	0.398688
BraA01G000423.m1	BraA09G002203.m1	0.3548
BraA01G000423.m1	BraA09G002450.m1	0.362008
BraA01G000423.m1	BraA09G002497.m1	0.35582
BraA01G000423.m1	BraA09G004391.m1	0.366794
BraA01G000423.m1	BraA09G004716.m1	0.307801
BraA01G000423.m1	BraA09G005217.m1	0.331719
BraA01G000423.m1	BraA09G005339.m1	0.333825
BraA01G000423.m1	BraA09G005537.m1	0.364907
BraA01G000423.m1	BraA09G005546.m1	0.328153
BraA01G000423.m1	BraA09G005549.m1	0.483571
BraA01G000423.m1	BraA09G005551.m1	0.400654
BraA01G000423.m1	BraA09G006263.m1	0.478682
BraA01G000423.m1	BraA09G006393.m1	0.375037
BraA01G000423.m1	BraA09G006577.m1	0.379381
BraA01G000423.m1	BraA09G006583.m1	0.429604
BraA01G000423.m1	BraA09G006598.m1	0.36798
BraA01G000423.m1	BraA09G006817.m1	0.387103
BraA01G000423.m1	BraA09G006914.m1	0.384888
BraA01G000423.m1	BraA09G007500.m1	0.392343
BraA01G000423.m1	BraA10G000122.m1	0.362024
BraA01G000423.m1	BraA10G000251.m1	0.342145
BraA01G000423.m1	BraA10G000417.m1	0.382238
BraA01G000423.m1	BraA10G000574.m1	0.316977
BraA01G000423.m1	BraA10G000592.m1	0.349635
BraA01G000423.m1	BraA10G001713.m1	0.485787
BraA01G000423.m1	BraA10G001755.m1	0.352762
BraA01G000423.m1	BraA10G001878.m1	0.373118
BraA01G000423.m1	BraA10G001885.m1	0.320457
BraA01G000423.m1	BraA10G001937.m1	0.310052
BraA01G000423.m1	BraA10G002808.m1	0.314688
BraA01G000423.m1	BraA10G003185.m1	0.351148
BraA01G000423.m1	BraA10G003230.m1	0.339936
BraA01G000423.m1	BraA10G003532.m1	0.312258
BraA01G000423.m1	BraA10G003551.m1	0.305703
BraA01G000616.m1	BraA01G000727.m1	0.426684
BraA01G000616.m1	BraA01G000827.m1	0.320333
BraA01G000616.m1	BraA01G001060.m1	0.386682
BraA01G000616.m1	BraA01G001101.m1	0.35925
BraA01G000616.m1	BraA01G001251.m1	0.421779
BraA01G000616.m1	BraA01G001304.m1	0.414223
BraA01G000616.m1	BraA01G001473.m1	0.421183
BraA01G000616.m1	BraA01G001629.m1	0.368444
BraA01G000616.m1	BraA01G001747.m1	0.364742
BraA01G000616.m1	BraA01G001848.m1	0.33902
BraA01G000616.m1	BraA01G002032.m1	0.309283
BraA01G000616.m1	BraA01G002376.m1	0.341706
BraA01G000616.m1	BraA01G002498.m1	0.333569
BraA01G000616.m1	BraA01G002737.m1	0.414773
BraA01G000616.m1	BraA01G003378.m1	0.304475
BraA01G000616.m1	BraA01G003464.m1	0.413546
BraA01G000616.m1	BraA01G003853.m1	0.314241
BraA01G000616.m1	BraA01G004139.m1	0.369165
BraA01G000616.m1	BraA01G004161.m1	0.342124
BraA01G000616.m1	BraA01G004226.m1	0.312117
BraA01G000616.m1	BraA01G004370.m1	0.397329
BraA01G000616.m1	BraA01G004555.m1	0.330696
BraA01G000616.m1	BraA01G004576.m1	0.323052
BraA01G000616.m1	BraA01G004610.m1	0.360141
BraA01G000616.m1	BraA01G004611.m1	0.36681
BraA01G000616.m1	BraA01G004824.m1	0.35555
BraA01G000616.m1	BraA01G004911.m1	0.344115
BraA01G000616.m1	BraA01G005032.m1	0.358578
BraA01G000616.m1	BraA02G000302.m1	0.338932
BraA01G000616.m1	BraA02G001015.m1	0.333255
BraA01G000616.m1	BraA02G001133.m1	0.384188
BraA01G000616.m1	BraA02G001134.m1	0.362821
BraA01G000616.m1	BraA02G001145.m1	0.3146
BraA01G000616.m1	BraA02G001258.m1	0.386765
BraA01G000616.m1	BraA02G001309.m1	0.384458
BraA01G000616.m1	BraA02G001759.m1	0.400575
BraA01G000616.m1	BraA02G001921.m1	0.375415
BraA01G000616.m1	BraA02G001963.m1	0.445689
BraA01G000616.m1	BraA02G001990.m1	0.304542
BraA01G000616.m1	BraA02G002089.m1	0.358742
BraA01G000616.m1	BraA02G002279.m1	0.31778
BraA01G000616.m1	BraA02G002361.m1	0.339561
BraA01G000616.m1	BraA02G002543.m1	0.374568
BraA01G000616.m1	BraA02G002552.m1	0.32223
BraA01G000616.m1	BraA02G002554.m1	0.475298
BraA01G000616.m1	BraA02G002785.m1	0.338102
BraA01G000616.m1	BraA02G003433.m1	0.387595
BraA01G000616.m1	BraA02G003646.m1	0.397318
BraA01G000616.m1	BraA02G003760.m1	0.379721
BraA01G000616.m1	BraA02G004403.m1	0.373661
BraA01G000616.m1	BraA02G004431.m1	0.438915
BraA01G000616.m1	BraA02G004491.m1	0.314779
BraA01G000616.m1	BraA02G004550.m1	0.309097
BraA01G000616.m1	BraA02G004576.m1	0.385718
BraA01G000616.m1	BraA02G004812.m1	0.399015
BraA01G000616.m1	BraA02G004888.m1	0.448282
BraA01G000616.m1	BraA03G000106.m1	0.327972
BraA01G000616.m1	BraA03G000394.m1	0.360157
BraA01G000616.m1	BraA03G000609.m1	0.351427
BraA01G000616.m1	BraA03G000847.m1	0.365324
BraA01G000616.m1	BraA03G000992.m1	0.363032
BraA01G000616.m1	BraA03G000993.m1	0.302735
BraA01G000616.m1	BraA03G001039.m1	0.398444
BraA01G000616.m1	BraA03G001149.m1	0.373078
BraA01G000616.m1	BraA03G001160.m1	0.409255
BraA01G000616.m1	BraA03G001232.m1	0.319834
BraA01G000616.m1	BraA03G001364.m1	0.396362
BraA01G000616.m1	BraA03G001379.m1	0.403992
BraA01G000616.m1	BraA03G001449.m1	0.416671
BraA01G000616.m1	BraA03G001608.m1	0.312796
BraA01G000616.m1	BraA03G001757.m1	0.463055
BraA01G000616.m1	BraA03G001833.m1	0.419794
BraA01G000616.m1	BraA03G002100.m1	0.407099
BraA01G000616.m1	BraA03G002138.m1	0.326882
BraA01G000616.m1	BraA03G002273.m1	0.385137
BraA01G000616.m1	BraA03G002638.m1	0.389878
BraA01G000616.m1	BraA03G002677.m1	0.347922
BraA01G000616.m1	BraA03G002706.m1	0.448017
BraA01G000616.m1	BraA03G002789.m1	0.359711
BraA01G000616.m1	BraA03G002825.m1	0.393571
BraA01G000616.m1	BraA03G002925.m1	0.381788
BraA01G000616.m1	BraA03G002994.m1	0.344141
BraA01G000616.m1	BraA03G002997.m1	0.342577
BraA01G000616.m1	BraA03G003102.m1	0.326422
BraA01G000616.m1	BraA03G003161.m1	0.353671
BraA01G000616.m1	BraA03G003196.m1	0.326978
BraA01G000616.m1	BraA03G003238.m1	0.36475
BraA01G000616.m1	BraA03G003910.m1	0.307535
BraA01G000616.m1	BraA03G003927.m1	0.370081
BraA01G000616.m1	BraA03G004167.m1	0.414293
BraA01G000616.m1	BraA03G004282.m1	0.3551
BraA01G000616.m1	BraA03G004304.m1	0.442544
BraA01G000616.m1	BraA03G004629.m1	0.431455
BraA01G000616.m1	BraA03G004759.m1	0.413452
BraA01G000616.m1	BraA03G005361.m1	0.452031
BraA01G000616.m1	BraA03G005417.m1	0.316412
BraA01G000616.m1	BraA03G005570.m1	0.352804
BraA01G000616.m1	BraA03G005735.m1	0.312198
BraA01G000616.m1	BraA03G005967.m1	0.380832
BraA01G000616.m1	BraA03G005972.m1	0.361872
BraA01G000616.m1	BraA03G005987.m1	0.39463
BraA01G000616.m1	BraA03G006034.m1	0.433674
BraA01G000616.m1	BraA03G006125.m1	0.323392
BraA01G000616.m1	BraA03G006453.m1	0.380791
BraA01G000616.m1	BraA03G006562.m1	0.302108
BraA01G000616.m1	BraA03G006571.m1	0.376099
BraA01G000616.m1	BraA03G006578.m1	0.373396
BraA01G000616.m1	BraA04G000110.m1	0.450114
BraA01G000616.m1	BraA04G000408.m1	0.381717
BraA01G000616.m1	BraA04G000412.m1	0.398435
BraA01G000616.m1	BraA04G002014.m1	0.359552
BraA01G000616.m1	BraA04G002240.m1	0.348301
BraA01G000616.m1	BraA04G002268.m1	0.424606
BraA01G000616.m1	BraA04G002474.m1	0.350456
BraA01G000616.m1	BraA04G002478.m1	0.392069
[truncated: 46,187 more rows]

## Sheet: 6d
Table S5 Correlation analysis of 6d gene expression data
fromNode	toNode	weight
BraA01G000059.m1	BraA01G000132.m1	0.365409
BraA01G000059.m1	BraA01G000134.m1	0.423294
BraA01G000059.m1	BraA01G000205.m1	0.33028
BraA01G000059.m1	BraA01G000233.m1	0.321392
BraA01G000059.m1	BraA01G000331.m1	0.300304
BraA01G000059.m1	BraA01G000465.m1	0.353464
BraA01G000059.m1	BraA01G000586.m1	0.398605
BraA01G000059.m1	BraA01G000775.m1	0.346644
BraA01G000059.m1	BraA01G001041.m1	0.329843
BraA01G000059.m1	BraA01G001760.m1	0.386669
BraA01G000059.m1	BraA01G001763.m1	0.345607
BraA01G000059.m1	BraA01G001783.m1	0.42735
BraA01G000059.m1	BraA01G001907.m1	0.389038
BraA01G000059.m1	BraA01G001974.m1	0.335501
BraA01G000059.m1	BraA01G002078.m1	0.322925
BraA01G000059.m1	BraA01G002247.m1	0.323771
BraA01G000059.m1	BraA01G002405.m1	0.352877
BraA01G000059.m1	BraA01G004058.m1	0.409068
BraA01G000059.m1	BraA01G004492.m1	0.373991
BraA01G000059.m1	BraA01G004523.m1	0.388598
BraA01G000059.m1	BraA01G004557.m1	0.459516
BraA01G000059.m1	BraA01G004559.m1	0.474465
BraA01G000059.m1	BraA01G005028.m1	0.405483
BraA01G000059.m1	BraA01G005292.m1	0.357127
BraA01G000059.m1	BraA02G000742.m1	0.335233
BraA01G000059.m1	BraA02G000813.m1	0.386332
BraA01G000059.m1	BraA02G000843.m1	0.379862
BraA01G000059.m1	BraA02G001464.m1	0.329819
BraA01G000059.m1	BraA02G001510.m1	0.422448
BraA01G000059.m1	BraA02G001645.m1	0.315072
BraA01G000059.m1	BraA02G001928.m1	0.34727
BraA01G000059.m1	BraA02G002070.m1	0.305575
BraA01G000059.m1	BraA02G002427.m1	0.326944
BraA01G000059.m1	BraA02G002541.m1	0.328353
BraA01G000059.m1	BraA02G002777.m1	0.363937
BraA01G000059.m1	BraA02G003024.m1	0.310409
BraA01G000059.m1	BraA02G003900.m1	0.417669
BraA01G000059.m1	BraA02G003909.m1	0.307984
BraA01G000059.m1	BraA02G004022.m1	0.317212
BraA01G000059.m1	BraA02G004203.m1	0.393655
BraA01G000059.m1	BraA02G004388.m1	0.448953
BraA01G000059.m1	BraA02G004785.m1	0.320087
BraA01G000059.m1	BraA02G004930.m1	0.47239
BraA01G000059.m1	BraA03G000774.m1	0.401738
BraA01G000059.m1	BraA03G000892.m1	0.429561
BraA01G000059.m1	BraA03G001067.m1	0.311666
BraA01G000059.m1	BraA03G001259.m1	0.342225
BraA01G000059.m1	BraA03G001290.m1	0.348527
BraA01G000059.m1	BraA03G001306.m1	0.336381
BraA01G000059.m1	BraA03G001754.m1	0.300642
BraA01G000059.m1	BraA03G002290.m1	0.432212
BraA01G000059.m1	BraA03G002488.m1	0.395123
BraA01G000059.m1	BraA03G002521.m1	0.431673
BraA01G000059.m1	BraA03G002734.m1	0.35669
BraA01G000059.m1	BraA03G002996.m1	0.402655
BraA01G000059.m1	BraA03G003143.m1	0.455997
BraA01G000059.m1	BraA03G003222.m1	0.475359
BraA01G000059.m1	BraA03G003307.m1	0.347325
BraA01G000059.m1	BraA03G003355.m1	0.387553
BraA01G000059.m1	BraA03G003356.m1	0.376185
BraA01G000059.m1	BraA03G003357.m1	0.344602
BraA01G000059.m1	BraA03G003430.m1	0.367331
BraA01G000059.m1	BraA03G003673.m1	0.432533
BraA01G000059.m1	BraA03G003929.m1	0.353949
BraA01G000059.m1	BraA03G003939.m1	0.311034
BraA01G000059.m1	BraA03G003991.m1	0.304763
BraA01G000059.m1	BraA03G004013.m1	0.32676
BraA01G000059.m1	BraA03G004017.m1	0.371607
BraA01G000059.m1	BraA03G004092.m1	0.329998
BraA01G000059.m1	BraA03G004250.m1	0.305767
BraA01G000059.m1	BraA03G004257.m1	0.371755
BraA01G000059.m1	BraA03G004384.m1	0.40573
BraA01G000059.m1	BraA03G004556.m1	0.312145
BraA01G000059.m1	BraA03G004559.m1	0.35397
BraA01G000059.m1	BraA03G004560.m1	0.325699
BraA01G000059.m1	BraA03G005128.m1	0.374263
BraA01G000059.m1	BraA03G005231.m1	0.41158
BraA01G000059.m1	BraA03G005423.m1	0.364345
BraA01G000059.m1	BraA03G005462.m1	0.304709
BraA01G000059.m1	BraA03G005639.m1	0.332212
BraA01G000059.m1	BraA03G005971.m1	0.32653
BraA01G000059.m1	BraA03G006561.m1	0.30968
BraA01G000059.m1	BraA03G006627.m1	0.450428
BraA01G000059.m1	BraA04G000045.m1	0.321701
BraA01G000059.m1	BraA04G000047.m1	0.396837
BraA01G000059.m1	BraA04G000069.m1	0.331008
BraA01G000059.m1	BraA04G000269.m1	0.386048
BraA01G000059.m1	BraA04G000828.m1	0.330058
BraA01G000059.m1	BraA04G000990.m1	0.304796
BraA01G000059.m1	BraA04G001327.m1	0.309865
BraA01G000059.m1	BraA04G001328.m1	0.42729
BraA01G000059.m1	BraA04G001816.m1	0.435845
BraA01G000059.m1	BraA04G001828.m1	0.457492
BraA01G000059.m1	BraA04G002077.m1	0.340842
BraA01G000059.m1	BraA04G002624.m1	0.3515
BraA01G000059.m1	BraA04G003613.m1	0.332322
BraA01G000059.m1	BraA05G000102.m1	0.348635
BraA01G000059.m1	BraA05G000214.m1	0.355846
BraA01G000059.m1	BraA05G000320.m1	0.309182
BraA01G000059.m1	BraA05G000453.m1	0.308518
BraA01G000059.m1	BraA05G000463.m1	0.325691
BraA01G000059.m1	BraA05G000822.m1	0.326147
BraA01G000059.m1	BraA05G000879.m1	0.414758
BraA01G000059.m1	BraA05G000925.m1	0.35787
BraA01G000059.m1	BraA05G001397.m1	0.383713
BraA01G000059.m1	BraA05G001419.m1	0.343883
BraA01G000059.m1	BraA05G001827.m1	0.394698
BraA01G000059.m1	BraA05G002594.m1	0.323907
BraA01G000059.m1	BraA05G003353.m1	0.371518
BraA01G000059.m1	BraA05G003426.m1	0.334917
BraA01G000059.m1	BraA05G003766.m1	0.301347
BraA01G000059.m1	BraA05G003920.m1	0.428607
BraA01G000059.m1	BraA05G004561.m1	0.327328
BraA01G000059.m1	BraA05G004585.m1	0.338447
BraA01G000059.m1	BraA05G004679.m1	0.339413
BraA01G000059.m1	BraA05G004825.m1	0.427948
BraA01G000059.m1	BraA06G000049.m1	0.351493
BraA01G000059.m1	BraA06G000123.m1	0.301311
BraA01G000059.m1	BraA06G000135.m1	0.379981
BraA01G000059.m1	BraA06G000231.m1	0.3773
BraA01G000059.m1	BraA06G000310.m1	0.301417
BraA01G000059.m1	BraA06G000562.m1	0.330597
BraA01G000059.m1	BraA06G000936.m1	0.312529
BraA01G000059.m1	BraA06G001041.m1	0.38473
BraA01G000059.m1	BraA06G001046.m1	0.37539
BraA01G000059.m1	BraA06G001071.m1	0.338217
BraA01G000059.m1	BraA06G001136.m1	0.319806
BraA01G000059.m1	BraA06G001138.m1	0.397676
BraA01G000059.m1	BraA06G001354.m1	0.302441
BraA01G000059.m1	BraA06G001439.m1	0.334429
BraA01G000059.m1	BraA06G001589.m1	0.360637
BraA01G000059.m1	BraA06G001605.m1	0.303824
BraA01G000059.m1	BraA06G001616.m1	0.355481
BraA01G000059.m1	BraA06G001700.m1	0.422393
BraA01G000059.m1	BraA06G001772.m1	0.323967
BraA01G000059.m1	BraA06G001905.m1	0.369785
BraA01G000059.m1	BraA06G002162.m1	0.353903
BraA01G000059.m1	BraA06G002213.m1	0.333807
BraA01G000059.m1	BraA06G002241.m1	0.391829
BraA01G000059.m1	BraA06G003220.m1	0.35005
BraA01G000059.m1	BraA06G003331.m1	0.304831
BraA01G000059.m1	BraA06G003382.m1	0.314685
BraA01G000059.m1	BraA06G003439.m1	0.420155
BraA01G000059.m1	BraA06G003509.m1	0.309145
BraA01G000059.m1	BraA06G003542.m1	0.417292
BraA01G000059.m1	BraA06G003588.m1	0.39976
BraA01G000059.m1	BraA06G003637.m1	0.4506
BraA01G000059.m1	BraA06G003710.m1	0.472398
BraA01G000059.m1	BraA06G003766.m1	0.453652
BraA01G000059.m1	BraA06G003774.m1	0.417866
BraA01G000059.m1	BraA06G003783.m1	0.368532
BraA01G000059.m1	BraA06G004240.m1	0.312297
BraA01G000059.m1	BraA06G004254.m1	0.383473
BraA01G000059.m1	BraA06G004718.m1	0.435914
BraA01G000059.m1	BraA07G000518.m1	0.334119
BraA01G000059.m1	BraA07G000580.m1	0.322496
BraA01G000059.m1	BraA07G000680.m1	0.303525
BraA01G000059.m1	BraA07G000806.m1	0.325427
BraA01G000059.m1	BraA07G001121.m1	0.300172
BraA01G000059.m1	BraA07G001690.m1	0.371411
BraA01G000059.m1	BraA07G001910.m1	0.380192
BraA01G000059.m1	BraA07G001992.m1	0.384227
BraA01G000059.m1	BraA07G002306.m1	0.345658
BraA01G000059.m1	BraA07G002411.m1	0.326707
BraA01G000059.m1	BraA07G002431.m1	0.333443
BraA01G000059.m1	BraA07G002443.m1	0.343935
BraA01G000059.m1	BraA07G002468.m1	0.381829
BraA01G000059.m1	BraA07G002721.m1	0.352723
BraA01G000059.m1	BraA07G002735.m1	0.330749
BraA01G000059.m1	BraA07G002882.m1	0.431084
BraA01G000059.m1	BraA07G002883.m1	0.35171
BraA01G000059.m1	BraA07G003041.m1	0.305049
BraA01G000059.m1	BraA07G003110.m1	0.365878
BraA01G000059.m1	BraA07G003157.m1	0.315029
BraA01G000059.m1	BraA07G003397.m1	0.306039
BraA01G000059.m1	BraA07G003578.m1	0.424022
BraA01G000059.m1	BraA07G003751.m1	0.341485
BraA01G000059.m1	BraA07G003759.m1	0.401148
BraA01G000059.m1	BraA07G003847.m1	0.42755
BraA01G000059.m1	BraA07G003954.m1	0.343353
BraA01G000059.m1	BraA07G004001.m1	0.329356
BraA01G000059.m1	BraA07G004076.m1	0.361607
BraA01G000059.m1	BraA07G004237.m1	0.422894
BraA01G000059.m1	BraA07G004239.m1	0.404569
BraA01G000059.m1	BraA07G004240.m1	0.304795
BraA01G000059.m1	BraA07G004349.m1	0.340594
BraA01G000059.m1	BraA07G004354.m1	0.321431
BraA01G000059.m1	BraA07G004396.m1	0.449324
BraA01G000059.m1	BraA07G004609.m1	0.348003
BraA01G000059.m1	BraA08G000291.m1	0.440726
BraA01G000059.m1	BraA08G000399.m1	0.440131
BraA01G000059.m1	BraA08G000950.m1	0.329094
BraA01G000059.m1	BraA08G001560.m1	0.351264
BraA01G000059.m1	BraA08G001708.m1	0.434561
BraA01G000059.m1	BraA08G001849.m1	0.396771
BraA01G000059.m1	BraA08G001883.m1	0.385978
BraA01G000059.m1	BraA08G002191.m1	0.309857
BraA01G000059.m1	BraA08G002225.m1	0.358399
BraA01G000059.m1	BraA08G002330.m1	0.325117
BraA01G000059.m1	BraA08G002532.m1	0.31542
BraA01G000059.m1	BraA08G002638.m1	0.322252
BraA01G000059.m1	BraA08G002866.m1	0.339954
BraA01G000059.m1	BraA08G002945.m1	0.312981
BraA01G000059.m1	BraA08G002999.m1	0.317289
BraA01G000059.m1	BraA08G003009.m1	0.403228
BraA01G000059.m1	BraA08G003140.m1	0.305604
BraA01G000059.m1	BraA08G003383.m1	0.430423
BraA01G000059.m1	BraA08G003457.m1	0.346496
BraA01G000059.m1	BraA08G003458.m1	0.434443
BraA01G000059.m1	BraA08G003559.m1	0.316544
BraA01G000059.m1	BraA09G000029.m1	0.341973
BraA01G000059.m1	BraA09G000240.m1	0.309063
BraA01G000059.m1	BraA09G000281.m1	0.41516
BraA01G000059.m1	BraA09G000638.m1	0.351168
BraA01G000059.m1	BraA09G000758.m1	0.413368
BraA01G000059.m1	BraA09G000765.m1	0.301273
BraA01G000059.m1	BraA09G000787.m1	0.375955
BraA01G000059.m1	BraA09G000938.m1	0.352717
BraA01G000059.m1	BraA09G000968.m1	0.423321
BraA01G000059.m1	BraA09G000970.m1	0.386062
BraA01G000059.m1	BraA09G001019.m1	0.30653
BraA01G000059.m1	BraA09G001254.m1	0.400915
BraA01G000059.m1	BraA09G001699.m1	0.338097
BraA01G000059.m1	BraA09G001756.m1	0.358075
BraA01G000059.m1	BraA09G002402.m1	0.302373
BraA01G000059.m1	BraA09G002513.m1	0.324014
BraA01G000059.m1	BraA09G002552.m1	0.331624
BraA01G000059.m1	BraA09G002628.m1	0.300434
BraA01G000059.m1	BraA09G002676.m1	0.461529
BraA01G000059.m1	BraA09G002886.m1	0.424669
BraA01G000059.m1	BraA09G003019.m1	0.39435
BraA01G000059.m1	BraA09G004721.m1	0.437267
BraA01G000059.m1	BraA09G004896.m1	0.341195
BraA01G000059.m1	BraA09G004919.m1	0.302963
BraA01G000059.m1	BraA09G004935.m1	0.303503
BraA01G000059.m1	BraA09G005824.m1	0.327702
BraA01G000059.m1	BraA09G006135.m1	0.33623
BraA01G000059.m1	BraA09G006246.m1	0.38978
BraA01G000059.m1	BraA09G006343.m1	0.419338
BraA01G000059.m1	BraA09G006387.m1	0.331278
BraA01G000059.m1	BraA09G006600.m1	0.42936
BraA01G000059.m1	BraA09G006603.m1	0.305791
BraA01G000059.m1	BraA09G006773.m1	0.427044
BraA01G000059.m1	BraA09G006809.m1	0.351061
BraA01G000059.m1	BraA09G007183.m1	0.419521
BraA01G000059.m1	BraA09G007300.m1	0.317849
BraA01G000059.m1	BraA09G007329.m1	0.377024
BraA01G000059.m1	BraA09G007418.m1	0.391094
BraA01G000059.m1	BraA09G007516.m1	0.336345
BraA01G000059.m1	BraA10G000045.m1	0.341289
BraA01G000059.m1	BraA10G000136.m1	0.441228
BraA01G000059.m1	BraA10G000149.m1	0.444937
BraA01G000059.m1	BraA10G000150.m1	0.41093
BraA01G000059.m1	BraA10G000230.m1	0.31867
BraA01G000059.m1	BraA10G000280.m1	0.368207
BraA01G000059.m1	BraA10G000281.m1	0.40492
BraA01G000059.m1	BraA10G000571.m1	0.431762
BraA01G000059.m1	BraA10G000603.m1	0.357798
BraA01G000059.m1	BraA10G001406.m1	0.443706
BraA01G000059.m1	BraA10G001663.m1	0.341709
BraA01G000059.m1	BraA10G001862.m1	0.364229
BraA01G000059.m1	BraA10G001964.m1	0.328088
BraA01G000059.m1	BraA10G002305.m1	0.300062
BraA01G000059.m1	BraA10G002318.m1	0.393524
BraA01G000059.m1	BraA10G002401.m1	0.435875
BraA01G000059.m1	BraA10G002491.m1	0.303416
BraA01G000059.m1	BraA10G002728.m1	0.334075
BraA01G000059.m1	BraA10G002729.m1	0.334323
BraA01G000059.m1	BraA10G003157.m1	0.312776
BraA01G000059.m1	BraA10G003328.m1	0.309478
BraA01G000059.m1	BraA10G003332.m1	0.325411
BraA01G000059.m1	BraA10G003355.m1	0.330233
BraA01G000059.m1	BraA10G003484.m1	0.333157
BraA01G000117.m1	BraA01G001117.m1	0.326829
BraA01G000117.m1	BraA01G002137.m1	0.339268
BraA01G000117.m1	BraA02G000839.m1	0.336435
BraA01G000117.m1	BraA02G004661.m1	0.335866
BraA01G000117.m1	BraA02G004742.m1	0.303265
BraA01G000117.m1	BraA03G001445.m1	0.321676
BraA01G000117.m1	BraA03G003424.m1	0.318344
BraA01G000117.m1	BraA03G004092.m1	0.317671
BraA01G000117.m1	BraA03G004256.m1	0.311847
BraA01G000117.m1	BraA03G005934.m1	0.311979
BraA01G000117.m1	BraA04G000212.m1	0.309913
BraA01G000117.m1	BraA04G000369.m1	0.307356
BraA01G000117.m1	BraA04G000372.m1	0.314501
BraA01G000117.m1	BraA06G002213.m1	0.317348
BraA01G000117.m1	BraA06G004595.m1	0.3077
BraA01G000117.m1	BraA07G003157.m1	0.323898
BraA01G000117.m1	BraA08G001883.m1	0.301402
BraA01G000117.m1	BraA08G002330.m1	0.314402
BraA01G000117.m1	BraA08G003012.m1	0.316794
BraA01G000117.m1	BraA10G002904.m1	0.342611
BraA01G000132.m1	BraA01G000134.m1	0.544958
BraA01G000132.m1	BraA01G000205.m1	0.424972
BraA01G000132.m1	BraA01G000233.m1	0.463915
BraA01G000132.m1	BraA01G000331.m1	0.492301
BraA01G000132.m1	BraA01G000465.m1	0.364449
BraA01G000132.m1	BraA01G000586.m1	0.402244
BraA01G000132.m1	BraA01G000687.m1	0.35214
BraA01G000132.m1	BraA01G000775.m1	0.485384
BraA01G000132.m1	BraA01G000814.m1	0.465991
BraA01G000132.m1	BraA01G000832.m1	0.323316
BraA01G000132.m1	BraA01G001041.m1	0.357557
BraA01G000132.m1	BraA01G001117.m1	0.461797
BraA01G000132.m1	BraA01G001337.m1	0.352548
BraA01G000132.m1	BraA01G001358.m1	0.477
BraA01G000132.m1	BraA01G001371.m1	0.349732
BraA01G000132.m1	BraA01G001760.m1	0.338262
BraA01G000132.m1	BraA01G001763.m1	0.459189
BraA01G000132.m1	BraA01G001783.m1	0.548015
BraA01G000132.m1	BraA01G001907.m1	0.447723
BraA01G000132.m1	BraA01G001974.m1	0.47529
BraA01G000132.m1	BraA01G001978.m1	0.364856
BraA01G000132.m1	BraA01G002052.m1	0.434161
BraA01G000132.m1	BraA01G002078.m1	0.440569
BraA01G000132.m1	BraA01G002137.m1	0.472122
BraA01G000132.m1	BraA01G002247.m1	0.467817
BraA01G000132.m1	BraA01G002405.m1	0.465333
BraA01G000132.m1	BraA01G002525.m1	0.351515
BraA01G000132.m1	BraA01G003531.m1	0.439527
BraA01G000132.m1	BraA01G003924.m1	0.368924
BraA01G000132.m1	BraA01G004058.m1	0.376452
BraA01G000132.m1	BraA01G004482.m1	0.425078
BraA01G000132.m1	BraA01G004492.m1	0.418215
BraA01G000132.m1	BraA01G004523.m1	0.412697
BraA01G000132.m1	BraA01G004557.m1	0.538367
BraA01G000132.m1	BraA01G004559.m1	0.547472
BraA01G000132.m1	BraA01G004803.m1	0.392718
BraA01G000132.m1	BraA01G005028.m1	0.368096
BraA01G000132.m1	BraA01G005283.m1	0.423511
BraA01G000132.m1	BraA01G005292.m1	0.458691
BraA01G000132.m1	BraA02G000564.m1	0.330571
BraA01G000132.m1	BraA02G000742.m1	0.472591
BraA01G000132.m1	BraA02G000813.m1	0.510636
BraA01G000132.m1	BraA02G000839.m1	0.329633
BraA01G000132.m1	BraA02G000843.m1	0.396418
BraA01G000132.m1	BraA02G001020.m1	0.413017
BraA01G000132.m1	BraA02G001422.m1	0.472531
BraA01G000132.m1	BraA02G001464.m1	0.386678
BraA01G000132.m1	BraA02G001510.m1	0.379966
BraA01G000132.m1	BraA02G001645.m1	0.431887
BraA01G000132.m1	BraA02G001928.m1	0.465616
BraA01G000132.m1	BraA02G002045.m1	0.381219
BraA01G000132.m1	BraA02G002275.m1	0.360632
BraA01G000132.m1	BraA02G002291.m1	0.450618
BraA01G000132.m1	BraA02G002541.m1	0.483029
BraA01G000132.m1	BraA02G002777.m1	0.452203
BraA01G000132.m1	BraA02G002968.m1	0.393404
BraA01G000132.m1	BraA02G003024.m1	0.351724
BraA01G000132.m1	BraA02G003795.m1	0.412085
BraA01G000132.m1	BraA02G003847.m1	0.452698
BraA01G000132.m1	BraA02G003900.m1	0.517822
BraA01G000132.m1	BraA02G003909.m1	0.433127
BraA01G000132.m1	BraA02G004022.m1	0.440235
BraA01G000132.m1	BraA02G004027.m1	0.336665
BraA01G000132.m1	BraA02G004083.m1	0.381724
BraA01G000132.m1	BraA02G004203.m1	0.49118
BraA01G000132.m1	BraA02G004388.m1	0.490755
BraA01G000132.m1	BraA02G004639.m1	0.322467
BraA01G000132.m1	BraA02G004661.m1	0.468277
BraA01G000132.m1	BraA02G004700.m1	0.454601
BraA01G000132.m1	BraA02G004741.m1	0.323263
BraA01G000132.m1	BraA02G004742.m1	0.478247
BraA01G000132.m1	BraA02G004785.m1	0.477642
BraA01G000132.m1	BraA02G004841.m1	0.35797
BraA01G000132.m1	BraA02G004930.m1	0.502981
BraA01G000132.m1	BraA02G004952.m1	0.400934
BraA01G000132.m1	BraA02G005058.m1	0.368785
BraA01G000132.m1	BraA02G005090.m1	0.366993
BraA01G000132.m1	BraA03G000014.m1	0.466868
BraA01G000132.m1	BraA03G000039.m1	0.413383
BraA01G000132.m1	BraA03G000081.m1	0.479849
BraA01G000132.m1	BraA03G000395.m1	0.450552
BraA01G000132.m1	BraA03G000774.m1	0.51004
BraA01G000132.m1	BraA03G000892.m1	0.400536
BraA01G000132.m1	BraA03G000931.m1	0.470414
BraA01G000132.m1	BraA03G000960.m1	0.378513
BraA01G000132.m1	BraA03G000975.m1	0.320516
BraA01G000132.m1	BraA03G001067.m1	0.418419
BraA01G000132.m1	BraA03G001218.m1	0.303524
BraA01G000132.m1	BraA03G001259.m1	0.368433
BraA01G000132.m1	BraA03G001290.m1	0.363991
BraA01G000132.m1	BraA03G001306.m1	0.433091
BraA01G000132.m1	BraA03G001445.m1	0.452417
BraA01G000132.m1	BraA03G001623.m1	0.486574
BraA01G000132.m1	BraA03G001754.m1	0.336813
BraA01G000132.m1	BraA03G001820.m1	0.322629
BraA01G000132.m1	BraA03G001885.m1	0.321631
BraA01G000132.m1	BraA03G002173.m1	0.314629
BraA01G000132.m1	BraA03G002290.m1	0.491198
BraA01G000132.m1	BraA03G002346.m1	0.433606
BraA01G000132.m1	BraA03G002392.m1	0.434618
BraA01G000132.m1	BraA03G002430.m1	0.50089
BraA01G000132.m1	BraA03G002488.m1	0.469006
BraA01G000132.m1	BraA03G002521.m1	0.396868
BraA01G000132.m1	BraA03G002537.m1	0.338948
BraA01G000132.m1	BraA03G002734.m1	0.352567
BraA01G000132.m1	BraA03G002737.m1	0.44766
BraA01G000132.m1	BraA03G002996.m1	0.341683
BraA01G000132.m1	BraA03G003143.m1	0.452612
BraA01G000132.m1	BraA03G003222.m1	0.525609
BraA01G000132.m1	BraA03G003282.m1	0.37584
BraA01G000132.m1	BraA03G003307.m1	0.483391
BraA01G000132.m1	BraA03G003309.m1	0.433775
BraA01G000132.m1	BraA03G003355.m1	0.53647
BraA01G000132.m1	BraA03G003356.m1	0.509222
BraA01G000132.m1	BraA03G003357.m1	0.504703
BraA01G000132.m1	BraA03G003424.m1	0.383694
BraA01G000132.m1	BraA03G003430.m1	0.471082
BraA01G000132.m1	BraA03G003673.m1	0.471943
BraA01G000132.m1	BraA03G003929.m1	0.459715
BraA01G000132.m1	BraA03G003991.m1	0.445727
BraA01G000132.m1	BraA03G004001.m1	0.475831
BraA01G000132.m1	BraA03G004013.m1	0.374774
BraA01G000132.m1	BraA03G004017.m1	0.448168
BraA01G000132.m1	BraA03G004039.m1	0.451038
BraA01G000132.m1	BraA03G004078.m1	0.366312
BraA01G000132.m1	BraA03G004092.m1	0.498658
BraA01G000132.m1	BraA03G004217.m1	0.360498
BraA01G000132.m1	BraA03G004250.m1	0.444947
BraA01G000132.m1	BraA03G004256.m1	0.358386
BraA01G000132.m1	BraA03G004257.m1	0.508535
BraA01G000132.m1	BraA03G004384.m1	0.5472
BraA01G000132.m1	BraA03G004520.m1	0.383412
BraA01G000132.m1	BraA03G004559.m1	0.464558
BraA01G000132.m1	BraA03G004612.m1	0.462166
BraA01G000132.m1	BraA03G005018.m1	0.331557
BraA01G000132.m1	BraA03G005128.m1	0.463642
BraA01G000132.m1	BraA03G005231.m1	0.547608
BraA01G000132.m1	BraA03G005423.m1	0.481778
BraA01G000132.m1	BraA03G005785.m1	0.403155
BraA01G000132.m1	BraA03G005934.m1	0.331365
BraA01G000132.m1	BraA03G005971.m1	0.506849
BraA01G000132.m1	BraA03G006454.m1	0.489978
BraA01G000132.m1	BraA03G006627.m1	0.560279
BraA01G000132.m1	BraA03G007161.m1	0.466585
BraA01G000132.m1	BraA03G007167.m1	0.443336
BraA01G000132.m1	BraA03G007191.m1	0.316584
BraA01G000132.m1	BraA04G000045.m1	0.462919
BraA01G000132.m1	BraA04G000047.m1	0.506413
BraA01G000132.m1	BraA04G000069.m1	0.370414
BraA01G000132.m1	BraA04G000212.m1	0.49214
BraA01G000132.m1	BraA04G000269.m1	0.499589
BraA01G000132.m1	BraA04G000369.m1	0.478787
BraA01G000132.m1	BraA04G000371.m1	0.472688
BraA01G000132.m1	BraA04G000372.m1	0.443543
BraA01G000132.m1	BraA04G000417.m1	0.309665
BraA01G000132.m1	BraA04G000435.m1	0.475558
BraA01G000132.m1	BraA04G000683.m1	0.432857
BraA01G000132.m1	BraA04G000828.m1	0.387724
BraA01G000132.m1	BraA04G000990.m1	0.327678
BraA01G000132.m1	BraA04G001178.m1	0.372842
BraA01G000132.m1	BraA04G001328.m1	0.451396
BraA01G000132.m1	BraA04G001353.m1	0.336166
BraA01G000132.m1	BraA04G001714.m1	0.30909
BraA01G000132.m1	BraA04G001788.m1	0.337117
BraA01G000132.m1	BraA04G001816.m1	0.44724
BraA01G000132.m1	BraA04G001828.m1	0.501027
BraA01G000132.m1	BraA04G002077.m1	0.458194
BraA01G000132.m1	BraA04G002624.m1	0.369123
BraA01G000132.m1	BraA04G002797.m1	0.471444
BraA01G000132.m1	BraA04G003151.m1	0.318111
BraA01G000132.m1	BraA04G003283.m1	0.472501
BraA01G000132.m1	BraA04G003613.m1	0.334929
BraA01G000132.m1	BraA04G003690.m1	0.471223
BraA01G000132.m1	BraA05G000079.m1	0.483677
BraA01G000132.m1	BraA05G000102.m1	0.312144
BraA01G000132.m1	BraA05G000214.m1	0.461333
BraA01G000132.m1	BraA05G000365.m1	0.344958
BraA01G000132.m1	BraA05G000453.m1	0.409017
BraA01G000132.m1	BraA05G000879.m1	0.538231
BraA01G000132.m1	BraA05G000925.m1	0.474006
BraA01G000132.m1	BraA05G001103.m1	0.349658
BraA01G000132.m1	BraA05G001397.m1	0.469165
BraA01G000132.m1	BraA05G001419.m1	0.42249
BraA01G000132.m1	BraA05G001827.m1	0.344875
BraA01G000132.m1	BraA05G002594.m1	0.458125
BraA01G000132.m1	BraA05G002773.m1	0.337842
BraA01G000132.m1	BraA05G003353.m1	0.467566
BraA01G000132.m1	BraA05G003711.m1	0.308853
BraA01G000132.m1	BraA05G003766.m1	0.480355
BraA01G000132.m1	BraA05G003810.m1	0.478522
BraA01G000132.m1	BraA05G003920.m1	0.48845
BraA01G000132.m1	BraA05G004061.m1	0.417259
BraA01G000132.m1	BraA05G004167.m1	0.421034
BraA01G000132.m1	BraA05G004373.m1	0.388177
BraA01G000132.m1	BraA05G004561.m1	0.429098
BraA01G000132.m1	BraA05G004585.m1	0.30422
BraA01G000132.m1	BraA05G004679.m1	0.320401
BraA01G000132.m1	BraA05G004825.m1	0.525381
BraA01G000132.m1	BraA06G000049.m1	0.399701
BraA01G000132.m1	BraA06G000078.m1	0.409562
BraA01G000132.m1	BraA06G000123.m1	0.387959
BraA01G000132.m1	BraA06G000135.m1	0.417542
BraA01G000132.m1	BraA06G000231.m1	0.434752
BraA01G000132.m1	BraA06G000448.m1	0.328896
BraA01G000132.m1	BraA06G000562.m1	0.315555
BraA01G000132.m1	BraA06G000845.m1	0.366775
BraA01G000132.m1	BraA06G001041.m1	0.384967
BraA01G000132.m1	BraA06G001046.m1	0.468796
BraA01G000132.m1	BraA06G001071.m1	0.392289
BraA01G000132.m1	BraA06G001136.m1	0.383453
BraA01G000132.m1	BraA06G001138.m1	0.505282
BraA01G000132.m1	BraA06G001354.m1	0.373227
BraA01G000132.m1	BraA06G001439.m1	0.356542
BraA01G000132.m1	BraA06G001589.m1	0.501671
BraA01G000132.m1	BraA06G001616.m1	0.39652
BraA01G000132.m1	BraA06G001650.m1	0.424382
BraA01G000132.m1	BraA06G001700.m1	0.540731
BraA01G000132.m1	BraA06G001762.m1	0.454556
BraA01G000132.m1	BraA06G001772.m1	0.486561
BraA01G000132.m1	BraA06G001828.m1	0.376773
BraA01G000132.m1	BraA06G001867.m1	0.481284
BraA01G000132.m1	BraA06G001871.m1	0.423194
BraA01G000132.m1	BraA06G001905.m1	0.337747
BraA01G000132.m1	BraA06G001945.m1	0.43061
BraA01G000132.m1	BraA06G002162.m1	0.355282
BraA01G000132.m1	BraA06G002213.m1	0.489642
BraA01G000132.m1	BraA06G002241.m1	0.485861
BraA01G000132.m1	BraA06G003155.m1	0.310165
BraA01G000132.m1	BraA06G003220.m1	0.337847
BraA01G000132.m1	BraA06G003331.m1	0.412656
BraA01G000132.m1	BraA06G003382.m1	0.436834
BraA01G000132.m1	BraA06G003439.m1	0.545914
BraA01G000132.m1	BraA06G003509.m1	0.370584
BraA01G000132.m1	BraA06G003542.m1	0.536527
BraA01G000132.m1	BraA06G003556.m1	0.384164
BraA01G000132.m1	BraA06G003588.m1	0.506086
BraA01G000132.m1	BraA06G003637.m1	0.478363
BraA01G000132.m1	BraA06G003710.m1	0.532815
BraA01G000132.m1	BraA06G003766.m1	0.448854
BraA01G000132.m1	BraA06G003774.m1	0.519474
BraA01G000132.m1	BraA06G003783.m1	0.503194
BraA01G000132.m1	BraA06G003804.m1	0.386544
BraA01G000132.m1	BraA06G004143.m1	0.332253
BraA01G000132.m1	BraA06G004159.m1	0.302269
BraA01G000132.m1	BraA06G004254.m1	0.462632
BraA01G000132.m1	BraA06G004415.m1	0.312284
BraA01G000132.m1	BraA06G004595.m1	0.411217
BraA01G000132.m1	BraA06G004655.m1	0.456758
BraA01G000132.m1	BraA06G004718.m1	0.545764
BraA01G000132.m1	BraA06G005113.m1	0.393669
BraA01G000132.m1	BraA06G005114.m1	0.492967
BraA01G000132.m1	BraA07G000220.m1	0.444616
BraA01G000132.m1	BraA07G000461.m1	0.507465
BraA01G000132.m1	BraA07G000480.m1	0.405444
BraA01G000132.m1	BraA07G000518.m1	0.433027
BraA01G000132.m1	BraA07G000524.m1	0.426808
BraA01G000132.m1	BraA07G000580.m1	0.340619
BraA01G000132.m1	BraA07G001328.m1	0.401281
BraA01G000132.m1	BraA07G001372.m1	0.40285
BraA01G000132.m1	BraA07G001440.m1	0.398981
BraA01G000132.m1	BraA07G001565.m1	0.510993
BraA01G000132.m1	BraA07G001690.m1	0.440233
BraA01G000132.m1	BraA07G001858.m1	0.3555
BraA01G000132.m1	BraA07G001910.m1	0.465232
BraA01G000132.m1	BraA07G001992.m1	0.508052
BraA01G000132.m1	BraA07G002296.m1	0.324875
BraA01G000132.m1	BraA07G002306.m1	0.498145
BraA01G000132.m1	BraA07G002425.m1	0.370753
BraA01G000132.m1	BraA07G002431.m1	0.369524
BraA01G000132.m1	BraA07G002443.m1	0.478582
BraA01G000132.m1	BraA07G002468.m1	0.503048
BraA01G000132.m1	BraA07G002721.m1	0.305535
BraA01G000132.m1	BraA07G002735.m1	0.421887
BraA01G000132.m1	BraA07G002749.m1	0.38805
BraA01G000132.m1	BraA07G002830.m1	0.322758
BraA01G000132.m1	BraA07G002882.m1	0.507411
BraA01G000132.m1	BraA07G002883.m1	0.478689
BraA01G000132.m1	BraA07G002930.m1	0.363532
BraA01G000132.m1	BraA07G003041.m1	0.385243
BraA01G000132.m1	BraA07G003077.m1	0.402126
BraA01G000132.m1	BraA07G003110.m1	0.515244
BraA01G000132.m1	BraA07G003157.m1	0.476916
BraA01G000132.m1	BraA07G003283.m1	0.416323
BraA01G000132.m1	BraA07G003362.m1	0.345406
BraA01G000132.m1	BraA07G003397.m1	0.48117
BraA01G000132.m1	BraA07G003470.m1	0.444661
BraA01G000132.m1	BraA07G003578.m1	0.487504
BraA01G000132.m1	BraA07G003719.m1	0.364193
BraA01G000132.m1	BraA07G003751.m1	0.311082
BraA01G000132.m1	BraA07G003759.m1	0.395587
BraA01G000132.m1	BraA07G003798.m1	0.455924
BraA01G000132.m1	BraA07G003847.m1	0.549359
BraA01G000132.m1	BraA07G003946.m1	0.397845
BraA01G000132.m1	BraA07G003954.m1	0.34813
BraA01G000132.m1	BraA07G004076.m1	0.360734
BraA01G000132.m1	BraA07G004092.m1	0.312977
BraA01G000132.m1	BraA07G004237.m1	0.428537
BraA01G000132.m1	BraA07G004239.m1	0.453841
BraA01G000132.m1	BraA07G004240.m1	0.451451
BraA01G000132.m1	BraA07G004262.m1	0.369864
BraA01G000132.m1	BraA07G004349.m1	0.359632
BraA01G000132.m1	BraA07G004354.m1	0.444771
BraA01G000132.m1	BraA07G004396.m1	0.548384
BraA01G000132.m1	BraA07G004609.m1	0.393025
BraA01G000132.m1	BraA08G000291.m1	0.542191
BraA01G000132.m1	BraA08G000399.m1	0.479199
BraA01G000132.m1	BraA08G001371.m1	0.42206
BraA01G000132.m1	BraA08G001560.m1	0.316991
BraA01G000132.m1	BraA08G001597.m1	0.328436
BraA01G000132.m1	BraA08G001708.m1	0.435901
BraA01G000132.m1	BraA08G001849.m1	0.430018
BraA01G000132.m1	BraA08G001883.m1	0.5358
BraA01G000132.m1	BraA08G001897.m1	0.409503
BraA01G000132.m1	BraA08G002120.m1	0.398601
BraA01G000132.m1	BraA08G002191.m1	0.477609
BraA01G000132.m1	BraA08G002218.m1	0.428272
BraA01G000132.m1	BraA08G002225.m1	0.344067
BraA01G000132.m1	BraA08G002330.m1	0.484327
BraA01G000132.m1	BraA08G002532.m1	0.441879
BraA01G000132.m1	BraA08G002546.m1	0.410056
BraA01G000132.m1	BraA08G002638.m1	0.494771
BraA01G000132.m1	BraA08G002866.m1	0.459848
BraA01G000132.m1	BraA08G002934.m1	0.456081
BraA01G000132.m1	BraA08G002999.m1	0.447934
BraA01G000132.m1	BraA08G003009.m1	0.518686
BraA01G000132.m1	BraA08G003012.m1	0.329371
BraA01G000132.m1	BraA08G003140.m1	0.378096
BraA01G000132.m1	BraA08G003383.m1	0.483195
BraA01G000132.m1	BraA08G003457.m1	0.388434
BraA01G000132.m1	BraA08G003458.m1	0.410549
BraA01G000132.m1	BraA08G003497.m1	0.478054
BraA01G000132.m1	BraA08G003552.m1	0.368625
BraA01G000132.m1	BraA08G003559.m1	0.395987
BraA01G000132.m1	BraA08G003745.m1	0.302974
BraA01G000132.m1	BraA08G003776.m1	0.324666
BraA01G000132.m1	BraA09G000058.m1	0.508352
BraA01G000132.m1	BraA09G000108.m1	0.302418
BraA01G000132.m1	BraA09G000123.m1	0.433853
BraA01G000132.m1	BraA09G000181.m1	0.411269
BraA01G000132.m1	BraA09G000240.m1	0.357202
BraA01G000132.m1	BraA09G000281.m1	0.371119
BraA01G000132.m1	BraA09G000521.m1	0.447281
BraA01G000132.m1	BraA09G000638.m1	0.375438
BraA01G000132.m1	BraA09G000650.m1	0.429939
BraA01G000132.m1	BraA09G000758.m1	0.502775
BraA01G000132.m1	BraA09G000765.m1	0.434758
BraA01G000132.m1	BraA09G000787.m1	0.460071
BraA01G000132.m1	BraA09G000968.m1	0.545581
BraA01G000132.m1	BraA09G000970.m1	0.489788
BraA01G000132.m1	BraA09G000980.m1	0.444408
BraA01G000132.m1	BraA09G001019.m1	0.464469
BraA01G000132.m1	BraA09G001254.m1	0.52125
BraA01G000132.m1	BraA09G001594.m1	0.511372
BraA01G000132.m1	BraA09G001658.m1	0.343759
BraA01G000132.m1	BraA09G001756.m1	0.325823
BraA01G000132.m1	BraA09G002025.m1	0.416766
BraA01G000132.m1	BraA09G002375.m1	0.380334
BraA01G000132.m1	BraA09G002402.m1	0.480707
BraA01G000132.m1	BraA09G002513.m1	0.419711
BraA01G000132.m1	BraA09G002552.m1	0.448697
BraA01G000132.m1	BraA09G002628.m1	0.431523
BraA01G000132.m1	BraA09G002676.m1	0.539985
BraA01G000132.m1	BraA09G002726.m1	0.306795
BraA01G000132.m1	BraA09G002886.m1	0.502956
BraA01G000132.m1	BraA09G002909.m1	0.470571
BraA01G000132.m1	BraA09G003019.m1	0.442141
BraA01G000132.m1	BraA09G003898.m1	0.479474
BraA01G000132.m1	BraA09G003949.m1	0.312175
BraA01G000132.m1	BraA09G004193.m1	0.463643
BraA01G000132.m1	BraA09G004389.m1	0.372924
BraA01G000132.m1	BraA09G004721.m1	0.537488
BraA01G000132.m1	BraA09G004867.m1	0.41104
BraA01G000132.m1	BraA09G004896.m1	0.30804
BraA01G000132.m1	BraA09G004935.m1	0.430109
BraA01G000132.m1	BraA09G005534.m1	0.507875
BraA01G000132.m1	BraA09G005791.m1	0.388323
BraA01G000132.m1	BraA09G005824.m1	0.321511
BraA01G000132.m1	BraA09G006133.m1	0.385175
BraA01G000132.m1	BraA09G006135.m1	0.495091
BraA01G000132.m1	BraA09G006154.m1	0.428304
BraA01G000132.m1	BraA09G006246.m1	0.461823
BraA01G000132.m1	BraA09G006321.m1	0.310567
BraA01G000132.m1	BraA09G006343.m1	0.429131
BraA01G000132.m1	BraA09G006387.m1	0.433091
BraA01G000132.m1	BraA09G006571.m1	0.307308
BraA01G000132.m1	BraA09G006600.m1	0.543682
BraA01G000132.m1	BraA09G006603.m1	0.451336
BraA01G000132.m1	BraA09G006773.m1	0.391368
BraA01G000132.m1	BraA09G006809.m1	0.455626
BraA01G000132.m1	BraA09G007183.m1	0.355534
BraA01G000132.m1	BraA09G007300.m1	0.452445
BraA01G000132.m1	BraA09G007329.m1	0.469696
BraA01G000132.m1	BraA09G007418.m1	0.346413
BraA01G000132.m1	BraA09G007516.m1	0.475004
BraA01G000132.m1	BraA10G000072.m1	0.417378
BraA01G000132.m1	BraA10G000136.m1	0.556086
BraA01G000132.m1	BraA10G000149.m1	0.49341
BraA01G000132.m1	BraA10G000150.m1	0.547324
BraA01G000132.m1	BraA10G000230.m1	0.314401
BraA01G000132.m1	BraA10G000280.m1	0.47215
BraA01G000132.m1	BraA10G000281.m1	0.514144
BraA01G000132.m1	BraA10G000556.m1	0.376162
BraA01G000132.m1	BraA10G000571.m1	0.428625
BraA01G000132.m1	BraA10G000603.m1	0.394136
BraA01G000132.m1	BraA10G000693.m1	0.346945
BraA01G000132.m1	BraA10G001066.m1	0.345772
BraA01G000132.m1	BraA10G001406.m1	0.488961
BraA01G000132.m1	BraA10G001504.m1	0.396553
BraA01G000132.m1	BraA10G001663.m1	0.37257
BraA01G000132.m1	BraA10G001714.m1	0.336183
BraA01G000132.m1	BraA10G001756.m1	0.436833
BraA01G000132.m1	BraA10G001858.m1	0.390015
BraA01G000132.m1	BraA10G001862.m1	0.415306
BraA01G000132.m1	BraA10G001964.m1	0.468888
BraA01G000132.m1	BraA10G001993.m1	0.44845
BraA01G000132.m1	BraA10G002078.m1	0.377253
BraA01G000132.m1	BraA10G002305.m1	0.415237
BraA01G000132.m1	BraA10G002318.m1	0.392664
BraA01G000132.m1	BraA10G002358.m1	0.381109
BraA01G000132.m1	BraA10G002359.m1	0.376341
BraA01G000132.m1	BraA10G002401.m1	0.453333
BraA01G000132.m1	BraA10G002491.m1	0.44702
BraA01G000132.m1	BraA10G002615.m1	0.327019
BraA01G000132.m1	BraA10G002728.m1	0.316596
BraA01G000132.m1	BraA10G002729.m1	0.481228
BraA01G000132.m1	BraA10G002903.m1	0.441572
BraA01G000132.m1	BraA10G002904.m1	0.345108
BraA01G000132.m1	BraA10G003030.m1	0.434746
BraA01G000132.m1	BraA10G003071.m1	0.416247
BraA01G000132.m1	BraA10G003078.m1	0.32374
BraA01G000132.m1	BraA10G003157.m1	0.402891
BraA01G000132.m1	BraA10G003303.m1	0.341479
BraA01G000132.m1	BraA10G003328.m1	0.33223
BraA01G000132.m1	BraA10G003332.m1	0.3384
BraA01G000132.m1	BraA10G003484.m1	0.322354
BraA01G000132.m1	BraA10G003572.m1	0.308571
BraA01G000134.m1	BraA01G000205.m1	0.503869
BraA01G000134.m1	BraA01G000233.m1	0.532685
BraA01G000134.m1	BraA01G000331.m1	0.561512
BraA01G000134.m1	BraA01G000465.m1	0.440336
BraA01G000134.m1	BraA01G000586.m1	0.455576
BraA01G000134.m1	BraA01G000687.m1	0.436183
BraA01G000134.m1	BraA01G000775.m1	0.527681
BraA01G000134.m1	BraA01G000814.m1	0.528748
BraA01G000134.m1	BraA01G000832.m1	0.361647
BraA01G000134.m1	BraA01G001041.m1	0.408973
BraA01G000134.m1	BraA01G001117.m1	0.48456
BraA01G000134.m1	BraA01G001337.m1	0.392593
BraA01G000134.m1	BraA01G001358.m1	0.5267
BraA01G000134.m1	BraA01G001371.m1	0.387454
BraA01G000134.m1	BraA01G001760.m1	0.399316
BraA01G000134.m1	BraA01G001763.m1	0.545169
BraA01G000134.m1	BraA01G001783.m1	0.546998
BraA01G000134.m1	BraA01G001907.m1	0.528777
BraA01G000134.m1	BraA01G001922.m1	0.328674
BraA01G000134.m1	BraA01G001974.m1	0.540261
BraA01G000134.m1	BraA01G001978.m1	0.441237
BraA01G000134.m1	BraA01G002052.m1	0.462727
BraA01G000134.m1	BraA01G002078.m1	0.502344
BraA01G000134.m1	BraA01G002137.m1	0.493467
BraA01G000134.m1	BraA01G002247.m1	0.512047
BraA01G000134.m1	BraA01G002405.m1	0.516456
BraA01G000134.m1	BraA01G002525.m1	0.417912
BraA01G000134.m1	BraA01G002607.m1	0.301727
BraA01G000134.m1	BraA01G003531.m1	0.533785
BraA01G000134.m1	BraA01G003924.m1	0.409792
BraA01G000134.m1	BraA01G004058.m1	0.423382
BraA01G000134.m1	BraA01G004482.m1	0.46105
BraA01G000134.m1	BraA01G004492.m1	0.475226
BraA01G000134.m1	BraA01G004523.m1	0.484324
BraA01G000134.m1	BraA01G004557.m1	0.553135
BraA01G000134.m1	BraA01G004559.m1	0.556052
BraA01G000134.m1	BraA01G004803.m1	0.393745
BraA01G000134.m1	BraA01G005028.m1	0.406593
BraA01G000134.m1	BraA01G005283.m1	0.483816
BraA01G000134.m1	BraA01G005292.m1	0.498765
BraA01G000134.m1	BraA02G000233.m1	0.303576
BraA01G000134.m1	BraA02G000540.m1	0.310621
BraA01G000134.m1	BraA02G000564.m1	0.373328
BraA01G000134.m1	BraA02G000742.m1	0.520742
BraA01G000134.m1	BraA02G000813.m1	0.513894
BraA01G000134.m1	BraA02G000839.m1	0.321706
BraA01G000134.m1	BraA02G000843.m1	0.456202
BraA01G000134.m1	BraA02G001020.m1	0.463774
BraA01G000134.m1	BraA02G001125.m1	0.354805
BraA01G000134.m1	BraA02G001422.m1	0.535966
BraA01G000134.m1	BraA02G001464.m1	0.421221
BraA01G000134.m1	BraA02G001510.m1	0.435528
BraA01G000134.m1	BraA02G001645.m1	0.507537
BraA01G000134.m1	BraA02G001928.m1	0.549549
BraA01G000134.m1	BraA02G002045.m1	0.452295
BraA01G000134.m1	BraA02G002275.m1	0.361038
BraA01G000134.m1	BraA02G002291.m1	0.49544
BraA01G000134.m1	BraA02G002427.m1	0.325163
BraA01G000134.m1	BraA02G002541.m1	0.535544
BraA01G000134.m1	BraA02G002777.m1	0.476774
BraA01G000134.m1	BraA02G002968.m1	0.482825
BraA01G000134.m1	BraA02G003024.m1	0.437495
BraA01G000134.m1	BraA02G003066.m1	0.338475
BraA01G000134.m1	BraA02G003565.m1	0.310514
BraA01G000134.m1	BraA02G003795.m1	0.478036
BraA01G000134.m1	BraA02G003847.m1	0.490321
BraA01G000134.m1	BraA02G003900.m1	0.548819
BraA01G000134.m1	BraA02G003909.m1	0.470933
BraA01G000134.m1	BraA02G004018.m1	0.324822
BraA01G000134.m1	BraA02G004022.m1	0.533182
BraA01G000134.m1	BraA02G004027.m1	0.384295
BraA01G000134.m1	BraA02G004083.m1	0.477627
BraA01G000134.m1	BraA02G004203.m1	0.553642
BraA01G000134.m1	BraA02G004388.m1	0.516806
BraA01G000134.m1	BraA02G004639.m1	0.336753
BraA01G000134.m1	BraA02G004661.m1	0.496808
BraA01G000134.m1	BraA02G004700.m1	0.493946
BraA01G000134.m1	BraA02G004741.m1	0.300954
BraA01G000134.m1	BraA02G004742.m1	0.503778
BraA01G000134.m1	BraA02G004785.m1	0.53013
BraA01G000134.m1	BraA02G004841.m1	0.413628
BraA01G000134.m1	BraA02G004930.m1	0.523359
BraA01G000134.m1	BraA02G004952.m1	0.397866
BraA01G000134.m1	BraA02G005058.m1	0.385076
BraA01G000134.m1	BraA02G005090.m1	0.394303
BraA01G000134.m1	BraA03G000014.m1	0.538808
BraA01G000134.m1	BraA03G000039.m1	0.490212
BraA01G000134.m1	BraA03G000081.m1	0.547584
BraA01G000134.m1	BraA03G000395.m1	0.500136
BraA01G000134.m1	BraA03G000774.m1	0.551607
BraA01G000134.m1	BraA03G000892.m1	0.467373
BraA01G000134.m1	BraA03G000900.m1	0.328781
BraA01G000134.m1	BraA03G000931.m1	0.521848
BraA01G000134.m1	BraA03G000960.m1	0.38371
BraA01G000134.m1	BraA03G000975.m1	0.382143
BraA01G000134.m1	BraA03G001067.m1	0.486755
BraA01G000134.m1	BraA03G001218.m1	0.337069
BraA01G000134.m1	BraA03G001259.m1	0.414164
BraA01G000134.m1	BraA03G001290.m1	0.442481
BraA01G000134.m1	BraA03G001306.m1	0.49942
BraA01G000134.m1	BraA03G001445.m1	0.493378
BraA01G000134.m1	BraA03G001623.m1	0.526434
BraA01G000134.m1	BraA03G001754.m1	0.386074
BraA01G000134.m1	BraA03G001820.m1	0.376395
BraA01G000134.m1	BraA03G001885.m1	0.34475
BraA01G000134.m1	BraA03G002173.m1	0.323897
BraA01G000134.m1	BraA03G002290.m1	0.52116
BraA01G000134.m1	BraA03G002346.m1	0.498032
BraA01G000134.m1	BraA03G002392.m1	0.462435
BraA01G000134.m1	BraA03G002430.m1	0.534089
BraA01G000134.m1	BraA03G002488.m1	0.480932
BraA01G000134.m1	BraA03G002521.m1	0.453922
BraA01G000134.m1	BraA03G002537.m1	0.371772
BraA01G000134.m1	BraA03G002734.m1	0.403284
BraA01G000134.m1	BraA03G002737.m1	0.50466
BraA01G000134.m1	BraA03G002996.m1	0.392022
BraA01G000134.m1	BraA03G003143.m1	0.46117
BraA01G000134.m1	BraA03G003222.m1	0.541856
BraA01G000134.m1	BraA03G003282.m1	0.476276
BraA01G000134.m1	BraA03G003307.m1	0.540031
BraA01G000134.m1	BraA03G003308.m1	0.320685
BraA01G000134.m1	BraA03G003309.m1	0.526538
BraA01G000134.m1	BraA03G003355.m1	0.551665
BraA01G000134.m1	BraA03G003356.m1	0.557737
BraA01G000134.m1	BraA03G003357.m1	0.55246
BraA01G000134.m1	BraA03G003424.m1	0.394718
BraA01G000134.m1	BraA03G003430.m1	0.510659
BraA01G000134.m1	BraA03G003673.m1	0.512681
BraA01G000134.m1	BraA03G003711.m1	0.339788
BraA01G000134.m1	BraA03G003929.m1	0.511204
BraA01G000134.m1	BraA03G003991.m1	0.494261
BraA01G000134.m1	BraA03G004001.m1	0.506508
BraA01G000134.m1	BraA03G004013.m1	0.393832
BraA01G000134.m1	BraA03G004017.m1	0.485265
BraA01G000134.m1	BraA03G004039.m1	0.490718
BraA01G000134.m1	BraA03G004078.m1	0.39503
BraA01G000134.m1	BraA03G004092.m1	0.540323
BraA01G000134.m1	BraA03G004217.m1	0.342096
BraA01G000134.m1	BraA03G004250.m1	0.539366
BraA01G000134.m1	BraA03G004256.m1	0.368347
BraA01G000134.m1	BraA03G004257.m1	0.545196
BraA01G000134.m1	BraA03G004384.m1	0.554731
BraA01G000134.m1	BraA03G004520.m1	0.406535
BraA01G000134.m1	BraA03G004559.m1	0.543334
BraA01G000134.m1	BraA03G004560.m1	0.339306
BraA01G000134.m1	BraA03G004612.m1	0.501838
BraA01G000134.m1	BraA03G005018.m1	0.348498
BraA01G000134.m1	BraA03G005128.m1	0.54158
BraA01G000134.m1	BraA03G005231.m1	0.547789
BraA01G000134.m1	BraA03G005423.m1	0.541839
BraA01G000134.m1	BraA03G005639.m1	0.311789
BraA01G000134.m1	BraA03G005785.m1	0.398058
BraA01G000134.m1	BraA03G005934.m1	0.316541
BraA01G000134.m1	BraA03G005971.m1	0.557135
BraA01G000134.m1	BraA03G006454.m1	0.529382
BraA01G000134.m1	BraA03G006561.m1	0.306823
BraA01G000134.m1	BraA03G006627.m1	0.570233
BraA01G000134.m1	BraA03G007161.m1	0.509203
BraA01G000134.m1	BraA03G007167.m1	0.527695
BraA01G000134.m1	BraA03G007191.m1	0.338682
BraA01G000134.m1	BraA04G000045.m1	0.505861
BraA01G000134.m1	BraA04G000047.m1	0.543994
BraA01G000134.m1	BraA04G000069.m1	0.439005
BraA01G000134.m1	BraA04G000212.m1	0.531555
BraA01G000134.m1	BraA04G000269.m1	0.539517
BraA01G000134.m1	BraA04G000369.m1	0.517335
BraA01G000134.m1	BraA04G000371.m1	0.502047
BraA01G000134.m1	BraA04G000372.m1	0.455046
BraA01G000134.m1	BraA04G000417.m1	0.349514
BraA01G000134.m1	BraA04G000435.m1	0.557954
BraA01G000134.m1	BraA04G000683.m1	0.492809
BraA01G000134.m1	BraA04G000828.m1	0.444654
BraA01G000134.m1	BraA04G000990.m1	0.37341
BraA01G000134.m1	BraA04G001178.m1	0.420604
BraA01G000134.m1	BraA04G001328.m1	0.508792
BraA01G000134.m1	BraA04G001353.m1	0.360542
BraA01G000134.m1	BraA04G001788.m1	0.444676
BraA01G000134.m1	BraA04G001816.m1	0.498029
BraA01G000134.m1	BraA04G001818.m1	0.324999
BraA01G000134.m1	BraA04G001828.m1	0.519519
BraA01G000134.m1	BraA04G002077.m1	0.5367
BraA01G000134.m1	BraA04G002118.m1	0.340294
BraA01G000134.m1	BraA04G002624.m1	0.409441
BraA01G000134.m1	BraA04G002797.m1	0.555085
BraA01G000134.m1	BraA04G003151.m1	0.317387
BraA01G000134.m1	BraA04G003283.m1	0.533051
BraA01G000134.m1	BraA04G003613.m1	0.410294
BraA01G000134.m1	BraA04G003690.m1	0.511005
BraA01G000134.m1	BraA05G000079.m1	0.553583
BraA01G000134.m1	BraA05G000102.m1	0.372027
BraA01G000134.m1	BraA05G000214.m1	0.510971
BraA01G000134.m1	BraA05G000320.m1	0.334993
BraA01G000134.m1	BraA05G000365.m1	0.394251
BraA01G000134.m1	BraA05G000453.m1	0.492134
BraA01G000134.m1	BraA05G000463.m1	0.320904
BraA01G000134.m1	BraA05G000879.m1	0.556876
BraA01G000134.m1	BraA05G000925.m1	0.529185
BraA01G000134.m1	BraA05G001103.m1	0.458834
BraA01G000134.m1	BraA05G001397.m1	0.549698
BraA01G000134.m1	BraA05G001419.m1	0.493269
BraA01G000134.m1	BraA05G001597.m1	0.322585
BraA01G000134.m1	BraA05G001827.m1	0.397421
BraA01G000134.m1	BraA05G002594.m1	0.514228
BraA01G000134.m1	BraA05G002773.m1	0.397545
BraA01G000134.m1	BraA05G003353.m1	0.535791
BraA01G000134.m1	BraA05G003426.m1	0.354113
BraA01G000134.m1	BraA05G003711.m1	0.346663
BraA01G000134.m1	BraA05G003714.m1	0.340272
BraA01G000134.m1	BraA05G003766.m1	0.560482
BraA01G000134.m1	BraA05G003810.m1	0.531756
BraA01G000134.m1	BraA05G003920.m1	0.532973
BraA01G000134.m1	BraA05G004061.m1	0.437661
BraA01G000134.m1	BraA05G004167.m1	0.453187
BraA01G000134.m1	BraA05G004373.m1	0.405088
BraA01G000134.m1	BraA05G004561.m1	0.478756
BraA01G000134.m1	BraA05G004585.m1	0.343106
BraA01G000134.m1	BraA05G004679.m1	0.391213
BraA01G000134.m1	BraA05G004825.m1	0.544938
BraA01G000134.m1	BraA06G000049.m1	0.459075
BraA01G000134.m1	BraA06G000078.m1	0.46535
BraA01G000134.m1	BraA06G000123.m1	0.404278
BraA01G000134.m1	BraA06G000135.m1	0.488339
BraA01G000134.m1	BraA06G000231.m1	0.494628
BraA01G000134.m1	BraA06G000310.m1	0.33348
BraA01G000134.m1	BraA06G000448.m1	0.338757
BraA01G000134.m1	BraA06G000562.m1	0.367397
BraA01G000134.m1	BraA06G000845.m1	0.367976
BraA01G000134.m1	BraA06G001041.m1	0.44313
BraA01G000134.m1	BraA06G001046.m1	0.545452
BraA01G000134.m1	BraA06G001071.m1	0.431471
BraA01G000134.m1	BraA06G001136.m1	0.463728
BraA01G000134.m1	BraA06G001138.m1	0.545855
BraA01G000134.m1	BraA06G001354.m1	0.474701
BraA01G000134.m1	BraA06G001439.m1	0.409723
BraA01G000134.m1	BraA06G001589.m1	0.549094
BraA01G000134.m1	BraA06G001616.m1	0.435132
BraA01G000134.m1	BraA06G001650.m1	0.468949
BraA01G000134.m1	BraA06G001700.m1	0.551623
BraA01G000134.m1	BraA06G001762.m1	0.546001
BraA01G000134.m1	BraA06G001772.m1	0.543047
BraA01G000134.m1	BraA06G001828.m1	0.432787
BraA01G000134.m1	BraA06G001867.m1	0.529093
BraA01G000134.m1	BraA06G001871.m1	0.499211
BraA01G000134.m1	BraA06G001905.m1	0.393422
BraA01G000134.m1	BraA06G001945.m1	0.485583
BraA01G000134.m1	BraA06G001963.m1	0.320362
BraA01G000134.m1	BraA06G002073.m1	0.35674
BraA01G000134.m1	BraA06G002162.m1	0.394428
BraA01G000134.m1	BraA06G002213.m1	0.541312
BraA01G000134.m1	BraA06G002241.m1	0.532978
BraA01G000134.m1	BraA06G003155.m1	0.386421
BraA01G000134.m1	BraA06G003220.m1	0.401856
BraA01G000134.m1	BraA06G003331.m1	0.447955
BraA01G000134.m1	BraA06G003382.m1	0.491124
BraA01G000134.m1	BraA06G003439.m1	0.550561
BraA01G000134.m1	BraA06G003508.m1	0.310319
BraA01G000134.m1	BraA06G003509.m1	0.444818
BraA01G000134.m1	BraA06G003542.m1	0.55068
BraA01G000134.m1	BraA06G003556.m1	0.465815
BraA01G000134.m1	BraA06G003588.m1	0.551855
BraA01G000134.m1	BraA06G003637.m1	0.493872
BraA01G000134.m1	BraA06G003710.m1	0.540536
BraA01G000134.m1	BraA06G003766.m1	0.463099
BraA01G000134.m1	BraA06G003774.m1	0.551076
BraA01G000134.m1	BraA06G003783.m1	0.553214
BraA01G000134.m1	BraA06G003804.m1	0.428239
BraA01G000134.m1	BraA06G004143.m1	0.396936
BraA01G000134.m1	BraA06G004159.m1	0.34915
BraA01G000134.m1	BraA06G004254.m1	0.532878
BraA01G000134.m1	BraA06G004415.m1	0.382325
BraA01G000134.m1	BraA06G004595.m1	0.420108
BraA01G000134.m1	BraA06G004655.m1	0.538212
BraA01G000134.m1	BraA06G004718.m1	0.550482
BraA01G000134.m1	BraA06G005113.m1	0.427576
BraA01G000134.m1	BraA06G005114.m1	0.541905
BraA01G000134.m1	BraA07G000220.m1	0.472267
BraA01G000134.m1	BraA07G000461.m1	0.549669
BraA01G000134.m1	BraA07G000480.m1	0.480656
BraA01G000134.m1	BraA07G000518.m1	0.491644
BraA01G000134.m1	BraA07G000524.m1	0.505537
BraA01G000134.m1	BraA07G000580.m1	0.427766
BraA01G000134.m1	BraA07G000709.m1	0.335102
BraA01G000134.m1	BraA07G000806.m1	0.315472
BraA01G000134.m1	BraA07G001121.m1	0.346914
BraA01G000134.m1	BraA07G001328.m1	0.44696
BraA01G000134.m1	BraA07G001372.m1	0.395055
BraA01G000134.m1	BraA07G001440.m1	0.43439
BraA01G000134.m1	BraA07G001565.m1	0.523274
BraA01G000134.m1	BraA07G001690.m1	0.52557
BraA01G000134.m1	BraA07G001850.m1	0.30634
BraA01G000134.m1	BraA07G001858.m1	0.348201
BraA01G000134.m1	BraA07G001910.m1	0.546774
BraA01G000134.m1	BraA07G001992.m1	0.539645
BraA01G000134.m1	BraA07G002296.m1	0.405997
BraA01G000134.m1	BraA07G002306.m1	0.554447
BraA01G000134.m1	BraA07G002325.m1	0.381777
BraA01G000134.m1	BraA07G002411.m1	0.339267
BraA01G000134.m1	BraA07G002425.m1	0.399359
BraA01G000134.m1	BraA07G002431.m1	0.428419
BraA01G000134.m1	BraA07G002443.m1	0.543608
BraA01G000134.m1	BraA07G002468.m1	0.548787
BraA01G000134.m1	BraA07G002721.m1	0.359899
BraA01G000134.m1	BraA07G002735.m1	0.511337
BraA01G000134.m1	BraA07G002749.m1	0.381217
BraA01G000134.m1	BraA07G002830.m1	0.382221
BraA01G000134.m1	BraA07G002882.m1	0.519857
BraA01G000134.m1	BraA07G002883.m1	0.528637
BraA01G000134.m1	BraA07G002930.m1	0.403891
BraA01G000134.m1	BraA07G003041.m1	0.442939
BraA01G000134.m1	BraA07G003077.m1	0.485046
BraA01G000134.m1	BraA07G003110.m1	0.547967
BraA01G000134.m1	BraA07G003134.m1	0.32636
BraA01G000134.m1	BraA07G003157.m1	0.510374
BraA01G000134.m1	BraA07G003283.m1	0.494324
BraA01G000134.m1	BraA07G003362.m1	0.382674
BraA01G000134.m1	BraA07G003397.m1	0.517729
BraA01G000134.m1	BraA07G003470.m1	0.446305
BraA01G000134.m1	BraA07G003578.m1	0.494563
BraA01G000134.m1	BraA07G003719.m1	0.387326
BraA01G000134.m1	BraA07G003751.m1	0.393723
BraA01G000134.m1	BraA07G003759.m1	0.434427
BraA01G000134.m1	BraA07G003798.m1	0.506923
BraA01G000134.m1	BraA07G003847.m1	0.55808
BraA01G000134.m1	BraA07G003946.m1	0.462667
BraA01G000134.m1	BraA07G003954.m1	0.386697
BraA01G000134.m1	BraA07G004001.m1	0.301854
BraA01G000134.m1	BraA07G004076.m1	0.410675
BraA01G000134.m1	BraA07G004092.m1	0.376594
BraA01G000134.m1	BraA07G004237.m1	0.454201
BraA01G000134.m1	BraA07G004239.m1	0.476458
BraA01G000134.m1	BraA07G004240.m1	0.499186
BraA01G000134.m1	BraA07G004262.m1	0.415941
BraA01G000134.m1	BraA07G004349.m1	0.427162
BraA01G000134.m1	BraA07G004354.m1	0.514064
BraA01G000134.m1	BraA07G004396.m1	0.551079
BraA01G000134.m1	BraA07G004609.m1	0.448682
BraA01G000134.m1	BraA08G000291.m1	0.55429
BraA01G000134.m1	BraA08G000399.m1	0.499578
BraA01G000134.m1	BraA08G000950.m1	0.332654
BraA01G000134.m1	BraA08G001130.m1	0.310348
BraA01G000134.m1	BraA08G001371.m1	0.491317
BraA01G000134.m1	BraA08G001560.m1	0.369852
BraA01G000134.m1	BraA08G001597.m1	0.343441
BraA01G000134.m1	BraA08G001708.m1	0.488101
BraA01G000134.m1	BraA08G001849.m1	0.485881
BraA01G000134.m1	BraA08G001883.m1	0.549304
BraA01G000134.m1	BraA08G001897.m1	0.467367
BraA01G000134.m1	BraA08G002120.m1	0.42598
BraA01G000134.m1	BraA08G002191.m1	0.533928
BraA01G000134.m1	BraA08G002218.m1	0.51059
BraA01G000134.m1	BraA08G002225.m1	0.408798
BraA01G000134.m1	BraA08G002330.m1	0.534044
BraA01G000134.m1	BraA08G002532.m1	0.537251
BraA01G000134.m1	BraA08G002546.m1	0.444852
BraA01G000134.m1	BraA08G002638.m1	0.561153
BraA01G000134.m1	BraA08G002866.m1	0.536432
BraA01G000134.m1	BraA08G002934.m1	0.495229
BraA01G000134.m1	BraA08G002999.m1	0.494487
BraA01G000134.m1	BraA08G003009.m1	0.557385
BraA01G000134.m1	BraA08G003012.m1	0.333666
BraA01G000134.m1	BraA08G003140.m1	0.433403
BraA01G000134.m1	BraA08G003319.m1	0.30463
BraA01G000134.m1	BraA08G003383.m1	0.508438
BraA01G000134.m1	BraA08G003457.m1	0.461435
BraA01G000134.m1	BraA08G003458.m1	0.447962
BraA01G000134.m1	BraA08G003497.m1	0.494268
BraA01G000134.m1	BraA08G003552.m1	0.436369
BraA01G000134.m1	BraA08G003559.m1	0.491342
BraA01G000134.m1	BraA08G003745.m1	0.360798
BraA01G000134.m1	BraA08G003776.m1	0.3891
BraA01G000134.m1	BraA09G000029.m1	0.334617
BraA01G000134.m1	BraA09G000058.m1	0.547926
BraA01G000134.m1	BraA09G000108.m1	0.348609
BraA01G000134.m1	BraA09G000123.m1	0.492877
BraA01G000134.m1	BraA09G000181.m1	0.432821
BraA01G000134.m1	BraA09G000240.m1	0.429361
BraA01G000134.m1	BraA09G000281.m1	0.439788
BraA01G000134.m1	BraA09G000521.m1	0.519927
BraA01G000134.m1	BraA09G000638.m1	0.428762
BraA01G000134.m1	BraA09G000650.m1	0.480344
BraA01G000134.m1	BraA09G000758.m1	0.539973
BraA01G000134.m1	BraA09G000765.m1	0.508617
BraA01G000134.m1	BraA09G000787.m1	0.527173
BraA01G000134.m1	BraA09G000938.m1	0.342807
BraA01G000134.m1	BraA09G000968.m1	0.552893
BraA01G000134.m1	BraA09G000970.m1	0.545689
BraA01G000134.m1	BraA09G000980.m1	0.483443
BraA01G000134.m1	BraA09G001019.m1	0.538652
BraA01G000134.m1	BraA09G001254.m1	0.542261
BraA01G000134.m1	BraA09G001480.m1	0.359783
BraA01G000134.m1	BraA09G001538.m1	0.310366
BraA01G000134.m1	BraA09G001594.m1	0.537474
BraA01G000134.m1	BraA09G001658.m1	0.411967
BraA01G000134.m1	BraA09G001756.m1	0.382883
BraA01G000134.m1	BraA09G002025.m1	0.46934
BraA01G000134.m1	BraA09G002375.m1	0.41805
BraA01G000134.m1	BraA09G002402.m1	0.540942
BraA01G000134.m1	BraA09G002513.m1	0.509419
BraA01G000134.m1	BraA09G002552.m1	0.506377
BraA01G000134.m1	BraA09G002628.m1	0.510339
BraA01G000134.m1	BraA09G002676.m1	0.549165
BraA01G000134.m1	BraA09G002726.m1	0.343553
BraA01G000134.m1	BraA09G002886.m1	0.53932
BraA01G000134.m1	BraA09G002909.m1	0.509316
BraA01G000134.m1	BraA09G003019.m1	0.510381
BraA01G000134.m1	BraA09G003898.m1	0.554427
BraA01G000134.m1	BraA09G003949.m1	0.376867
BraA01G000134.m1	BraA09G004193.m1	0.462705
BraA01G000134.m1	BraA09G004389.m1	0.421419
BraA01G000134.m1	BraA09G004551.m1	0.324839
BraA01G000134.m1	BraA09G004721.m1	0.546176
BraA01G000134.m1	BraA09G004867.m1	0.437479
BraA01G000134.m1	BraA09G004896.m1	0.363406
BraA01G000134.m1	BraA09G004935.m1	0.474889
BraA01G000134.m1	BraA09G005534.m1	0.556205
BraA01G000134.m1	BraA09G005791.m1	0.366668
BraA01G000134.m1	BraA09G005824.m1	0.346786
BraA01G000134.m1	BraA09G006133.m1	0.393863
BraA01G000134.m1	BraA09G006135.m1	0.540123
BraA01G000134.m1	BraA09G006154.m1	0.442157
BraA01G000134.m1	BraA09G006246.m1	0.544
BraA01G000134.m1	BraA09G006321.m1	0.327596
BraA01G000134.m1	BraA09G006343.m1	0.486741
BraA01G000134.m1	BraA09G006387.m1	0.50157
BraA01G000134.m1	BraA09G006571.m1	0.366811
BraA01G000134.m1	BraA09G006600.m1	0.557625
BraA01G000134.m1	BraA09G006603.m1	0.542648
BraA01G000134.m1	BraA09G006773.m1	0.461688
BraA01G000134.m1	BraA09G006809.m1	0.53474
BraA01G000134.m1	BraA09G006940.m1	0.326879
BraA01G000134.m1	BraA09G007183.m1	0.412986
BraA01G000134.m1	BraA09G007300.m1	0.508922
BraA01G000134.m1	BraA09G007329.m1	0.529243
BraA01G000134.m1	BraA09G007418.m1	0.412014
BraA01G000134.m1	BraA09G007516.m1	0.513883
BraA01G000134.m1	BraA10G000045.m1	0.329351
BraA01G000134.m1	BraA10G000072.m1	0.434251
BraA01G000134.m1	BraA10G000136.m1	0.566201
BraA01G000134.m1	BraA10G000149.m1	0.518209
BraA01G000134.m1	BraA10G000150.m1	0.553542
BraA01G000134.m1	BraA10G000230.m1	0.388208
BraA01G000134.m1	BraA10G000280.m1	0.54736
BraA01G000134.m1	BraA10G000281.m1	0.547409
BraA01G000134.m1	BraA10G000556.m1	0.366898
BraA01G000134.m1	BraA10G000571.m1	0.453705
BraA01G000134.m1	BraA10G000603.m1	0.437409
BraA01G000134.m1	BraA10G000693.m1	0.386784
BraA01G000134.m1	BraA10G001066.m1	0.352078
BraA01G000134.m1	BraA10G001406.m1	0.520111
BraA01G000134.m1	BraA10G001421.m1	0.308387
BraA01G000134.m1	BraA10G001504.m1	0.440735
BraA01G000134.m1	BraA10G001663.m1	0.451211
BraA01G000134.m1	BraA10G001714.m1	0.362377
BraA01G000134.m1	BraA10G001756.m1	0.505299
BraA01G000134.m1	BraA10G001858.m1	0.420817
BraA01G000134.m1	BraA10G001862.m1	0.456132
BraA01G000134.m1	BraA10G001964.m1	0.529444
BraA01G000134.m1	BraA10G001993.m1	0.460492
BraA01G000134.m1	BraA10G002078.m1	0.40588
BraA01G000134.m1	BraA10G002305.m1	0.454272
BraA01G000134.m1	BraA10G002318.m1	0.426193
BraA01G000134.m1	BraA10G002358.m1	0.430073
BraA01G000134.m1	BraA10G002359.m1	0.438023
BraA01G000134.m1	BraA10G002401.m1	0.484442
BraA01G000134.m1	BraA10G002491.m1	0.538774
BraA01G000134.m1	BraA10G002536.m1	0.318469
BraA01G000134.m1	BraA10G002615.m1	0.375788
BraA01G000134.m1	BraA10G002689.m1	0.342033
BraA01G000134.m1	BraA10G002728.m1	0.364233
BraA01G000134.m1	BraA10G002729.m1	0.542741
BraA01G000134.m1	BraA10G002757.m1	0.305501
BraA01G000134.m1	BraA10G002903.m1	0.443351
BraA01G000134.m1	BraA10G002904.m1	0.341559
BraA01G000134.m1	BraA10G003012.m1	0.307941
BraA01G000134.m1	BraA10G003030.m1	0.435646
BraA01G000134.m1	BraA10G003071.m1	0.4928
BraA01G000134.m1	BraA10G003078.m1	0.380296
BraA01G000134.m1	BraA10G003157.m1	0.477006
BraA01G000134.m1	BraA10G003203.m1	0.308815
BraA01G000134.m1	BraA10G003303.m1	0.356311
BraA01G000134.m1	BraA10G003328.m1	0.385614
BraA01G000134.m1	BraA10G003332.m1	0.373892
BraA01G000134.m1	BraA10G003355.m1	0.314122
BraA01G000134.m1	BraA10G003484.m1	0.380054
BraA01G000134.m1	BraA10G003572.m1	0.367672
BraA01G000159.m1	BraA01G004648.m1	0.318279
BraA01G000159.m1	BraA02G002237.m1	0.311395
BraA01G000159.m1	BraA02G004275.m1	0.305827
BraA01G000159.m1	BraA03G004312.m1	0.302194
BraA01G000159.m1	BraA05G002148.m1	0.300358
BraA01G000159.m1	BraA07G003258.m1	0.304256
BraA01G000159.m1	BraA09G000949.m1	0.300549
BraA01G000159.m1	BraA09G005429.m1	0.31024
BraA01G000159.m1	BraA09G006106.m1	0.301856
BraA01G000174.m1	BraA08G003034.m1	0.312032
BraA01G000193.m1	BraA07G004239.m1	0.312362
BraA01G000193.m1	BraA10G002318.m1	0.311378
BraA01G000205.m1	BraA01G000233.m1	0.352515
BraA01G000205.m1	BraA01G000331.m1	0.3318
BraA01G000205.m1	BraA01G000465.m1	0.334483
BraA01G000205.m1	BraA01G000586.m1	0.405618
BraA01G000205.m1	BraA01G000775.m1	0.413457
BraA01G000205.m1	BraA01G000814.m1	0.313254
BraA01G000205.m1	BraA01G001041.m1	0.346127
BraA01G000205.m1	BraA01G001358.m1	0.316058
BraA01G000205.m1	BraA01G001760.m1	0.381318
BraA01G000205.m1	BraA01G001763.m1	0.446395
BraA01G000205.m1	BraA01G001783.m1	0.495059
BraA01G000205.m1	BraA01G001907.m1	0.452018
BraA01G000205.m1	BraA01G001974.m1	0.399049
BraA01G000205.m1	BraA01G002078.m1	0.321573
BraA01G000205.m1	BraA01G002247.m1	0.411353
BraA01G000205.m1	BraA01G002405.m1	0.406215
BraA01G000205.m1	BraA01G002525.m1	0.310128
BraA01G000205.m1	BraA01G003531.m1	0.393231
BraA01G000205.m1	BraA01G004058.m1	0.401442
BraA01G000205.m1	BraA01G004492.m1	0.402008
BraA01G000205.m1	BraA01G004523.m1	0.392317
BraA01G000205.m1	BraA01G004557.m1	0.543908
BraA01G000205.m1	BraA01G004559.m1	0.543971
BraA01G000205.m1	BraA01G005028.m1	0.390865
BraA01G000205.m1	BraA01G005283.m1	0.307008
BraA01G000205.m1	BraA01G005292.m1	0.370907
BraA01G000205.m1	BraA02G000742.m1	0.405596
BraA01G000205.m1	BraA02G000813.m1	0.478346
BraA01G000205.m1	BraA02G000843.m1	0.39665
BraA01G000205.m1	BraA02G001020.m1	0.30766
BraA01G000205.m1	BraA02G001422.m1	0.369009
BraA01G000205.m1	BraA02G001510.m1	0.408878
BraA01G000205.m1	BraA02G001645.m1	0.335433
BraA01G000205.m1	BraA02G001928.m1	0.458253
BraA01G000205.m1	BraA02G002291.m1	0.320878
BraA01G000205.m1	BraA02G002541.m1	0.404039
BraA01G000205.m1	BraA02G002777.m1	0.414894
BraA01G000205.m1	BraA02G002968.m1	0.322468
BraA01G000205.m1	BraA02G003024.m1	0.328381
BraA01G000205.m1	BraA02G003847.m1	0.363312
BraA01G000205.m1	BraA02G003900.m1	0.522529
BraA01G000205.m1	BraA02G003909.m1	0.363175
BraA01G000205.m1	BraA02G004022.m1	0.387309
BraA01G000205.m1	BraA02G004083.m1	0.32889
BraA01G000205.m1	BraA02G004203.m1	0.461158
BraA01G000205.m1	BraA02G004388.m1	0.476056
BraA01G000205.m1	BraA02G004661.m1	0.347315
BraA01G000205.m1	BraA02G004700.m1	0.315588
BraA01G000205.m1	BraA02G004785.m1	0.39239
BraA01G000205.m1	BraA02G004930.m1	0.53139
BraA01G000205.m1	BraA03G000014.m1	0.349427
BraA01G000205.m1	BraA03G000039.m1	0.337757
BraA01G000205.m1	BraA03G000081.m1	0.309124
BraA01G000205.m1	BraA03G000395.m1	0.309359
BraA01G000205.m1	BraA03G000774.m1	0.486337
BraA01G000205.m1	BraA03G000892.m1	0.442237
BraA01G000205.m1	BraA03G000931.m1	0.300462
BraA01G000205.m1	BraA03G001067.m1	0.366732
BraA01G000205.m1	BraA03G001290.m1	0.325848
BraA01G000205.m1	BraA03G001306.m1	0.32318
BraA01G000205.m1	BraA03G001445.m1	0.329799
BraA01G000205.m1	BraA03G001623.m1	0.325585
BraA01G000205.m1	BraA03G002290.m1	0.515093
BraA01G000205.m1	BraA03G002346.m1	0.316491
BraA01G000205.m1	BraA03G002430.m1	0.321353
BraA01G000205.m1	BraA03G002488.m1	0.453011
BraA01G000205.m1	BraA03G002521.m1	0.416503
BraA01G000205.m1	BraA03G002737.m1	0.318557
BraA01G000205.m1	BraA03G002996.m1	0.376425
BraA01G000205.m1	BraA03G003143.m1	0.471078
BraA01G000205.m1	BraA03G003222.m1	0.543898
BraA01G000205.m1	BraA03G003282.m1	0.350799
BraA01G000205.m1	BraA03G003307.m1	0.451283
BraA01G000205.m1	BraA03G003308.m1	0.329891
BraA01G000205.m1	BraA03G003309.m1	0.397967
BraA01G000205.m1	BraA03G003355.m1	0.475274
BraA01G000205.m1	BraA03G003356.m1	0.47479
BraA01G000205.m1	BraA03G003357.m1	0.407117
BraA01G000205.m1	BraA03G003430.m1	0.412993
BraA01G000205.m1	BraA03G003673.m1	0.444735
BraA01G000205.m1	BraA03G003929.m1	0.371852
BraA01G000205.m1	BraA03G004001.m1	0.324199
BraA01G000205.m1	BraA03G004017.m1	0.431103
BraA01G000205.m1	BraA03G004092.m1	0.406382
BraA01G000205.m1	BraA03G004250.m1	0.382616
BraA01G000205.m1	BraA03G004257.m1	0.485502
BraA01G000205.m1	BraA03G004384.m1	0.494747
BraA01G000205.m1	BraA03G004559.m1	0.462014
BraA01G000205.m1	BraA03G004612.m1	0.337398
BraA01G000205.m1	BraA03G005128.m1	0.440648
BraA01G000205.m1	BraA03G005231.m1	0.494073
BraA01G000205.m1	BraA03G005423.m1	0.461
BraA01G000205.m1	BraA03G005971.m1	0.375536
BraA01G000205.m1	BraA03G006454.m1	0.303696
BraA01G000205.m1	BraA03G006627.m1	0.541394
BraA01G000205.m1	BraA03G007161.m1	0.316941
BraA01G000205.m1	BraA03G007167.m1	0.351923
BraA01G000205.m1	BraA04G000045.m1	0.397617
BraA01G000205.m1	BraA04G000047.m1	0.480346
BraA01G000205.m1	BraA04G000212.m1	0.371708
BraA01G000205.m1	BraA04G000269.m1	0.464034
BraA01G000205.m1	BraA04G000369.m1	0.381852
BraA01G000205.m1	BraA04G000371.m1	0.328644
BraA01G000205.m1	BraA04G000435.m1	0.332139
BraA01G000205.m1	BraA04G000683.m1	0.335944
BraA01G000205.m1	BraA04G000828.m1	0.318326
BraA01G000205.m1	BraA04G001328.m1	0.447415
BraA01G000205.m1	BraA04G001788.m1	0.359825
BraA01G000205.m1	BraA04G001816.m1	0.491138
BraA01G000205.m1	BraA04G001828.m1	0.520936
BraA01G000205.m1	BraA04G002077.m1	0.445066
BraA01G000205.m1	BraA04G002797.m1	0.355646
BraA01G000205.m1	BraA04G003283.m1	0.323263
BraA01G000205.m1	BraA04G003690.m1	0.315583
BraA01G000205.m1	BraA05G000079.m1	0.366669
BraA01G000205.m1	BraA05G000214.m1	0.391039
BraA01G000205.m1	BraA05G000453.m1	0.345632
BraA01G000205.m1	BraA05G000879.m1	0.504587
BraA01G000205.m1	BraA05G000925.m1	0.442227
BraA01G000205.m1	BraA05G001103.m1	0.365763
BraA01G000205.m1	BraA05G001397.m1	0.467413
BraA01G000205.m1	BraA05G001419.m1	0.330412
BraA01G000205.m1	BraA05G001827.m1	0.349208
BraA01G000205.m1	BraA05G002594.m1	0.362583
BraA01G000205.m1	BraA05G003353.m1	0.444403
BraA01G000205.m1	BraA05G003766.m1	0.361697
BraA01G000205.m1	BraA05G003810.m1	0.344551
BraA01G000205.m1	BraA05G003920.m1	0.488696
BraA01G000205.m1	BraA05G004561.m1	0.301434
BraA01G000205.m1	BraA05G004679.m1	0.302707
BraA01G000205.m1	BraA05G004825.m1	0.527947
BraA01G000205.m1	BraA06G000049.m1	0.403712
BraA01G000205.m1	BraA06G000135.m1	0.396935
BraA01G000205.m1	BraA06G000231.m1	0.374807
BraA01G000205.m1	BraA06G001041.m1	0.373037
BraA01G000205.m1	BraA06G001046.m1	0.487295
BraA01G000205.m1	BraA06G001071.m1	0.307857
BraA01G000205.m1	BraA06G001136.m1	0.346477
BraA01G000205.m1	BraA06G001138.m1	0.49466
BraA01G000205.m1	BraA06G001354.m1	0.359634
BraA01G000205.m1	BraA06G001439.m1	0.313588
BraA01G000205.m1	BraA06G001589.m1	0.419775
BraA01G000205.m1	BraA06G001616.m1	0.336408
BraA01G000205.m1	BraA06G001700.m1	0.501353
BraA01G000205.m1	BraA06G001762.m1	0.373062
BraA01G000205.m1	BraA06G001772.m1	0.431206
BraA01G000205.m1	BraA06G001867.m1	0.316908
BraA01G000205.m1	BraA06G001871.m1	0.334742
BraA01G000205.m1	BraA06G001905.m1	0.370132
BraA01G000205.m1	BraA06G002213.m1	0.438934
BraA01G000205.m1	BraA06G002241.m1	0.421937
BraA01G000205.m1	BraA06G003382.m1	0.331284
BraA01G000205.m1	BraA06G003439.m1	0.502131
BraA01G000205.m1	BraA06G003509.m1	0.303824
BraA01G000205.m1	BraA06G003542.m1	0.51971
BraA01G000205.m1	BraA06G003556.m1	0.335889
BraA01G000205.m1	BraA06G003588.m1	0.493022
BraA01G000205.m1	BraA06G003637.m1	0.460484
BraA01G000205.m1	BraA06G003710.m1	0.534289
BraA01G000205.m1	BraA06G003766.m1	0.479352
BraA01G000205.m1	BraA06G003774.m1	0.498713
BraA01G000205.m1	BraA06G003783.m1	0.432446
BraA01G000205.m1	BraA06G004254.m1	0.483426
BraA01G000205.m1	BraA06G004655.m1	0.37287
BraA01G000205.m1	BraA06G004718.m1	0.502287
BraA01G000205.m1	BraA06G005114.m1	0.321961
BraA01G000205.m1	BraA07G000220.m1	0.324981
BraA01G000205.m1	BraA07G000461.m1	0.311051
BraA01G000205.m1	BraA07G000480.m1	0.304243
BraA01G000205.m1	BraA07G000524.m1	0.32107
BraA01G000205.m1	BraA07G000580.m1	0.326658
BraA01G000205.m1	BraA07G001690.m1	0.457013
BraA01G000205.m1	BraA07G001910.m1	0.468412
BraA01G000205.m1	BraA07G001992.m1	0.481821
BraA01G000205.m1	BraA07G002296.m1	0.323369
BraA01G000205.m1	BraA07G002306.m1	0.410756
BraA01G000205.m1	BraA07G002443.m1	0.431946
BraA01G000205.m1	BraA07G002468.m1	0.470398
BraA01G000205.m1	BraA07G002721.m1	0.326565
BraA01G000205.m1	BraA07G002735.m1	0.349678
BraA01G000205.m1	BraA07G002830.m1	0.300394
BraA01G000205.m1	BraA07G002882.m1	0.477046
BraA01G000205.m1	BraA07G002883.m1	0.387747
BraA01G000205.m1	BraA07G003077.m1	0.322046
BraA01G000205.m1	BraA07G003110.m1	0.448491
BraA01G000205.m1	BraA07G003157.m1	0.390733
BraA01G000205.m1	BraA07G003283.m1	0.330732
BraA01G000205.m1	BraA07G003397.m1	0.372258
BraA01G000205.m1	BraA07G003578.m1	0.461698
BraA01G000205.m1	BraA07G003751.m1	0.323369
BraA01G000205.m1	BraA07G003759.m1	0.38929
BraA01G000205.m1	BraA07G003798.m1	0.33312
BraA01G000205.m1	BraA07G003847.m1	0.522711
BraA01G000205.m1	BraA07G003946.m1	0.301195
BraA01G000205.m1	BraA07G004076.m1	0.33604
BraA01G000205.m1	BraA07G004237.m1	0.447334
BraA01G000205.m1	BraA07G004239.m1	0.43852
BraA01G000205.m1	BraA07G004240.m1	0.320185
BraA01G000205.m1	BraA07G004349.m1	0.358199
BraA01G000205.m1	BraA07G004354.m1	0.345785
BraA01G000205.m1	BraA07G004396.m1	0.510532
BraA01G000205.m1	BraA07G004609.m1	0.32902
BraA01G000205.m1	BraA08G000291.m1	0.522814
BraA01G000205.m1	BraA08G000399.m1	0.477954
BraA01G000205.m1	BraA08G001371.m1	0.312694
BraA01G000205.m1	BraA08G001708.m1	0.436036
BraA01G000205.m1	BraA08G001849.m1	0.384686
BraA01G000205.m1	BraA08G001883.m1	0.472869
BraA01G000205.m1	BraA08G001897.m1	0.309575
BraA01G000205.m1	BraA08G002191.m1	0.418908
BraA01G000205.m1	BraA08G002218.m1	0.338369
BraA01G000205.m1	BraA08G002225.m1	0.370132
BraA01G000205.m1	BraA08G002330.m1	0.420371
BraA01G000205.m1	BraA08G002532.m1	0.373453
BraA01G000205.m1	BraA08G002638.m1	0.373159
BraA01G000205.m1	BraA08G002866.m1	0.425941
BraA01G000205.m1	BraA08G002934.m1	0.301269
BraA01G000205.m1	BraA08G002999.m1	0.347538
BraA01G000205.m1	BraA08G003009.m1	0.498137
BraA01G000205.m1	BraA08G003140.m1	0.337506
BraA01G000205.m1	BraA08G003383.m1	0.459883
BraA01G000205.m1	BraA08G003457.m1	0.32184
BraA01G000205.m1	BraA08G003458.m1	0.423577
BraA01G000205.m1	BraA08G003559.m1	0.369908
BraA01G000205.m1	BraA09G000058.m1	0.346087
BraA01G000205.m1	BraA09G000123.m1	0.304696
BraA01G000205.m1	BraA09G000240.m1	0.319331
BraA01G000205.m1	BraA09G000281.m1	0.407321
BraA01G000205.m1	BraA09G000521.m1	0.328938
BraA01G000205.m1	BraA09G000650.m1	0.303679
BraA01G000205.m1	BraA09G000758.m1	0.481046
BraA01G000205.m1	BraA09G000765.m1	0.327851
BraA01G000205.m1	BraA09G000787.m1	0.399057
BraA01G000205.m1	BraA09G000938.m1	0.31612
BraA01G000205.m1	BraA09G000968.m1	0.521282
BraA01G000205.m1	BraA09G000970.m1	0.49104
BraA01G000205.m1	BraA09G001019.m1	0.411192
BraA01G000205.m1	BraA09G001254.m1	0.475271
BraA01G000205.m1	BraA09G001756.m1	0.336548
BraA01G000205.m1	BraA09G002025.m1	0.321615
BraA01G000205.m1	BraA09G002402.m1	0.345329
BraA01G000205.m1	BraA09G002513.m1	0.392916
BraA01G000205.m1	BraA09G002552.m1	0.317172
BraA01G000205.m1	BraA09G002628.m1	0.328897
BraA01G000205.m1	BraA09G002676.m1	0.514295
BraA01G000205.m1	BraA09G002886.m1	0.4992
BraA01G000205.m1	BraA09G002909.m1	0.320441
BraA01G000205.m1	BraA09G003019.m1	0.421762
BraA01G000205.m1	BraA09G003898.m1	0.374402
BraA01G000205.m1	BraA09G004721.m1	0.533677
BraA01G000205.m1	BraA09G004896.m1	0.325344
BraA01G000205.m1	BraA09G004935.m1	0.336766
BraA01G000205.m1	BraA09G005534.m1	0.31045
BraA01G000205.m1	BraA09G006135.m1	0.40877
BraA01G000205.m1	BraA09G006246.m1	0.480567
BraA01G000205.m1	BraA09G006343.m1	0.429816
BraA01G000205.m1	BraA09G006387.m1	0.338576
BraA01G000205.m1	BraA09G006600.m1	0.529932
BraA01G000205.m1	BraA09G006603.m1	0.385841
BraA01G000205.m1	BraA09G006773.m1	0.4233
BraA01G000205.m1	BraA09G006809.m1	0.455021
BraA01G000205.m1	BraA09G007183.m1	0.404378
BraA01G000205.m1	BraA09G007300.m1	0.371891
BraA01G000205.m1	BraA09G007329.m1	0.448683
BraA01G000205.m1	BraA09G007418.m1	0.363591
BraA01G000205.m1	BraA09G007516.m1	0.372066
BraA01G000205.m1	BraA10G000136.m1	0.532621
BraA01G000205.m1	BraA10G000149.m1	0.481476
BraA01G000205.m1	BraA10G000150.m1	0.495985
BraA01G000205.m1	BraA10G000280.m1	0.485133
BraA01G000205.m1	BraA10G000281.m1	0.510325
BraA01G000205.m1	BraA10G000571.m1	0.45363
BraA01G000205.m1	BraA10G000603.m1	0.32481
BraA01G000205.m1	BraA10G001406.m1	0.523909
BraA01G000205.m1	BraA10G001504.m1	0.305275
BraA01G000205.m1	BraA10G001663.m1	0.371428
BraA01G000205.m1	BraA10G001756.m1	0.32288
BraA01G000205.m1	BraA10G001862.m1	0.366156
BraA01G000205.m1	BraA10G001964.m1	0.348238
BraA01G000205.m1	BraA10G002305.m1	0.34867
BraA01G000205.m1	BraA10G002318.m1	0.406259
BraA01G000205.m1	BraA10G002359.m1	0.332295
BraA01G000205.m1	BraA10G002401.m1	0.480989
BraA01G000205.m1	BraA10G002491.m1	0.388257
BraA01G000205.m1	BraA10G002728.m1	0.332343
BraA01G000205.m1	BraA10G002729.m1	0.382417
BraA01G000205.m1	BraA10G003071.m1	0.336867
BraA01G000205.m1	BraA10G003157.m1	0.310712
BraA01G000205.m1	BraA10G003332.m1	0.308732
BraA01G000233.m1	BraA01G000331.m1	0.386009
BraA01G000233.m1	BraA01G000465.m1	0.337764
BraA01G000233.m1	BraA01G000570.m1	0.302812
BraA01G000233.m1	BraA01G000586.m1	0.374647
BraA01G000233.m1	BraA01G000687.m1	0.354702
BraA01G000233.m1	BraA01G000775.m1	0.427459
BraA01G000233.m1	BraA01G000814.m1	0.33913
BraA01G000233.m1	BraA01G001041.m1	0.306327
BraA01G000233.m1	BraA01G001117.m1	0.301735
BraA01G000233.m1	BraA01G001358.m1	0.389779
BraA01G000233.m1	BraA01G001760.m1	0.328122
BraA01G000233.m1	BraA01G001763.m1	0.433524
BraA01G000233.m1	BraA01G001783.m1	0.534697
BraA01G000233.m1	BraA01G001907.m1	0.457827
BraA01G000233.m1	BraA01G001974.m1	0.459586
BraA01G000233.m1	BraA01G002078.m1	0.367531
BraA01G000233.m1	BraA01G002137.m1	0.314493
BraA01G000233.m1	BraA01G002247.m1	0.397302
BraA01G000233.m1	BraA01G002405.m1	0.405482
BraA01G000233.m1	BraA01G003531.m1	0.370503
BraA01G000233.m1	BraA01G003924.m1	0.334593
BraA01G000233.m1	BraA01G004058.m1	0.361672
BraA01G000233.m1	BraA01G004492.m1	0.37641
BraA01G000233.m1	BraA01G004523.m1	0.42967
BraA01G000233.m1	BraA01G004557.m1	0.547316
BraA01G000233.m1	BraA01G004559.m1	0.54233
BraA01G000233.m1	BraA01G005028.m1	0.347132
BraA01G000233.m1	BraA01G005283.m1	0.405417
BraA01G000233.m1	BraA01G005292.m1	0.391823
BraA01G000233.m1	BraA02G000233.m1	0.304236
BraA01G000233.m1	BraA02G000742.m1	0.410504
BraA01G000233.m1	BraA02G000813.m1	0.459092
BraA01G000233.m1	BraA02G000843.m1	0.366088
BraA01G000233.m1	BraA02G001422.m1	0.369166
BraA01G000233.m1	BraA02G001464.m1	0.319036
BraA01G000233.m1	BraA02G001510.m1	0.390265
BraA01G000233.m1	BraA02G001645.m1	0.401288
BraA01G000233.m1	BraA02G001928.m1	0.449472
BraA01G000233.m1	BraA02G002045.m1	0.331233
BraA01G000233.m1	BraA02G002291.m1	0.335029
BraA01G000233.m1	BraA02G002541.m1	0.410131
BraA01G000233.m1	BraA02G002777.m1	0.397011
BraA01G000233.m1	BraA02G002968.m1	0.388153
BraA01G000233.m1	BraA02G003024.m1	0.342121
BraA01G000233.m1	BraA02G003066.m1	0.327527
BraA01G000233.m1	BraA02G003565.m1	0.314263
BraA01G000233.m1	BraA02G003795.m1	0.345727
BraA01G000233.m1	BraA02G003847.m1	0.350009
BraA01G000233.m1	BraA02G003900.m1	0.523453
BraA01G000233.m1	BraA02G003909.m1	0.346078
BraA01G000233.m1	BraA02G004022.m1	0.385885
BraA01G000233.m1	BraA02G004083.m1	0.38888
BraA01G000233.m1	BraA02G004203.m1	0.511093
BraA01G000233.m1	BraA02G004388.m1	0.513455
BraA01G000233.m1	BraA02G004661.m1	0.350143
BraA01G000233.m1	BraA02G004700.m1	0.365768
BraA01G000233.m1	BraA02G004742.m1	0.336298
BraA01G000233.m1	BraA02G004785.m1	0.3932
BraA01G000233.m1	BraA02G004841.m1	0.323283
BraA01G000233.m1	BraA02G004930.m1	0.509428
BraA01G000233.m1	BraA03G000014.m1	0.418796
BraA01G000233.m1	BraA03G000039.m1	0.327766
BraA01G000233.m1	BraA03G000081.m1	0.405492
BraA01G000233.m1	BraA03G000395.m1	0.331697
BraA01G000233.m1	BraA03G000774.m1	0.527791
BraA01G000233.m1	BraA03G000892.m1	0.426486
BraA01G000233.m1	BraA03G000931.m1	0.394995
BraA01G000233.m1	BraA03G000975.m1	0.33856
BraA01G000233.m1	BraA03G001067.m1	0.32383
BraA01G000233.m1	BraA03G001259.m1	0.348332
BraA01G000233.m1	BraA03G001290.m1	0.340208
BraA01G000233.m1	BraA03G001306.m1	0.366048
BraA01G000233.m1	BraA03G001445.m1	0.320359
BraA01G000233.m1	BraA03G001623.m1	0.376843
BraA01G000233.m1	BraA03G002290.m1	0.489119
BraA01G000233.m1	BraA03G002346.m1	0.390897
BraA01G000233.m1	BraA03G002430.m1	0.37183
BraA01G000233.m1	BraA03G002488.m1	0.422881
BraA01G000233.m1	BraA03G002521.m1	0.407506
BraA01G000233.m1	BraA03G002737.m1	0.33466
BraA01G000233.m1	BraA03G002996.m1	0.33329
BraA01G000233.m1	BraA03G003143.m1	0.430778
BraA01G000233.m1	BraA03G003222.m1	0.533543
BraA01G000233.m1	BraA03G003282.m1	0.363186
BraA01G000233.m1	BraA03G003307.m1	0.445521
BraA01G000233.m1	BraA03G003309.m1	0.361659
BraA01G000233.m1	BraA03G003355.m1	0.506657
BraA01G000233.m1	BraA03G003356.m1	0.5022
BraA01G000233.m1	BraA03G003357.m1	0.451617
BraA01G000233.m1	BraA03G003430.m1	0.42346
BraA01G000233.m1	BraA03G003673.m1	0.48264
BraA01G000233.m1	BraA03G003929.m1	0.413918
BraA01G000233.m1	BraA03G003991.m1	0.390267
BraA01G000233.m1	BraA03G004001.m1	0.33636
BraA01G000233.m1	BraA03G004017.m1	0.400747
BraA01G000233.m1	BraA03G004039.m1	0.327229
BraA01G000233.m1	BraA03G004078.m1	0.341035
BraA01G000233.m1	BraA03G004092.m1	0.436623
BraA01G000233.m1	BraA03G004250.m1	0.379893
BraA01G000233.m1	BraA03G004257.m1	0.48499
BraA01G000233.m1	BraA03G004384.m1	0.527921
BraA01G000233.m1	BraA03G004559.m1	0.444392
BraA01G000233.m1	BraA03G004612.m1	0.333323
BraA01G000233.m1	BraA03G005128.m1	0.450084
BraA01G000233.m1	BraA03G005231.m1	0.52341
BraA01G000233.m1	BraA03G005423.m1	0.459081
BraA01G000233.m1	BraA03G005971.m1	0.428001
BraA01G000233.m1	BraA03G006454.m1	0.357982
BraA01G000233.m1	BraA03G006627.m1	0.551966
BraA01G000233.m1	BraA03G007161.m1	0.382972
BraA01G000233.m1	BraA03G007167.m1	0.40336
BraA01G000233.m1	BraA04G000045.m1	0.390644
BraA01G000233.m1	BraA04G000047.m1	0.489562
BraA01G000233.m1	BraA04G000069.m1	0.378001
BraA01G000233.m1	BraA04G000212.m1	0.390486
BraA01G000233.m1	BraA04G000269.m1	0.480671
BraA01G000233.m1	BraA04G000369.m1	0.37783
BraA01G000233.m1	BraA04G000371.m1	0.34085
BraA01G000233.m1	BraA04G000435.m1	0.37912
BraA01G000233.m1	BraA04G000683.m1	0.31086
BraA01G000233.m1	BraA04G000828.m1	0.303514
BraA01G000233.m1	BraA04G001328.m1	0.496262
BraA01G000233.m1	BraA04G001816.m1	0.459898
BraA01G000233.m1	BraA04G001828.m1	0.495658
BraA01G000233.m1	BraA04G002077.m1	0.416117
BraA01G000233.m1	BraA04G002624.m1	0.335882
BraA01G000233.m1	BraA04G002797.m1	0.382287
BraA01G000233.m1	BraA04G003283.m1	0.354707
BraA01G000233.m1	BraA04G003613.m1	0.330083
BraA01G000233.m1	BraA04G003690.m1	0.340185
BraA01G000233.m1	BraA05G000079.m1	0.382075
BraA01G000233.m1	BraA05G000102.m1	0.301359
BraA01G000233.m1	BraA05G000214.m1	0.400004
BraA01G000233.m1	BraA05G000453.m1	0.391271
BraA01G000233.m1	BraA05G000879.m1	0.535409
BraA01G000233.m1	BraA05G000925.m1	0.439474
BraA01G000233.m1	BraA05G001103.m1	0.310011
BraA01G000233.m1	BraA05G001397.m1	0.494238
BraA01G000233.m1	BraA05G001419.m1	0.390458
BraA01G000233.m1	BraA05G001827.m1	0.331761
BraA01G000233.m1	BraA05G002594.m1	0.370875
BraA01G000233.m1	BraA05G002773.m1	0.313038
BraA01G000233.m1	BraA05G003353.m1	0.474244
BraA01G000233.m1	BraA05G003711.m1	0.319929
BraA01G000233.m1	BraA05G003714.m1	0.312054
BraA01G000233.m1	BraA05G003766.m1	0.392483
BraA01G000233.m1	BraA05G003810.m1	0.370966
BraA01G000233.m1	BraA05G003920.m1	0.503302
BraA01G000233.m1	BraA05G004561.m1	0.365383
BraA01G000233.m1	BraA05G004825.m1	0.525178
BraA01G000233.m1	BraA06G000049.m1	0.346601
BraA01G000233.m1	BraA06G000135.m1	0.442515
BraA01G000233.m1	BraA06G000231.m1	0.397133
BraA01G000233.m1	BraA06G000562.m1	0.323593
BraA01G000233.m1	BraA06G001041.m1	0.357727
BraA01G000233.m1	BraA06G001046.m1	0.471368
BraA01G000233.m1	BraA06G001071.m1	0.304206
BraA01G000233.m1	BraA06G001136.m1	0.331813
BraA01G000233.m1	BraA06G001138.m1	0.502594
BraA01G000233.m1	BraA06G001354.m1	0.323838
BraA01G000233.m1	BraA06G001589.m1	0.461008
BraA01G000233.m1	BraA06G001616.m1	0.328392
BraA01G000233.m1	BraA06G001650.m1	0.33851
BraA01G000233.m1	BraA06G001700.m1	0.540144
BraA01G000233.m1	BraA06G001762.m1	0.400915
BraA01G000233.m1	BraA06G001772.m1	0.439782
BraA01G000233.m1	BraA06G001828.m1	0.363077
BraA01G000233.m1	BraA06G001867.m1	0.353854
BraA01G000233.m1	BraA06G001871.m1	0.349853
BraA01G000233.m1	BraA06G001905.m1	0.313443
BraA01G000233.m1	BraA06G001945.m1	0.393928
BraA01G000233.m1	BraA06G001963.m1	0.30596
BraA01G000233.m1	BraA06G002073.m1	0.343665
BraA01G000233.m1	BraA06G002162.m1	0.30311
BraA01G000233.m1	BraA06G002213.m1	0.451746
BraA01G000233.m1	BraA06G002241.m1	0.467512
BraA01G000233.m1	BraA06G003155.m1	0.336536
BraA01G000233.m1	BraA06G003220.m1	0.34384
BraA01G000233.m1	BraA06G003331.m1	0.321812
BraA01G000233.m1	BraA06G003382.m1	0.368797
BraA01G000233.m1	BraA06G003439.m1	0.53717
BraA01G000233.m1	BraA06G003508.m1	0.332901
BraA01G000233.m1	BraA06G003509.m1	0.375501
BraA01G000233.m1	BraA06G003542.m1	0.528271
BraA01G000233.m1	BraA06G003556.m1	0.300413
BraA01G000233.m1	BraA06G003588.m1	0.521649
BraA01G000233.m1	BraA06G003637.m1	0.470445
BraA01G000233.m1	BraA06G003710.m1	0.517509
BraA01G000233.m1	BraA06G003766.m1	0.435745
BraA01G000233.m1	BraA06G003774.m1	0.52493
BraA01G000233.m1	BraA06G003783.m1	0.487452
BraA01G000233.m1	BraA06G003804.m1	0.393719
BraA01G000233.m1	BraA06G004143.m1	0.327536
BraA01G000233.m1	BraA06G004254.m1	0.458504
BraA01G000233.m1	BraA06G004415.m1	0.32279
BraA01G000233.m1	BraA06G004655.m1	0.414135
BraA01G000233.m1	BraA06G004718.m1	0.532268
BraA01G000233.m1	BraA06G005114.m1	0.375449
BraA01G000233.m1	BraA07G000220.m1	0.321544
BraA01G000233.m1	BraA07G000461.m1	0.379677
BraA01G000233.m1	BraA07G000480.m1	0.399294
BraA01G000233.m1	BraA07G000518.m1	0.401035
BraA01G000233.m1	BraA07G000524.m1	0.406568
BraA01G000233.m1	BraA07G000580.m1	0.305413
BraA01G000233.m1	BraA07G001328.m1	0.390816
BraA01G000233.m1	BraA07G001565.m1	0.349405
BraA01G000233.m1	BraA07G001690.m1	0.432476
BraA01G000233.m1	BraA07G001910.m1	0.486599
BraA01G000233.m1	BraA07G001926.m1	0.303239
BraA01G000233.m1	BraA07G001992.m1	0.4833
BraA01G000233.m1	BraA07G002306.m1	0.44483
BraA01G000233.m1	BraA07G002325.m1	0.324755
BraA01G000233.m1	BraA07G002443.m1	0.437576
BraA01G000233.m1	BraA07G002468.m1	0.494973
BraA01G000233.m1	BraA07G002735.m1	0.374072
BraA01G000233.m1	BraA07G002882.m1	0.487101
BraA01G000233.m1	BraA07G002883.m1	0.415045
BraA01G000233.m1	BraA07G002930.m1	0.373902
BraA01G000233.m1	BraA07G003041.m1	0.396435
BraA01G000233.m1	BraA07G003077.m1	0.379882
BraA01G000233.m1	BraA07G003110.m1	0.482504
BraA01G000233.m1	BraA07G003134.m1	0.338261
BraA01G000233.m1	BraA07G003157.m1	0.394669
BraA01G000233.m1	BraA07G003283.m1	0.319418
BraA01G000233.m1	BraA07G003397.m1	0.376812
BraA01G000233.m1	BraA07G003578.m1	0.458333
BraA01G000233.m1	BraA07G003719.m1	0.30981
BraA01G000233.m1	BraA07G003759.m1	0.368113
BraA01G000233.m1	BraA07G003798.m1	0.340643
BraA01G000233.m1	BraA07G003847.m1	0.547231
BraA01G000233.m1	BraA07G003946.m1	0.39673
BraA01G000233.m1	BraA07G004076.m1	0.311679
BraA01G000233.m1	BraA07G004092.m1	0.323975
BraA01G000233.m1	BraA07G004237.m1	0.402937
BraA01G000233.m1	BraA07G004239.m1	0.414216
BraA01G000233.m1	BraA07G004240.m1	0.383222
BraA01G000233.m1	BraA07G004262.m1	0.38167
BraA01G000233.m1	BraA07G004349.m1	0.30164
BraA01G000233.m1	BraA07G004354.m1	0.367678
BraA01G000233.m1	BraA07G004396.m1	0.531083
BraA01G000233.m1	BraA07G004609.m1	0.341936
BraA01G000233.m1	BraA08G000291.m1	0.533366
BraA01G000233.m1	BraA08G000399.m1	0.465642
BraA01G000233.m1	BraA08G001371.m1	0.362924
BraA01G000233.m1	BraA08G001708.m1	0.458363
BraA01G000233.m1	BraA08G001849.m1	0.426409
BraA01G000233.m1	BraA08G001883.m1	0.502719
BraA01G000233.m1	BraA08G002191.m1	0.40719
BraA01G000233.m1	BraA08G002218.m1	0.350732
BraA01G000233.m1	BraA08G002225.m1	0.305993
BraA01G000233.m1	BraA08G002330.m1	0.428948
BraA01G000233.m1	BraA08G002519.m1	0.306279
BraA01G000233.m1	BraA08G002532.m1	0.395271
BraA01G000233.m1	BraA08G002638.m1	0.419749
BraA01G000233.m1	BraA08G002866.m1	0.435273
BraA01G000233.m1	BraA08G002934.m1	0.318888
BraA01G000233.m1	BraA08G002999.m1	0.340409
BraA01G000233.m1	BraA08G003009.m1	0.524086
BraA01G000233.m1	BraA08G003319.m1	0.326906
BraA01G000233.m1	BraA08G003383.m1	0.478774
BraA01G000233.m1	BraA08G003457.m1	0.372748
BraA01G000233.m1	BraA08G003458.m1	0.401941
BraA01G000233.m1	BraA08G003497.m1	0.322297
BraA01G000233.m1	BraA08G003552.m1	0.389392
BraA01G000233.m1	BraA08G003559.m1	0.352647
BraA01G000233.m1	BraA08G003776.m1	0.32749
BraA01G000233.m1	BraA09G000058.m1	0.387564
BraA01G000233.m1	BraA09G000123.m1	0.373156
BraA01G000233.m1	BraA09G000240.m1	0.302843
BraA01G000233.m1	BraA09G000281.m1	0.395795
BraA01G000233.m1	BraA09G000521.m1	0.397911
BraA01G000233.m1	BraA09G000638.m1	0.335949
BraA01G000233.m1	BraA09G000650.m1	0.300152
BraA01G000233.m1	BraA09G000758.m1	0.520423
BraA01G000233.m1	BraA09G000765.m1	0.415428
BraA01G000233.m1	BraA09G000787.m1	0.431436
BraA01G000233.m1	BraA09G000968.m1	0.538816
BraA01G000233.m1	BraA09G000970.m1	0.487608
BraA01G000233.m1	BraA09G000980.m1	0.397929
BraA01G000233.m1	BraA09G001019.m1	0.383061
BraA01G000233.m1	BraA09G001254.m1	0.501984
BraA01G000233.m1	BraA09G001594.m1	0.361178
BraA01G000233.m1	BraA09G002025.m1	0.345492
BraA01G000233.m1	BraA09G002402.m1	0.407845
BraA01G000233.m1	BraA09G002513.m1	0.392641
BraA01G000233.m1	BraA09G002552.m1	0.401992
BraA01G000233.m1	BraA09G002628.m1	0.41437
BraA01G000233.m1	BraA09G002676.m1	0.546375
BraA01G000233.m1	BraA09G002886.m1	0.536924
BraA01G000233.m1	BraA09G002909.m1	0.347002
BraA01G000233.m1	BraA09G003019.m1	0.470844
BraA01G000233.m1	BraA09G003898.m1	0.39744
BraA01G000233.m1	BraA09G004389.m1	0.348161
BraA01G000233.m1	BraA09G004721.m1	0.522056
BraA01G000233.m1	BraA09G004935.m1	0.331629
BraA01G000233.m1	BraA09G005176.m1	0.304257
BraA01G000233.m1	BraA09G005534.m1	0.380033
BraA01G000233.m1	BraA09G006135.m1	0.433898
BraA01G000233.m1	BraA09G006154.m1	0.36901
BraA01G000233.m1	BraA09G006246.m1	0.481667
BraA01G000233.m1	BraA09G006343.m1	0.427316
BraA01G000233.m1	BraA09G006387.m1	0.345642
BraA01G000233.m1	BraA09G006571.m1	0.355734
BraA01G000233.m1	BraA09G006600.m1	0.542225
BraA01G000233.m1	BraA09G006603.m1	0.383518
BraA01G000233.m1	BraA09G006773.m1	0.435063
BraA01G000233.m1	BraA09G006809.m1	0.421107
BraA01G000233.m1	BraA09G007183.m1	0.359423
BraA01G000233.m1	BraA09G007300.m1	0.372753
BraA01G000233.m1	BraA09G007329.m1	0.447518
BraA01G000233.m1	BraA09G007418.m1	0.356885
BraA01G000233.m1	BraA09G007516.m1	0.392351
BraA01G000233.m1	BraA10G000072.m1	0.322795
BraA01G000233.m1	BraA10G000136.m1	0.553323
BraA01G000233.m1	BraA10G000149.m1	0.520901
BraA01G000233.m1	BraA10G000150.m1	0.530574
BraA01G000233.m1	BraA10G000230.m1	0.332946
BraA01G000233.m1	BraA10G000280.m1	0.469642
BraA01G000233.m1	BraA10G000281.m1	0.511483
BraA01G000233.m1	BraA10G000571.m1	0.41073
BraA01G000233.m1	BraA10G000603.m1	0.327379
BraA01G000233.m1	BraA10G001406.m1	0.497636
BraA01G000233.m1	BraA10G001504.m1	0.32041
BraA01G000233.m1	BraA10G001663.m1	0.348874
BraA01G000233.m1	BraA10G001756.m1	0.358703
BraA01G000233.m1	BraA10G001862.m1	0.356584
BraA01G000233.m1	BraA10G001964.m1	0.405973
BraA01G000233.m1	BraA10G002078.m1	0.340876
BraA01G000233.m1	BraA10G002305.m1	0.322053
BraA01G000233.m1	BraA10G002318.m1	0.356304
BraA01G000233.m1	BraA10G002401.m1	0.442609
BraA01G000233.m1	BraA10G002491.m1	0.376849
BraA01G000233.m1	BraA10G002615.m1	0.353234
BraA01G000233.m1	BraA10G002729.m1	0.413663
BraA01G000233.m1	BraA10G003030.m1	0.303166
BraA01G000233.m1	BraA10G003071.m1	0.387772
BraA01G000233.m1	BraA10G003078.m1	0.367621
BraA01G000233.m1	BraA10G003157.m1	0.402713
BraA01G000233.m1	BraA10G003203.m1	0.325936
BraA01G000258.m1	BraA08G003012.m1	0.309242
BraA01G000314.m1	BraA01G003379.m1	0.318928
BraA01G000314.m1	BraA03G002291.m1	0.309239
BraA01G000314.m1	BraA03G002292.m1	0.31939
BraA01G000314.m1	BraA03G003075.m1	0.318589
BraA01G000314.m1	BraA03G003939.m1	0.313243
BraA01G000314.m1	BraA05G001827.m1	0.306111
BraA01G000314.m1	BraA05G003652.m1	0.305079
BraA01G000314.m1	BraA05G004585.m1	0.311622
BraA01G000314.m1	BraA06G000936.m1	0.304324
BraA01G000314.m1	BraA07G002411.m1	0.306656
BraA01G000314.m1	BraA07G003459.m1	0.300396
BraA01G000314.m1	BraA08G002945.m1	0.303663
BraA01G000314.m1	BraA09G000938.m1	0.305899
BraA01G000314.m1	BraA09G002752.m1	0.313689
BraA01G000314.m1	BraA10G000531.m1	0.303352
BraA01G000314.m1	BraA10G002269.m1	0.304139
BraA01G000314.m1	BraA10G003355.m1	0.301447
BraA01G000331.m1	BraA01G000465.m1	0.303846
BraA01G000331.m1	BraA01G000586.m1	0.368774
BraA01G000331.m1	BraA01G000775.m1	0.439374
BraA01G000331.m1	BraA01G000814.m1	0.385317
BraA01G000331.m1	BraA01G001041.m1	0.337594
BraA01G000331.m1	BraA01G001117.m1	0.332247
BraA01G000331.m1	BraA01G001358.m1	0.350584
BraA01G000331.m1	BraA01G001760.m1	0.333283
BraA01G000331.m1	BraA01G001763.m1	0.463681
BraA01G000331.m1	BraA01G001783.m1	0.545792
BraA01G000331.m1	BraA01G001907.m1	0.47931
BraA01G000331.m1	BraA01G001974.m1	0.437199
BraA01G000331.m1	BraA01G001978.m1	0.330289
BraA01G000331.m1	BraA01G002052.m1	0.313792
BraA01G000331.m1	BraA01G002078.m1	0.338376
BraA01G000331.m1	BraA01G002137.m1	0.33557
BraA01G000331.m1	BraA01G002247.m1	0.428368
BraA01G000331.m1	BraA01G002405.m1	0.433435
BraA01G000331.m1	BraA01G003531.m1	0.355061
BraA01G000331.m1	BraA01G004058.m1	0.362629
BraA01G000331.m1	BraA01G004482.m1	0.303134
BraA01G000331.m1	BraA01G004492.m1	0.41102
BraA01G000331.m1	BraA01G004523.m1	0.405215
BraA01G000331.m1	BraA01G004557.m1	0.547643
BraA01G000331.m1	BraA01G004559.m1	0.545608
BraA01G000331.m1	BraA01G005028.m1	0.369612
BraA01G000331.m1	BraA01G005283.m1	0.307831
BraA01G000331.m1	BraA01G005292.m1	0.380997
BraA01G000331.m1	BraA02G000742.m1	0.424941
BraA01G000331.m1	BraA02G000813.m1	0.503504
BraA01G000331.m1	BraA02G000843.m1	0.381488
BraA01G000331.m1	BraA02G001020.m1	0.308867
BraA01G000331.m1	BraA02G001422.m1	0.363159
BraA01G000331.m1	BraA02G001510.m1	0.389577
BraA01G000331.m1	BraA02G001645.m1	0.353228
BraA01G000331.m1	BraA02G001928.m1	0.464131
BraA01G000331.m1	BraA02G002291.m1	0.320179
BraA01G000331.m1	BraA02G002541.m1	0.393092
BraA01G000331.m1	BraA02G002777.m1	0.436146
BraA01G000331.m1	BraA02G002968.m1	0.327393
BraA01G000331.m1	BraA02G003795.m1	0.312106
BraA01G000331.m1	BraA02G003847.m1	0.385995
BraA01G000331.m1	BraA02G003900.m1	0.54349
BraA01G000331.m1	BraA02G003909.m1	0.399356
BraA01G000331.m1	BraA02G004022.m1	0.36128
BraA01G000331.m1	BraA02G004083.m1	0.33011
BraA01G000331.m1	BraA02G004203.m1	0.50813
BraA01G000331.m1	BraA02G004388.m1	0.500421
BraA01G000331.m1	BraA02G004661.m1	0.383026
BraA01G000331.m1	BraA02G004742.m1	0.324551
BraA01G000331.m1	BraA02G004785.m1	0.374547
BraA01G000331.m1	BraA02G004930.m1	0.525299
BraA01G000331.m1	BraA03G000014.m1	0.396582
BraA01G000331.m1	BraA03G000039.m1	0.34476
BraA01G000331.m1	BraA03G000081.m1	0.386805
BraA01G000331.m1	BraA03G000395.m1	0.329999
BraA01G000331.m1	BraA03G000774.m1	0.523836
BraA01G000331.m1	BraA03G000892.m1	0.434143
BraA01G000331.m1	BraA03G000931.m1	0.345555
BraA01G000331.m1	BraA03G001067.m1	0.320014
BraA01G000331.m1	BraA03G001306.m1	0.328873
BraA01G000331.m1	BraA03G001445.m1	0.371974
BraA01G000331.m1	BraA03G001623.m1	0.332854
BraA01G000331.m1	BraA03G002290.m1	0.489011
BraA01G000331.m1	BraA03G002346.m1	0.317042
BraA01G000331.m1	BraA03G002430.m1	0.331357
BraA01G000331.m1	BraA03G002488.m1	0.465566
BraA01G000331.m1	BraA03G002521.m1	0.403626
BraA01G000331.m1	BraA03G002737.m1	0.341403
BraA01G000331.m1	BraA03G002996.m1	0.336162
BraA01G000331.m1	BraA03G003143.m1	0.453667
BraA01G000331.m1	BraA03G003222.m1	0.535872
BraA01G000331.m1	BraA03G003282.m1	0.329398
BraA01G000331.m1	BraA03G003307.m1	0.44655
BraA01G000331.m1	BraA03G003309.m1	0.344763
BraA01G000331.m1	BraA03G003355.m1	0.534748
BraA01G000331.m1	BraA03G003356.m1	0.528054
BraA01G000331.m1	BraA03G003357.m1	0.482796
BraA01G000331.m1	BraA03G003430.m1	0.459324
BraA01G000331.m1	BraA03G003673.m1	0.472519
BraA01G000331.m1	BraA03G003929.m1	0.390994
BraA01G000331.m1	BraA03G003991.m1	0.313433
BraA01G000331.m1	BraA03G004001.m1	0.305055
BraA01G000331.m1	BraA03G004017.m1	0.425331
BraA01G000331.m1	BraA03G004039.m1	0.334553
BraA01G000331.m1	BraA03G004092.m1	0.475487
BraA01G000331.m1	BraA03G004250.m1	0.368782
BraA01G000331.m1	BraA03G004257.m1	0.502358
BraA01G000331.m1	BraA03G004384.m1	0.55188
BraA01G000331.m1	BraA03G004559.m1	0.483768
BraA01G000331.m1	BraA03G004612.m1	0.300287
BraA01G000331.m1	BraA03G005128.m1	0.485228
BraA01G000331.m1	BraA03G005231.m1	0.543318
BraA01G000331.m1	BraA03G005423.m1	0.450472
BraA01G000331.m1	BraA03G005971.m1	0.454933
BraA01G000331.m1	BraA03G006454.m1	0.350904
BraA01G000331.m1	BraA03G006627.m1	0.57308
BraA01G000331.m1	BraA03G007161.m1	0.318548
BraA01G000331.m1	BraA03G007167.m1	0.350879
BraA01G000331.m1	BraA04G000045.m1	0.42402
BraA01G000331.m1	BraA04G000047.m1	0.503252
BraA01G000331.m1	BraA04G000069.m1	0.300703
BraA01G000331.m1	BraA04G000212.m1	0.415389
BraA01G000331.m1	BraA04G000269.m1	0.475897
BraA01G000331.m1	BraA04G000369.m1	0.391879
BraA01G000331.m1	BraA04G000435.m1	0.418987
BraA01G000331.m1	BraA04G000683.m1	0.32684
BraA01G000331.m1	BraA04G000828.m1	0.302065
BraA01G000331.m1	BraA04G001328.m1	0.471846
BraA01G000331.m1	BraA04G001788.m1	0.327787
BraA01G000331.m1	BraA04G001816.m1	0.48165
BraA01G000331.m1	BraA04G001828.m1	0.51734
BraA01G000331.m1	BraA04G002077.m1	0.414304
BraA01G000331.m1	BraA04G002797.m1	0.404984
BraA01G000331.m1	BraA04G003283.m1	0.379368
BraA01G000331.m1	BraA04G003690.m1	0.315804
BraA01G000331.m1	BraA05G000079.m1	0.429049
BraA01G000331.m1	BraA05G000214.m1	0.447704
BraA01G000331.m1	BraA05G000453.m1	0.316385
BraA01G000331.m1	BraA05G000879.m1	0.558656
BraA01G000331.m1	BraA05G000925.m1	0.479817
BraA01G000331.m1	BraA05G001103.m1	0.337602
BraA01G000331.m1	BraA05G001397.m1	0.509648
BraA01G000331.m1	BraA05G001419.m1	0.340772
BraA01G000331.m1	BraA05G001827.m1	0.325362
BraA01G000331.m1	BraA05G002594.m1	0.310066
[truncated: 67,264 more rows]
